# Supplementary material for: Swab-Seq: A high-throughput platform for massively scaled up SARS-CoV-2 testing
Source: medRxiv. 2021 Mar 9:2020.08.04.20167874. Preprint. [Version 4] doi: 10.1101/2020.08.04.20167874 (PMC7480060; doi:10.1101/2020.08.04.20167874)
Supplement: Supplement 4 [file media-4.xlsx]

## Sheet: Additional Primers
Custom Sequencing Primers
Amplicon Target	Sequencing Read	Primer
S_SARS-CoV-2 (S)	Read_1	gctggtgctgcagcttattatgtgggt
S_SARS-CoV-2 (S)	i7_seq	agatgctgtagactgtgcacttgaccct
S_SARS-CoV-2 (S)	i5_seq	acccacataataagctgcagcaccagc
RPP30	Read_1	gagcggctgtctccacaagtccg
RPP30	i7_seq	acccgctcgcaggtccaaatct
RPP30	i5_seq	cggacttgtggagacagccgctc
S_SARS-CoV-2 (N1)	Read_1	tctggttactgccagttgaatctgagggtcc
S_SARS-CoV-2 (N1)	i7_seq	ggtgcatttcgctgattttggggtc
S_SARS-CoV-2 (N1)	i5_seq	ggaccctcagattcaactggcagtaaccaga
Primers for Construction of S and RPP30 in vitro standards
S_FP	TAATACGACTCACTATAGGGCTGGTGCTGCAGCTTATTATGTGGGTATAGAACAACCTAGGACTTTTCTATTAA
S_RP	AACGTACACTTTGTTTCTGAGAGAGG
RPP30_FP_1	CTGACCTGAAGGCTGACGCCGGACTTGTGGAGACAGC
RPP30_FP_2	TAATACGACTCACTATAGGGAGATTTGGACCTGCGAGCGGGTTCTGACCTGAAGGCTGA
RPP30_R	GGTTTTTCAATTTCCTGTTTCTTTTCCTTAAAGTCAACG
Diversified Spike Sequences
S2_001	GCTGGTGCTGCAGCTTATTATGTGGGTGTGTATCTCACGAAGCGACCCTTTGGAAAATATAATGAAAATGGAACCATTACAGATGCTGTAGACTGTGCACTTGACCCT
S2_002	GCTGGTGCTGCAGCTTATTATGTGGGTCCTCGCTAGGACGTCGCTATgacgccAAAATATAATGAAAATGGAACCATTACAGATGCTGTAGACTGTGCACTTGACCCT
S2_003	GCTGGTGCTGCAGCTTATTATGTGGGTAGCACGACTTGATCTAACTgacactaAAAATATAATGAAAATGGAACCATTACAGATGCTGTAGACTGTGCACTTGACCCT
S2_004	GCTGGTGCTGCAGCTTATTATGTGGGTTAAGTAGGACTTCGATTggaTggaatAAAATATAATGAAAATGGAACCATTACAGATGCTGTAGACTGTGCACTTGACCCT
N1_div_001	TCTGGTTACTGCCAGTTGAATCTGAGGGTCCGGACGGATATCGCACTAAGTGTACCTGGTGCATTTCGCTGATTTTGGGGTC
N1_div_002	TCTGGTTACTGCCAGTTGAATCTGAGGGTCCCATGACCATGTCACTGGCTACACTGAGGTGCATTTCGCTGATTTTGGGGTC
N1_div_003	TCTGGTTACTGCCAGTTGAATCTGAGGGTCCTTGACATGGCATGTGACTCCACTGTCGGTGCATTTCGCTGATTTTGGGGTC
N1_div_004	TCTGGTTACTGCCAGTTGAATCTGAGGGTCCACCTTTGCCAGATGACTGAGTGGAAGGGTGCATTTCGCTGATTTTGGGGTC
N1_div_005	TCTGGTTACTGCCAGTTGAATCTGAGGGTCCAGCTTGAAGCGTTCGCGACAAGTGTCGGTGCATTTCGCTGATTTTGGGGTC
N1_div_006	TCTGGTTACTGCCAGTTGAATCTGAGGGTCCTCACGTCCTGAGATCAACTGCTACATGGTGCATTTCGCTGATTTTGGGGTC
N1_div_007	TCTGGTTACTGCCAGTTGAATCTGAGGGTCCGTTGACTGATCACATGCTGCTCCACGGGTGCATTTCGCTGATTTTGGGGTC
N1_div_008	TCTGGTTACTGCCAGTTGAATCTGAGGGTCCCAGACAGTCATCGGATTGATGAGTGAGGTGCATTTCGCTGATTTTGGGGTC
Flu Primers
Influenza A, M1	FluA_5_f1	GACCAATCYTGTCACCTCTGAC
Influenza A, M1	FluA_5_f2	GACCAATYCTGTCACCTYTGAC
Influenza A, M1	FluA_5_r	AGGGCATTTTGGAYAAAGCGTCTA
Influenza A, NS1	FluA_12_f	TTGGGGTCCTCATCGGAG
Influenza A, NS1	FluA_12_r	TTCTCCAAGCGAATCTCTGTA
Influenza B, NS1	FluB_11_f	AAGATGGCCATCGGATCC
Influenza B, NS1	FluB_11_r	GTCTCCCTCTTCTGGTGATAATC

## Sheet: 1536_UDI_s2_r(i7)
name	oligo
s2_R_1_CATCTGTATC	CAAGCAGAAGACGGCATACGAGATCATCTGTATCAGGGTCAAGTGCACAGTCTA
s2_R_2_GAGGCTTAGA	CAAGCAGAAGACGGCATACGAGATGAGGCTTAGAAGGGTCAAGTGCACAGTCTA
s2_R_3_CTGTCCGTTC	CAAGCAGAAGACGGCATACGAGATCTGTCCGTTCAGGGTCAAGTGCACAGTCTA
s2_R_4_GTAACATCGT	CAAGCAGAAGACGGCATACGAGATGTAACATCGTAGGGTCAAGTGCACAGTCTA
s2_R_5_CCACCTTGGT	CAAGCAGAAGACGGCATACGAGATCCACCTTGGTAGGGTCAAGTGCACAGTCTA
s2_R_6_CTACAAGAGT	CAAGCAGAAGACGGCATACGAGATCTACAAGAGTAGGGTCAAGTGCACAGTCTA
s2_R_7_CCTTGTAGCT	CAAGCAGAAGACGGCATACGAGATCCTTGTAGCTAGGGTCAAGTGCACAGTCTA
s2_R_8_GTCTCAGTAG	CAAGCAGAAGACGGCATACGAGATGTCTCAGTAGAGGGTCAAGTGCACAGTCTA
s2_R_9_GTTCTGTACT	CAAGCAGAAGACGGCATACGAGATGTTCTGTACTAGGGTCAAGTGCACAGTCTA
s2_R_10_TGTACGCCTA	CAAGCAGAAGACGGCATACGAGATTGTACGCCTAAGGGTCAAGTGCACAGTCTA
s2_R_11_CTAGAGCAGT	CAAGCAGAAGACGGCATACGAGATCTAGAGCAGTAGGGTCAAGTGCACAGTCTA
s2_R_12_TTCTGGTAGG	CAAGCAGAAGACGGCATACGAGATTTCTGGTAGGAGGGTCAAGTGCACAGTCTA
s2_R_13_GTCTTGTAAG	CAAGCAGAAGACGGCATACGAGATGTCTTGTAAGAGGGTCAAGTGCACAGTCTA
s2_R_14_CATGTCAGTC	CAAGCAGAAGACGGCATACGAGATCATGTCAGTCAGGGTCAAGTGCACAGTCTA
s2_R_15_TTCCGTATAG	CAAGCAGAAGACGGCATACGAGATTTCCGTATAGAGGGTCAAGTGCACAGTCTA
s2_R_16_CTACAGTGAC	CAAGCAGAAGACGGCATACGAGATCTACAGTGACAGGGTCAAGTGCACAGTCTA
s2_R_17_TTAATCCGGT	CAAGCAGAAGACGGCATACGAGATTTAATCCGGTAGGGTCAAGTGCACAGTCTA
s2_R_18_CTACTGTTGT	CAAGCAGAAGACGGCATACGAGATCTACTGTTGTAGGGTCAAGTGCACAGTCTA
s2_R_19_CCAGTGAGTC	CAAGCAGAAGACGGCATACGAGATCCAGTGAGTCAGGGTCAAGTGCACAGTCTA
s2_R_20_CATGTAACAC	CAAGCAGAAGACGGCATACGAGATCATGTAACACAGGGTCAAGTGCACAGTCTA
s2_R_21_CGGTAGCTTG	CAAGCAGAAGACGGCATACGAGATCGGTAGCTTGAGGGTCAAGTGCACAGTCTA
s2_R_22_CTGTGTAACA	CAAGCAGAAGACGGCATACGAGATCTGTGTAACAAGGGTCAAGTGCACAGTCTA
s2_R_23_AGACTCATAC	CAAGCAGAAGACGGCATACGAGATAGACTCATACAGGGTCAAGTGCACAGTCTA
s2_R_24_TTAGTGCGAG	CAAGCAGAAGACGGCATACGAGATTTAGTGCGAGAGGGTCAAGTGCACAGTCTA
s2_R_25_CACAACGTAG	CAAGCAGAAGACGGCATACGAGATCACAACGTAGAGGGTCAAGTGCACAGTCTA
s2_R_26_ATCAACGCTG	CAAGCAGAAGACGGCATACGAGATATCAACGCTGAGGGTCAAGTGCACAGTCTA
s2_R_27_GAAGGTAGCT	CAAGCAGAAGACGGCATACGAGATGAAGGTAGCTAGGGTCAAGTGCACAGTCTA
s2_R_28_CCAGATGGAC	CAAGCAGAAGACGGCATACGAGATCCAGATGGACAGGGTCAAGTGCACAGTCTA
s2_R_29_CGGATCGTAG	CAAGCAGAAGACGGCATACGAGATCGGATCGTAGAGGGTCAAGTGCACAGTCTA
s2_R_30_GTTCGATGGA	CAAGCAGAAGACGGCATACGAGATGTTCGATGGAAGGGTCAAGTGCACAGTCTA
s2_R_31_CAGTCGGCTT	CAAGCAGAAGACGGCATACGAGATCAGTCGGCTTAGGGTCAAGTGCACAGTCTA
s2_R_32_GGTGCCTCTT	CAAGCAGAAGACGGCATACGAGATGGTGCCTCTTAGGGTCAAGTGCACAGTCTA
s2_R_33_TTCTGGCTAT	CAAGCAGAAGACGGCATACGAGATTTCTGGCTATAGGGTCAAGTGCACAGTCTA
s2_R_34_CATTCGTCGT	CAAGCAGAAGACGGCATACGAGATCATTCGTCGTAGGGTCAAGTGCACAGTCTA
s2_R_35_GCGTAGTTCA	CAAGCAGAAGACGGCATACGAGATGCGTAGTTCAAGGGTCAAGTGCACAGTCTA
s2_R_36_TCCGCGTACT	CAAGCAGAAGACGGCATACGAGATTCCGCGTACTAGGGTCAAGTGCACAGTCTA
s2_R_37_CTACCGTGTT	CAAGCAGAAGACGGCATACGAGATCTACCGTGTTAGGGTCAAGTGCACAGTCTA
s2_R_38_CTTCTTGTAC	CAAGCAGAAGACGGCATACGAGATCTTCTTGTACAGGGTCAAGTGCACAGTCTA
s2_R_39_GGACTCTTGT	CAAGCAGAAGACGGCATACGAGATGGACTCTTGTAGGGTCAAGTGCACAGTCTA
s2_R_40_CAATACTGGT	CAAGCAGAAGACGGCATACGAGATCAATACTGGTAGGGTCAAGTGCACAGTCTA
s2_R_41_GTAGTGTTCT	CAAGCAGAAGACGGCATACGAGATGTAGTGTTCTAGGGTCAAGTGCACAGTCTA
s2_R_42_CCGACTAGGT	CAAGCAGAAGACGGCATACGAGATCCGACTAGGTAGGGTCAAGTGCACAGTCTA
s2_R_43_CCAACAATGT	CAAGCAGAAGACGGCATACGAGATCCAACAATGTAGGGTCAAGTGCACAGTCTA
s2_R_44_TACTGTACGT	CAAGCAGAAGACGGCATACGAGATTACTGTACGTAGGGTCAAGTGCACAGTCTA
s2_R_45_ATGTCTGGTG	CAAGCAGAAGACGGCATACGAGATATGTCTGGTGAGGGTCAAGTGCACAGTCTA
s2_R_46_GTCACGGCTT	CAAGCAGAAGACGGCATACGAGATGTCACGGCTTAGGGTCAAGTGCACAGTCTA
s2_R_47_GTTCATCCGT	CAAGCAGAAGACGGCATACGAGATGTTCATCCGTAGGGTCAAGTGCACAGTCTA
s2_R_48_ATGGACTCCG	CAAGCAGAAGACGGCATACGAGATATGGACTCCGAGGGTCAAGTGCACAGTCTA
s2_R_49_CCGTGTTACG	CAAGCAGAAGACGGCATACGAGATCCGTGTTACGAGGGTCAAGTGCACAGTCTA
s2_R_50_TTCATGCGGA	CAAGCAGAAGACGGCATACGAGATTTCATGCGGAAGGGTCAAGTGCACAGTCTA
s2_R_51_CACAGTGTCT	CAAGCAGAAGACGGCATACGAGATCACAGTGTCTAGGGTCAAGTGCACAGTCTA
s2_R_52_CGGTTATGAT	CAAGCAGAAGACGGCATACGAGATCGGTTATGATAGGGTCAAGTGCACAGTCTA
s2_R_53_CCTATGTAGA	CAAGCAGAAGACGGCATACGAGATCCTATGTAGAAGGGTCAAGTGCACAGTCTA
s2_R_54_CCACTATTGG	CAAGCAGAAGACGGCATACGAGATCCACTATTGGAGGGTCAAGTGCACAGTCTA
s2_R_55_TAATGCGTGA	CAAGCAGAAGACGGCATACGAGATTAATGCGTGAAGGGTCAAGTGCACAGTCTA
s2_R_56_TAGGTGCGTT	CAAGCAGAAGACGGCATACGAGATTAGGTGCGTTAGGGTCAAGTGCACAGTCTA
s2_R_57_CTACCGTAGC	CAAGCAGAAGACGGCATACGAGATCTACCGTAGCAGGGTCAAGTGCACAGTCTA
s2_R_58_TGGTCTTAGG	CAAGCAGAAGACGGCATACGAGATTGGTCTTAGGAGGGTCAAGTGCACAGTCTA
s2_R_59_GGTTCTTCGT	CAAGCAGAAGACGGCATACGAGATGGTTCTTCGTAGGGTCAAGTGCACAGTCTA
s2_R_60_TGAGCGTGTT	CAAGCAGAAGACGGCATACGAGATTGAGCGTGTTAGGGTCAAGTGCACAGTCTA
s2_R_61_GTACAGCGGT	CAAGCAGAAGACGGCATACGAGATGTACAGCGGTAGGGTCAAGTGCACAGTCTA
s2_R_62_TAGCACGGTT	CAAGCAGAAGACGGCATACGAGATTAGCACGGTTAGGGTCAAGTGCACAGTCTA
s2_R_63_CTAAGTCGTT	CAAGCAGAAGACGGCATACGAGATCTAAGTCGTTAGGGTCAAGTGCACAGTCTA
s2_R_64_TCAACCTGGT	CAAGCAGAAGACGGCATACGAGATTCAACCTGGTAGGGTCAAGTGCACAGTCTA
s2_R_65_AGGCACGAGT	CAAGCAGAAGACGGCATACGAGATAGGCACGAGTAGGGTCAAGTGCACAGTCTA
s2_R_66_TCCGGATGGT	CAAGCAGAAGACGGCATACGAGATTCCGGATGGTAGGGTCAAGTGCACAGTCTA
s2_R_67_TTGTCGGCCT	CAAGCAGAAGACGGCATACGAGATTTGTCGGCCTAGGGTCAAGTGCACAGTCTA
s2_R_68_TACTAGCTGT	CAAGCAGAAGACGGCATACGAGATTACTAGCTGTAGGGTCAAGTGCACAGTCTA
s2_R_69_TCGTGTCTCC	CAAGCAGAAGACGGCATACGAGATTCGTGTCTCCAGGGTCAAGTGCACAGTCTA
s2_R_70_ACGTGCGTAG	CAAGCAGAAGACGGCATACGAGATACGTGCGTAGAGGGTCAAGTGCACAGTCTA
s2_R_71_TCAGAGCTGT	CAAGCAGAAGACGGCATACGAGATTCAGAGCTGTAGGGTCAAGTGCACAGTCTA
s2_R_72_AGTCTCCTGT	CAAGCAGAAGACGGCATACGAGATAGTCTCCTGTAGGGTCAAGTGCACAGTCTA
s2_R_73_GATACTCTGT	CAAGCAGAAGACGGCATACGAGATGATACTCTGTAGGGTCAAGTGCACAGTCTA
s2_R_74_CTACGCCACT	CAAGCAGAAGACGGCATACGAGATCTACGCCACTAGGGTCAAGTGCACAGTCTA
s2_R_75_CCTGGATAGT	CAAGCAGAAGACGGCATACGAGATCCTGGATAGTAGGGTCAAGTGCACAGTCTA
s2_R_76_GTACTTAGGT	CAAGCAGAAGACGGCATACGAGATGTACTTAGGTAGGGTCAAGTGCACAGTCTA
s2_R_77_TGTTCGCTAT	CAAGCAGAAGACGGCATACGAGATTGTTCGCTATAGGGTCAAGTGCACAGTCTA
s2_R_78_CTAGCCTTGT	CAAGCAGAAGACGGCATACGAGATCTAGCCTTGTAGGGTCAAGTGCACAGTCTA
s2_R_79_TCCTGAGGTA	CAAGCAGAAGACGGCATACGAGATTCCTGAGGTAAGGGTCAAGTGCACAGTCTA
s2_R_80_TCGTAAGTAG	CAAGCAGAAGACGGCATACGAGATTCGTAAGTAGAGGGTCAAGTGCACAGTCTA
s2_R_81_TTGAGTCGAA	CAAGCAGAAGACGGCATACGAGATTTGAGTCGAAAGGGTCAAGTGCACAGTCTA
s2_R_82_GTGACCGATC	CAAGCAGAAGACGGCATACGAGATGTGACCGATCAGGGTCAAGTGCACAGTCTA
s2_R_83_TCGCCATGAT	CAAGCAGAAGACGGCATACGAGATTCGCCATGATAGGGTCAAGTGCACAGTCTA
s2_R_84_TAGTAGTCTG	CAAGCAGAAGACGGCATACGAGATTAGTAGTCTGAGGGTCAAGTGCACAGTCTA
s2_R_85_ACGGAATTCT	CAAGCAGAAGACGGCATACGAGATACGGAATTCTAGGGTCAAGTGCACAGTCTA
s2_R_86_CCTATTGGAA	CAAGCAGAAGACGGCATACGAGATCCTATTGGAAAGGGTCAAGTGCACAGTCTA
s2_R_87_TGTGGATCGT	CAAGCAGAAGACGGCATACGAGATTGTGGATCGTAGGGTCAAGTGCACAGTCTA
s2_R_88_CGCCATGTTG	CAAGCAGAAGACGGCATACGAGATCGCCATGTTGAGGGTCAAGTGCACAGTCTA
s2_R_89_GTCAGATCCG	CAAGCAGAAGACGGCATACGAGATGTCAGATCCGAGGGTCAAGTGCACAGTCTA
s2_R_90_TCGCAGCCTT	CAAGCAGAAGACGGCATACGAGATTCGCAGCCTTAGGGTCAAGTGCACAGTCTA
s2_R_91_CTTGCTCTGT	CAAGCAGAAGACGGCATACGAGATCTTGCTCTGTAGGGTCAAGTGCACAGTCTA
s2_R_92_CGTGTATTAC	CAAGCAGAAGACGGCATACGAGATCGTGTATTACAGGGTCAAGTGCACAGTCTA
s2_R_93_TCCATCTTGT	CAAGCAGAAGACGGCATACGAGATTCCATCTTGTAGGGTCAAGTGCACAGTCTA
s2_R_94_TGCAGACGTA	CAAGCAGAAGACGGCATACGAGATTGCAGACGTAAGGGTCAAGTGCACAGTCTA
s2_R_95_CTCCGTAACC	CAAGCAGAAGACGGCATACGAGATCTCCGTAACCAGGGTCAAGTGCACAGTCTA
s2_R_96_CAGATTCTGT	CAAGCAGAAGACGGCATACGAGATCAGATTCTGTAGGGTCAAGTGCACAGTCTA
s2_R_97_CCATTCATGT	CAAGCAGAAGACGGCATACGAGATCCATTCATGTAGGGTCAAGTGCACAGTCTA
s2_R_98_CTAACGACGT	CAAGCAGAAGACGGCATACGAGATCTAACGACGTAGGGTCAAGTGCACAGTCTA
s2_R_99_CCAGAGTCTT	CAAGCAGAAGACGGCATACGAGATCCAGAGTCTTAGGGTCAAGTGCACAGTCTA
s2_R_100_GTTGAGTCTT	CAAGCAGAAGACGGCATACGAGATGTTGAGTCTTAGGGTCAAGTGCACAGTCTA
s2_R_101_GCGATCTCCA	CAAGCAGAAGACGGCATACGAGATGCGATCTCCAAGGGTCAAGTGCACAGTCTA
s2_R_102_TCGGCATACG	CAAGCAGAAGACGGCATACGAGATTCGGCATACGAGGGTCAAGTGCACAGTCTA
s2_R_103_CGGACTTCAT	CAAGCAGAAGACGGCATACGAGATCGGACTTCATAGGGTCAAGTGCACAGTCTA
s2_R_104_GATGTATCCG	CAAGCAGAAGACGGCATACGAGATGATGTATCCGAGGGTCAAGTGCACAGTCTA
s2_R_105_CTGTGATACC	CAAGCAGAAGACGGCATACGAGATCTGTGATACCAGGGTCAAGTGCACAGTCTA
s2_R_106_AGAGCTTGAC	CAAGCAGAAGACGGCATACGAGATAGAGCTTGACAGGGTCAAGTGCACAGTCTA
s2_R_107_CTTCTACTGG	CAAGCAGAAGACGGCATACGAGATCTTCTACTGGAGGGTCAAGTGCACAGTCTA
s2_R_108_AGATTCGGCT	CAAGCAGAAGACGGCATACGAGATAGATTCGGCTAGGGTCAAGTGCACAGTCTA
s2_R_109_TGAGGTGATC	CAAGCAGAAGACGGCATACGAGATTGAGGTGATCAGGGTCAAGTGCACAGTCTA
s2_R_110_GACCAACTGT	CAAGCAGAAGACGGCATACGAGATGACCAACTGTAGGGTCAAGTGCACAGTCTA
s2_R_111_CGAATTGGCT	CAAGCAGAAGACGGCATACGAGATCGAATTGGCTAGGGTCAAGTGCACAGTCTA
s2_R_112_TCTGTGGTAG	CAAGCAGAAGACGGCATACGAGATTCTGTGGTAGAGGGTCAAGTGCACAGTCTA
s2_R_113_CTAGACCGTA	CAAGCAGAAGACGGCATACGAGATCTAGACCGTAAGGGTCAAGTGCACAGTCTA
s2_R_114_TGGATTCCGA	CAAGCAGAAGACGGCATACGAGATTGGATTCCGAAGGGTCAAGTGCACAGTCTA
s2_R_115_GGTGCGAATG	CAAGCAGAAGACGGCATACGAGATGGTGCGAATGAGGGTCAAGTGCACAGTCTA
s2_R_116_TTGACGTAGA	CAAGCAGAAGACGGCATACGAGATTTGACGTAGAAGGGTCAAGTGCACAGTCTA
s2_R_117_GCGTGATGTC	CAAGCAGAAGACGGCATACGAGATGCGTGATGTCAGGGTCAAGTGCACAGTCTA
s2_R_118_CCAACGGCTA	CAAGCAGAAGACGGCATACGAGATCCAACGGCTAAGGGTCAAGTGCACAGTCTA
s2_R_119_CCTGTCTTGG	CAAGCAGAAGACGGCATACGAGATCCTGTCTTGGAGGGTCAAGTGCACAGTCTA
s2_R_120_CCACTAGATG	CAAGCAGAAGACGGCATACGAGATCCACTAGATGAGGGTCAAGTGCACAGTCTA
s2_R_121_CATCGTTGGC	CAAGCAGAAGACGGCATACGAGATCATCGTTGGCAGGGTCAAGTGCACAGTCTA
s2_R_122_GTAGTCTAGT	CAAGCAGAAGACGGCATACGAGATGTAGTCTAGTAGGGTCAAGTGCACAGTCTA
s2_R_123_TCTCAGTGGC	CAAGCAGAAGACGGCATACGAGATTCTCAGTGGCAGGGTCAAGTGCACAGTCTA
s2_R_124_GACCACGTTG	CAAGCAGAAGACGGCATACGAGATGACCACGTTGAGGGTCAAGTGCACAGTCTA
s2_R_125_TGTTCGTGGC	CAAGCAGAAGACGGCATACGAGATTGTTCGTGGCAGGGTCAAGTGCACAGTCTA
s2_R_126_ATTGGTTCCA	CAAGCAGAAGACGGCATACGAGATATTGGTTCCAAGGGTCAAGTGCACAGTCTA
s2_R_127_CCTTCAACGT	CAAGCAGAAGACGGCATACGAGATCCTTCAACGTAGGGTCAAGTGCACAGTCTA
s2_R_128_CGTACGTAAC	CAAGCAGAAGACGGCATACGAGATCGTACGTAACAGGGTCAAGTGCACAGTCTA
s2_R_129_ATGTGCTCCT	CAAGCAGAAGACGGCATACGAGATATGTGCTCCTAGGGTCAAGTGCACAGTCTA
s2_R_130_GAGTAGCCTC	CAAGCAGAAGACGGCATACGAGATGAGTAGCCTCAGGGTCAAGTGCACAGTCTA
s2_R_131_CTTCCATGAT	CAAGCAGAAGACGGCATACGAGATCTTCCATGATAGGGTCAAGTGCACAGTCTA
s2_R_132_TGGCACTGGT	CAAGCAGAAGACGGCATACGAGATTGGCACTGGTAGGGTCAAGTGCACAGTCTA
s2_R_133_AGTTGTGATC	CAAGCAGAAGACGGCATACGAGATAGTTGTGATCAGGGTCAAGTGCACAGTCTA
s2_R_134_TACACTGTTC	CAAGCAGAAGACGGCATACGAGATTACACTGTTCAGGGTCAAGTGCACAGTCTA
s2_R_135_CGGACGAATC	CAAGCAGAAGACGGCATACGAGATCGGACGAATCAGGGTCAAGTGCACAGTCTA
s2_R_136_CCAAGATCCG	CAAGCAGAAGACGGCATACGAGATCCAAGATCCGAGGGTCAAGTGCACAGTCTA
s2_R_137_GAGAGAATGT	CAAGCAGAAGACGGCATACGAGATGAGAGAATGTAGGGTCAAGTGCACAGTCTA
s2_R_138_GCGACGATTC	CAAGCAGAAGACGGCATACGAGATGCGACGATTCAGGGTCAAGTGCACAGTCTA
s2_R_139_TGTACATCTG	CAAGCAGAAGACGGCATACGAGATTGTACATCTGAGGGTCAAGTGCACAGTCTA
s2_R_140_GGCTTAGTCT	CAAGCAGAAGACGGCATACGAGATGGCTTAGTCTAGGGTCAAGTGCACAGTCTA
s2_R_141_CTTCAGGATC	CAAGCAGAAGACGGCATACGAGATCTTCAGGATCAGGGTCAAGTGCACAGTCTA
s2_R_142_TCTTCCTTGT	CAAGCAGAAGACGGCATACGAGATTCTTCCTTGTAGGGTCAAGTGCACAGTCTA
s2_R_143_CGACATGACT	CAAGCAGAAGACGGCATACGAGATCGACATGACTAGGGTCAAGTGCACAGTCTA
s2_R_144_AGTTCGGATT	CAAGCAGAAGACGGCATACGAGATAGTTCGGATTAGGGTCAAGTGCACAGTCTA
s2_R_145_TACATCGTTG	CAAGCAGAAGACGGCATACGAGATTACATCGTTGAGGGTCAAGTGCACAGTCTA
s2_R_146_ATTCCGACTC	CAAGCAGAAGACGGCATACGAGATATTCCGACTCAGGGTCAAGTGCACAGTCTA
s2_R_147_CTTCTCAAGT	CAAGCAGAAGACGGCATACGAGATCTTCTCAAGTAGGGTCAAGTGCACAGTCTA
s2_R_148_GAATCACGGA	CAAGCAGAAGACGGCATACGAGATGAATCACGGAAGGGTCAAGTGCACAGTCTA
s2_R_149_CTGAGATGAC	CAAGCAGAAGACGGCATACGAGATCTGAGATGACAGGGTCAAGTGCACAGTCTA
s2_R_150_CTATGGATGT	CAAGCAGAAGACGGCATACGAGATCTATGGATGTAGGGTCAAGTGCACAGTCTA
s2_R_151_CCATCGAGAG	CAAGCAGAAGACGGCATACGAGATCCATCGAGAGAGGGTCAAGTGCACAGTCTA
s2_R_152_TCGCCTTCAG	CAAGCAGAAGACGGCATACGAGATTCGCCTTCAGAGGGTCAAGTGCACAGTCTA
s2_R_153_CCTATCGACA	CAAGCAGAAGACGGCATACGAGATCCTATCGACAAGGGTCAAGTGCACAGTCTA
s2_R_154_CAATCCGGTT	CAAGCAGAAGACGGCATACGAGATCAATCCGGTTAGGGTCAAGTGCACAGTCTA
s2_R_155_TGTCGGATTA	CAAGCAGAAGACGGCATACGAGATTGTCGGATTAAGGGTCAAGTGCACAGTCTA
s2_R_156_TGCGTAACAT	CAAGCAGAAGACGGCATACGAGATTGCGTAACATAGGGTCAAGTGCACAGTCTA
s2_R_157_TCAACGTTCA	CAAGCAGAAGACGGCATACGAGATTCAACGTTCAAGGGTCAAGTGCACAGTCTA
s2_R_158_TGTGTCTAGA	CAAGCAGAAGACGGCATACGAGATTGTGTCTAGAAGGGTCAAGTGCACAGTCTA
s2_R_159_CCATCTAAGT	CAAGCAGAAGACGGCATACGAGATCCATCTAAGTAGGGTCAAGTGCACAGTCTA
s2_R_160_CCACACAGCT	CAAGCAGAAGACGGCATACGAGATCCACACAGCTAGGGTCAAGTGCACAGTCTA
s2_R_161_CGAGAGTGCT	CAAGCAGAAGACGGCATACGAGATCGAGAGTGCTAGGGTCAAGTGCACAGTCTA
s2_R_162_GAGCCAACAT	CAAGCAGAAGACGGCATACGAGATGAGCCAACATAGGGTCAAGTGCACAGTCTA
s2_R_163_CACTCAGAGT	CAAGCAGAAGACGGCATACGAGATCACTCAGAGTAGGGTCAAGTGCACAGTCTA
s2_R_164_CTCCTAGGAC	CAAGCAGAAGACGGCATACGAGATCTCCTAGGACAGGGTCAAGTGCACAGTCTA
s2_R_165_GACATACGGT	CAAGCAGAAGACGGCATACGAGATGACATACGGTAGGGTCAAGTGCACAGTCTA
s2_R_166_TACCTTGGTA	CAAGCAGAAGACGGCATACGAGATTACCTTGGTAAGGGTCAAGTGCACAGTCTA
s2_R_167_GGAACGGTTA	CAAGCAGAAGACGGCATACGAGATGGAACGGTTAAGGGTCAAGTGCACAGTCTA
s2_R_168_GCATTCGGAC	CAAGCAGAAGACGGCATACGAGATGCATTCGGACAGGGTCAAGTGCACAGTCTA
s2_R_169_TCGTGCTTGG	CAAGCAGAAGACGGCATACGAGATTCGTGCTTGGAGGGTCAAGTGCACAGTCTA
s2_R_170_CTGTCTTATC	CAAGCAGAAGACGGCATACGAGATCTGTCTTATCAGGGTCAAGTGCACAGTCTA
s2_R_171_GGAATGATCT	CAAGCAGAAGACGGCATACGAGATGGAATGATCTAGGGTCAAGTGCACAGTCTA
s2_R_172_GGTTCAATGA	CAAGCAGAAGACGGCATACGAGATGGTTCAATGAAGGGTCAAGTGCACAGTCTA
s2_R_173_GGTAGACGGT	CAAGCAGAAGACGGCATACGAGATGGTAGACGGTAGGGTCAAGTGCACAGTCTA
s2_R_174_ATGTTGCCTC	CAAGCAGAAGACGGCATACGAGATATGTTGCCTCAGGGTCAAGTGCACAGTCTA
s2_R_175_ATGACTCTGG	CAAGCAGAAGACGGCATACGAGATATGACTCTGGAGGGTCAAGTGCACAGTCTA
s2_R_176_CCAACTCCTC	CAAGCAGAAGACGGCATACGAGATCCAACTCCTCAGGGTCAAGTGCACAGTCTA
s2_R_177_GCTATGTGCT	CAAGCAGAAGACGGCATACGAGATGCTATGTGCTAGGGTCAAGTGCACAGTCTA
s2_R_178_TATCATTGCC	CAAGCAGAAGACGGCATACGAGATTATCATTGCCAGGGTCAAGTGCACAGTCTA
s2_R_179_GTGTGGCAAG	CAAGCAGAAGACGGCATACGAGATGTGTGGCAAGAGGGTCAAGTGCACAGTCTA
s2_R_180_GGACGTGTCT	CAAGCAGAAGACGGCATACGAGATGGACGTGTCTAGGGTCAAGTGCACAGTCTA
s2_R_181_TGCGATTATG	CAAGCAGAAGACGGCATACGAGATTGCGATTATGAGGGTCAAGTGCACAGTCTA
s2_R_182_AGCGACTTGT	CAAGCAGAAGACGGCATACGAGATAGCGACTTGTAGGGTCAAGTGCACAGTCTA
s2_R_183_GTGAACGAGA	CAAGCAGAAGACGGCATACGAGATGTGAACGAGAAGGGTCAAGTGCACAGTCTA
s2_R_184_CTGGTAGTCA	CAAGCAGAAGACGGCATACGAGATCTGGTAGTCAAGGGTCAAGTGCACAGTCTA
s2_R_185_GGTAGTCCGA	CAAGCAGAAGACGGCATACGAGATGGTAGTCCGAAGGGTCAAGTGCACAGTCTA
s2_R_186_TTCTAGAGCT	CAAGCAGAAGACGGCATACGAGATTTCTAGAGCTAGGGTCAAGTGCACAGTCTA
s2_R_187_CGCATCGTCT	CAAGCAGAAGACGGCATACGAGATCGCATCGTCTAGGGTCAAGTGCACAGTCTA
s2_R_188_GGTCTGCTAC	CAAGCAGAAGACGGCATACGAGATGGTCTGCTACAGGGTCAAGTGCACAGTCTA
s2_R_189_CTACAAGGCC	CAAGCAGAAGACGGCATACGAGATCTACAAGGCCAGGGTCAAGTGCACAGTCTA
s2_R_190_GATCGTTCTG	CAAGCAGAAGACGGCATACGAGATGATCGTTCTGAGGGTCAAGTGCACAGTCTA
s2_R_191_CGTCGTAGTC	CAAGCAGAAGACGGCATACGAGATCGTCGTAGTCAGGGTCAAGTGCACAGTCTA
s2_R_192_TGTATTCCAC	CAAGCAGAAGACGGCATACGAGATTGTATTCCACAGGGTCAAGTGCACAGTCTA
s2_R_193_CTCCGTAGTA	CAAGCAGAAGACGGCATACGAGATCTCCGTAGTAAGGGTCAAGTGCACAGTCTA
s2_R_194_GTGTCATGAG	CAAGCAGAAGACGGCATACGAGATGTGTCATGAGAGGGTCAAGTGCACAGTCTA
s2_R_195_ACGGCAGACT	CAAGCAGAAGACGGCATACGAGATACGGCAGACTAGGGTCAAGTGCACAGTCTA
s2_R_196_ATAGTGGACA	CAAGCAGAAGACGGCATACGAGATATAGTGGACAAGGGTCAAGTGCACAGTCTA
s2_R_197_GACCAAGACT	CAAGCAGAAGACGGCATACGAGATGACCAAGACTAGGGTCAAGTGCACAGTCTA
s2_R_198_TGATCCGGAG	CAAGCAGAAGACGGCATACGAGATTGATCCGGAGAGGGTCAAGTGCACAGTCTA
s2_R_199_CTCCAGAAGT	CAAGCAGAAGACGGCATACGAGATCTCCAGAAGTAGGGTCAAGTGCACAGTCTA
s2_R_200_GGAATCGTAA	CAAGCAGAAGACGGCATACGAGATGGAATCGTAAAGGGTCAAGTGCACAGTCTA
s2_R_201_CCTTATCTGT	CAAGCAGAAGACGGCATACGAGATCCTTATCTGTAGGGTCAAGTGCACAGTCTA
s2_R_202_GTCTCTGCGA	CAAGCAGAAGACGGCATACGAGATGTCTCTGCGAAGGGTCAAGTGCACAGTCTA
s2_R_203_CCTACGGAAT	CAAGCAGAAGACGGCATACGAGATCCTACGGAATAGGGTCAAGTGCACAGTCTA
s2_R_204_CCACGTTATG	CAAGCAGAAGACGGCATACGAGATCCACGTTATGAGGGTCAAGTGCACAGTCTA
s2_R_205_GAACATGCTC	CAAGCAGAAGACGGCATACGAGATGAACATGCTCAGGGTCAAGTGCACAGTCTA
s2_R_206_AAGTGAAGCC	CAAGCAGAAGACGGCATACGAGATAAGTGAAGCCAGGGTCAAGTGCACAGTCTA
s2_R_207_CTCTAACTGT	CAAGCAGAAGACGGCATACGAGATCTCTAACTGTAGGGTCAAGTGCACAGTCTA
s2_R_208_CTTCTCACTA	CAAGCAGAAGACGGCATACGAGATCTTCTCACTAAGGGTCAAGTGCACAGTCTA
s2_R_209_GAGGAGTGTC	CAAGCAGAAGACGGCATACGAGATGAGGAGTGTCAGGGTCAAGTGCACAGTCTA
s2_R_210_GTTGCGGTGA	CAAGCAGAAGACGGCATACGAGATGTTGCGGTGAAGGGTCAAGTGCACAGTCTA
s2_R_211_TGCACATCGT	CAAGCAGAAGACGGCATACGAGATTGCACATCGTAGGGTCAAGTGCACAGTCTA
s2_R_212_GTACCGATGT	CAAGCAGAAGACGGCATACGAGATGTACCGATGTAGGGTCAAGTGCACAGTCTA
s2_R_213_GTTCGACTTA	CAAGCAGAAGACGGCATACGAGATGTTCGACTTAAGGGTCAAGTGCACAGTCTA
s2_R_214_TAGTCATCTC	CAAGCAGAAGACGGCATACGAGATTAGTCATCTCAGGGTCAAGTGCACAGTCTA
s2_R_215_GAGTTGTGCC	CAAGCAGAAGACGGCATACGAGATGAGTTGTGCCAGGGTCAAGTGCACAGTCTA
s2_R_216_CAAGGTCGTA	CAAGCAGAAGACGGCATACGAGATCAAGGTCGTAAGGGTCAAGTGCACAGTCTA
s2_R_217_TTCAGCGTAT	CAAGCAGAAGACGGCATACGAGATTTCAGCGTATAGGGTCAAGTGCACAGTCTA
s2_R_218_TAAGCAGTCG	CAAGCAGAAGACGGCATACGAGATTAAGCAGTCGAGGGTCAAGTGCACAGTCTA
s2_R_219_GTCTGAGGCT	CAAGCAGAAGACGGCATACGAGATGTCTGAGGCTAGGGTCAAGTGCACAGTCTA
s2_R_220_CAAGGTAGGC	CAAGCAGAAGACGGCATACGAGATCAAGGTAGGCAGGGTCAAGTGCACAGTCTA
s2_R_221_TGTCGGCTAG	CAAGCAGAAGACGGCATACGAGATTGTCGGCTAGAGGGTCAAGTGCACAGTCTA
s2_R_222_TTCTCATGGT	CAAGCAGAAGACGGCATACGAGATTTCTCATGGTAGGGTCAAGTGCACAGTCTA
s2_R_223_TTCTTCACGT	CAAGCAGAAGACGGCATACGAGATTTCTTCACGTAGGGTCAAGTGCACAGTCTA
s2_R_224_TTATCGCTGT	CAAGCAGAAGACGGCATACGAGATTTATCGCTGTAGGGTCAAGTGCACAGTCTA
s2_R_225_GAACGGACAC	CAAGCAGAAGACGGCATACGAGATGAACGGACACAGGGTCAAGTGCACAGTCTA
s2_R_226_TAGTGACTAC	CAAGCAGAAGACGGCATACGAGATTAGTGACTACAGGGTCAAGTGCACAGTCTA
s2_R_227_TCTGGTCTAA	CAAGCAGAAGACGGCATACGAGATTCTGGTCTAAAGGGTCAAGTGCACAGTCTA
s2_R_228_GTTGGCCTAA	CAAGCAGAAGACGGCATACGAGATGTTGGCCTAAAGGGTCAAGTGCACAGTCTA
s2_R_229_TGTGGAATGA	CAAGCAGAAGACGGCATACGAGATTGTGGAATGAAGGGTCAAGTGCACAGTCTA
s2_R_230_CCGGACTTGT	CAAGCAGAAGACGGCATACGAGATCCGGACTTGTAGGGTCAAGTGCACAGTCTA
s2_R_231_TCGTGCCACT	CAAGCAGAAGACGGCATACGAGATTCGTGCCACTAGGGTCAAGTGCACAGTCTA
s2_R_232_TCTTGGCTAC	CAAGCAGAAGACGGCATACGAGATTCTTGGCTACAGGGTCAAGTGCACAGTCTA
s2_R_233_CAAGTCGAGT	CAAGCAGAAGACGGCATACGAGATCAAGTCGAGTAGGGTCAAGTGCACAGTCTA
s2_R_234_TCGACTTCGT	CAAGCAGAAGACGGCATACGAGATTCGACTTCGTAGGGTCAAGTGCACAGTCTA
s2_R_235_GCATCGTGTT	CAAGCAGAAGACGGCATACGAGATGCATCGTGTTAGGGTCAAGTGCACAGTCTA
s2_R_236_CCAGGTACTA	CAAGCAGAAGACGGCATACGAGATCCAGGTACTAAGGGTCAAGTGCACAGTCTA
s2_R_237_GCAATGTATG	CAAGCAGAAGACGGCATACGAGATGCAATGTATGAGGGTCAAGTGCACAGTCTA
s2_R_238_AGACCGATTC	CAAGCAGAAGACGGCATACGAGATAGACCGATTCAGGGTCAAGTGCACAGTCTA
s2_R_239_AGTCCTCGGA	CAAGCAGAAGACGGCATACGAGATAGTCCTCGGAAGGGTCAAGTGCACAGTCTA
s2_R_240_CTGATACGGA	CAAGCAGAAGACGGCATACGAGATCTGATACGGAAGGGTCAAGTGCACAGTCTA
s2_R_241_CCAGTTACCG	CAAGCAGAAGACGGCATACGAGATCCAGTTACCGAGGGTCAAGTGCACAGTCTA
s2_R_242_GTAGTAGTAC	CAAGCAGAAGACGGCATACGAGATGTAGTAGTACAGGGTCAAGTGCACAGTCTA
s2_R_243_CTGTAGGAAT	CAAGCAGAAGACGGCATACGAGATCTGTAGGAATAGGGTCAAGTGCACAGTCTA
s2_R_244_GTTAGTCGTC	CAAGCAGAAGACGGCATACGAGATGTTAGTCGTCAGGGTCAAGTGCACAGTCTA
s2_R_245_CTGAACGAAC	CAAGCAGAAGACGGCATACGAGATCTGAACGAACAGGGTCAAGTGCACAGTCTA
s2_R_246_ATCCAATCTC	CAAGCAGAAGACGGCATACGAGATATCCAATCTCAGGGTCAAGTGCACAGTCTA
s2_R_247_GACTGCTTCG	CAAGCAGAAGACGGCATACGAGATGACTGCTTCGAGGGTCAAGTGCACAGTCTA
s2_R_248_GGTAACGTCC	CAAGCAGAAGACGGCATACGAGATGGTAACGTCCAGGGTCAAGTGCACAGTCTA
s2_R_249_TCCTACAAGT	CAAGCAGAAGACGGCATACGAGATTCCTACAAGTAGGGTCAAGTGCACAGTCTA
s2_R_250_GATCAGCCTT	CAAGCAGAAGACGGCATACGAGATGATCAGCCTTAGGGTCAAGTGCACAGTCTA
s2_R_251_TGAATGTCCT	CAAGCAGAAGACGGCATACGAGATTGAATGTCCTAGGGTCAAGTGCACAGTCTA
s2_R_252_CTCCTGGTTA	CAAGCAGAAGACGGCATACGAGATCTCCTGGTTAAGGGTCAAGTGCACAGTCTA
s2_R_253_GAACCGATTG	CAAGCAGAAGACGGCATACGAGATGAACCGATTGAGGGTCAAGTGCACAGTCTA
s2_R_254_CCTTGTGAGG	CAAGCAGAAGACGGCATACGAGATCCTTGTGAGGAGGGTCAAGTGCACAGTCTA
s2_R_255_TTGCGGAAGT	CAAGCAGAAGACGGCATACGAGATTTGCGGAAGTAGGGTCAAGTGCACAGTCTA
s2_R_256_CTACATCTGT	CAAGCAGAAGACGGCATACGAGATCTACATCTGTAGGGTCAAGTGCACAGTCTA
s2_R_257_CTCTCTTCGT	CAAGCAGAAGACGGCATACGAGATCTCTCTTCGTAGGGTCAAGTGCACAGTCTA
s2_R_258_TTGCTTGCTC	CAAGCAGAAGACGGCATACGAGATTTGCTTGCTCAGGGTCAAGTGCACAGTCTA
s2_R_259_TCTTAAGCGT	CAAGCAGAAGACGGCATACGAGATTCTTAAGCGTAGGGTCAAGTGCACAGTCTA
s2_R_260_TCTATGCGCG	CAAGCAGAAGACGGCATACGAGATTCTATGCGCGAGGGTCAAGTGCACAGTCTA
s2_R_261_GTCTCTTGCT	CAAGCAGAAGACGGCATACGAGATGTCTCTTGCTAGGGTCAAGTGCACAGTCTA
s2_R_262_TAGTCGCGTA	CAAGCAGAAGACGGCATACGAGATTAGTCGCGTAAGGGTCAAGTGCACAGTCTA
s2_R_263_TCGCACAGAG	CAAGCAGAAGACGGCATACGAGATTCGCACAGAGAGGGTCAAGTGCACAGTCTA
s2_R_264_TACGTGGATC	CAAGCAGAAGACGGCATACGAGATTACGTGGATCAGGGTCAAGTGCACAGTCTA
s2_R_265_CTACAACGAA	CAAGCAGAAGACGGCATACGAGATCTACAACGAAAGGGTCAAGTGCACAGTCTA
s2_R_266_CGTAGTTAGC	CAAGCAGAAGACGGCATACGAGATCGTAGTTAGCAGGGTCAAGTGCACAGTCTA
s2_R_267_GTCCTTCTCT	CAAGCAGAAGACGGCATACGAGATGTCCTTCTCTAGGGTCAAGTGCACAGTCTA
s2_R_268_TTGATCGGAT	CAAGCAGAAGACGGCATACGAGATTTGATCGGATAGGGTCAAGTGCACAGTCTA
s2_R_269_GAGCTTATGG	CAAGCAGAAGACGGCATACGAGATGAGCTTATGGAGGGTCAAGTGCACAGTCTA
s2_R_270_TCATCCGGCT	CAAGCAGAAGACGGCATACGAGATTCATCCGGCTAGGGTCAAGTGCACAGTCTA
s2_R_271_CCGAACATGG	CAAGCAGAAGACGGCATACGAGATCCGAACATGGAGGGTCAAGTGCACAGTCTA
s2_R_272_CGATTAACGT	CAAGCAGAAGACGGCATACGAGATCGATTAACGTAGGGTCAAGTGCACAGTCTA
s2_R_273_TTCCATCGTT	CAAGCAGAAGACGGCATACGAGATTTCCATCGTTAGGGTCAAGTGCACAGTCTA
s2_R_274_TCTAGAAGGT	CAAGCAGAAGACGGCATACGAGATTCTAGAAGGTAGGGTCAAGTGCACAGTCTA
s2_R_275_CTGGTTACGT	CAAGCAGAAGACGGCATACGAGATCTGGTTACGTAGGGTCAAGTGCACAGTCTA
s2_R_276_GGTCAATCAA	CAAGCAGAAGACGGCATACGAGATGGTCAATCAAAGGGTCAAGTGCACAGTCTA
s2_R_277_TGTACTGCGG	CAAGCAGAAGACGGCATACGAGATTGTACTGCGGAGGGTCAAGTGCACAGTCTA
s2_R_278_ACAATCGGAG	CAAGCAGAAGACGGCATACGAGATACAATCGGAGAGGGTCAAGTGCACAGTCTA
s2_R_279_CTTCAGCTAC	CAAGCAGAAGACGGCATACGAGATCTTCAGCTACAGGGTCAAGTGCACAGTCTA
s2_R_280_CCTTCGATCC	CAAGCAGAAGACGGCATACGAGATCCTTCGATCCAGGGTCAAGTGCACAGTCTA
s2_R_281_CATGAGTGCC	CAAGCAGAAGACGGCATACGAGATCATGAGTGCCAGGGTCAAGTGCACAGTCTA
s2_R_282_CCTACGAGTC	CAAGCAGAAGACGGCATACGAGATCCTACGAGTCAGGGTCAAGTGCACAGTCTA
s2_R_283_CAAGTGTCCG	CAAGCAGAAGACGGCATACGAGATCAAGTGTCCGAGGGTCAAGTGCACAGTCTA
s2_R_284_ATCTTAGCCA	CAAGCAGAAGACGGCATACGAGATATCTTAGCCAAGGGTCAAGTGCACAGTCTA
s2_R_285_CGGTACAGCT	CAAGCAGAAGACGGCATACGAGATCGGTACAGCTAGGGTCAAGTGCACAGTCTA
s2_R_286_CCACATCGGA	CAAGCAGAAGACGGCATACGAGATCCACATCGGAAGGGTCAAGTGCACAGTCTA
s2_R_287_TCAGTGGACG	CAAGCAGAAGACGGCATACGAGATTCAGTGGACGAGGGTCAAGTGCACAGTCTA
s2_R_288_GACTCATCGT	CAAGCAGAAGACGGCATACGAGATGACTCATCGTAGGGTCAAGTGCACAGTCTA
s2_R_289_GGAACTCTGG	CAAGCAGAAGACGGCATACGAGATGGAACTCTGGAGGGTCAAGTGCACAGTCTA
s2_R_290_TGTCCGGTGA	CAAGCAGAAGACGGCATACGAGATTGTCCGGTGAAGGGTCAAGTGCACAGTCTA
s2_R_291_GTTCGCGTCA	CAAGCAGAAGACGGCATACGAGATGTTCGCGTCAAGGGTCAAGTGCACAGTCTA
s2_R_292_GGAATCTCTA	CAAGCAGAAGACGGCATACGAGATGGAATCTCTAAGGGTCAAGTGCACAGTCTA
s2_R_293_CGGTGTCTGA	CAAGCAGAAGACGGCATACGAGATCGGTGTCTGAAGGGTCAAGTGCACAGTCTA
s2_R_294_CTGACGTTAA	CAAGCAGAAGACGGCATACGAGATCTGACGTTAAAGGGTCAAGTGCACAGTCTA
s2_R_295_GGTAGATACC	CAAGCAGAAGACGGCATACGAGATGGTAGATACCAGGGTCAAGTGCACAGTCTA
s2_R_296_CCGATGCGTT	CAAGCAGAAGACGGCATACGAGATCCGATGCGTTAGGGTCAAGTGCACAGTCTA
s2_R_297_CAAGTGACTT	CAAGCAGAAGACGGCATACGAGATCAAGTGACTTAGGGTCAAGTGCACAGTCTA
s2_R_298_GTGTCTAACG	CAAGCAGAAGACGGCATACGAGATGTGTCTAACGAGGGTCAAGTGCACAGTCTA
s2_R_299_CACTCTGCCA	CAAGCAGAAGACGGCATACGAGATCACTCTGCCAAGGGTCAAGTGCACAGTCTA
s2_R_300_AGGATCTGGT	CAAGCAGAAGACGGCATACGAGATAGGATCTGGTAGGGTCAAGTGCACAGTCTA
s2_R_301_GTGTCTCTGA	CAAGCAGAAGACGGCATACGAGATGTGTCTCTGAAGGGTCAAGTGCACAGTCTA
s2_R_302_TGGCACGTCT	CAAGCAGAAGACGGCATACGAGATTGGCACGTCTAGGGTCAAGTGCACAGTCTA
s2_R_303_GTCGCGTAAC	CAAGCAGAAGACGGCATACGAGATGTCGCGTAACAGGGTCAAGTGCACAGTCTA
s2_R_304_CTTCTTACAG	CAAGCAGAAGACGGCATACGAGATCTTCTTACAGAGGGTCAAGTGCACAGTCTA
s2_R_305_GTATTCGGCG	CAAGCAGAAGACGGCATACGAGATGTATTCGGCGAGGGTCAAGTGCACAGTCTA
s2_R_306_TCTCCTAAGT	CAAGCAGAAGACGGCATACGAGATTCTCCTAAGTAGGGTCAAGTGCACAGTCTA
s2_R_307_TTGGTCACTT	CAAGCAGAAGACGGCATACGAGATTTGGTCACTTAGGGTCAAGTGCACAGTCTA
s2_R_308_AGTAGGCGTG	CAAGCAGAAGACGGCATACGAGATAGTAGGCGTGAGGGTCAAGTGCACAGTCTA
s2_R_309_TCGCTTCATT	CAAGCAGAAGACGGCATACGAGATTCGCTTCATTAGGGTCAAGTGCACAGTCTA
s2_R_310_TACTCTGTGG	CAAGCAGAAGACGGCATACGAGATTACTCTGTGGAGGGTCAAGTGCACAGTCTA
s2_R_311_CCAATAGCGA	CAAGCAGAAGACGGCATACGAGATCCAATAGCGAAGGGTCAAGTGCACAGTCTA
s2_R_312_GATGGTCTCT	CAAGCAGAAGACGGCATACGAGATGATGGTCTCTAGGGTCAAGTGCACAGTCTA
s2_R_313_CATCTGGAGT	CAAGCAGAAGACGGCATACGAGATCATCTGGAGTAGGGTCAAGTGCACAGTCTA
s2_R_314_TGAAGCGGAT	CAAGCAGAAGACGGCATACGAGATTGAAGCGGATAGGGTCAAGTGCACAGTCTA
s2_R_315_ACGACGTAGT	CAAGCAGAAGACGGCATACGAGATACGACGTAGTAGGGTCAAGTGCACAGTCTA
s2_R_316_CACTTCCTGT	CAAGCAGAAGACGGCATACGAGATCACTTCCTGTAGGGTCAAGTGCACAGTCTA
s2_R_317_CTTAACGATG	CAAGCAGAAGACGGCATACGAGATCTTAACGATGAGGGTCAAGTGCACAGTCTA
s2_R_318_GTAATCGCGG	CAAGCAGAAGACGGCATACGAGATGTAATCGCGGAGGGTCAAGTGCACAGTCTA
s2_R_319_TTGAGTACAC	CAAGCAGAAGACGGCATACGAGATTTGAGTACACAGGGTCAAGTGCACAGTCTA
s2_R_320_GACTCAACCG	CAAGCAGAAGACGGCATACGAGATGACTCAACCGAGGGTCAAGTGCACAGTCTA
s2_R_321_CCATATATCG	CAAGCAGAAGACGGCATACGAGATCCATATATCGAGGGTCAAGTGCACAGTCTA
s2_R_322_CCATAGACGT	CAAGCAGAAGACGGCATACGAGATCCATAGACGTAGGGTCAAGTGCACAGTCTA
s2_R_323_GAGCAATGCG	CAAGCAGAAGACGGCATACGAGATGAGCAATGCGAGGGTCAAGTGCACAGTCTA
s2_R_324_GTACGGAATC	CAAGCAGAAGACGGCATACGAGATGTACGGAATCAGGGTCAAGTGCACAGTCTA
s2_R_325_CCTGAAGGAA	CAAGCAGAAGACGGCATACGAGATCCTGAAGGAAAGGGTCAAGTGCACAGTCTA
s2_R_326_GTCTGTATGG	CAAGCAGAAGACGGCATACGAGATGTCTGTATGGAGGGTCAAGTGCACAGTCTA
s2_R_327_CAGGTGCTCT	CAAGCAGAAGACGGCATACGAGATCAGGTGCTCTAGGGTCAAGTGCACAGTCTA
s2_R_328_TATGATGTGG	CAAGCAGAAGACGGCATACGAGATTATGATGTGGAGGGTCAAGTGCACAGTCTA
s2_R_329_TCTAGGCGTT	CAAGCAGAAGACGGCATACGAGATTCTAGGCGTTAGGGTCAAGTGCACAGTCTA
s2_R_330_CTTCCGAAGG	CAAGCAGAAGACGGCATACGAGATCTTCCGAAGGAGGGTCAAGTGCACAGTCTA
s2_R_331_CCTCTACGAG	CAAGCAGAAGACGGCATACGAGATCCTCTACGAGAGGGTCAAGTGCACAGTCTA
s2_R_332_CCACTCACAC	CAAGCAGAAGACGGCATACGAGATCCACTCACACAGGGTCAAGTGCACAGTCTA
s2_R_333_CGCCATAATT	CAAGCAGAAGACGGCATACGAGATCGCCATAATTAGGGTCAAGTGCACAGTCTA
s2_R_334_GCGAATCGTG	CAAGCAGAAGACGGCATACGAGATGCGAATCGTGAGGGTCAAGTGCACAGTCTA
s2_R_335_CCTGGACGAT	CAAGCAGAAGACGGCATACGAGATCCTGGACGATAGGGTCAAGTGCACAGTCTA
s2_R_336_CTTAGCGAGT	CAAGCAGAAGACGGCATACGAGATCTTAGCGAGTAGGGTCAAGTGCACAGTCTA
s2_R_337_AGTTCGTTGT	CAAGCAGAAGACGGCATACGAGATAGTTCGTTGTAGGGTCAAGTGCACAGTCTA
s2_R_338_CTTGCTTGGC	CAAGCAGAAGACGGCATACGAGATCTTGCTTGGCAGGGTCAAGTGCACAGTCTA
s2_R_339_CTAATGTCAG	CAAGCAGAAGACGGCATACGAGATCTAATGTCAGAGGGTCAAGTGCACAGTCTA
s2_R_340_TCGAGCCTGA	CAAGCAGAAGACGGCATACGAGATTCGAGCCTGAAGGGTCAAGTGCACAGTCTA
s2_R_341_CTCTTATCAC	CAAGCAGAAGACGGCATACGAGATCTCTTATCACAGGGTCAAGTGCACAGTCTA
s2_R_342_TCTAGTGCAT	CAAGCAGAAGACGGCATACGAGATTCTAGTGCATAGGGTCAAGTGCACAGTCTA
s2_R_343_TCCTCACCTG	CAAGCAGAAGACGGCATACGAGATTCCTCACCTGAGGGTCAAGTGCACAGTCTA
s2_R_344_TTGTCCAGAT	CAAGCAGAAGACGGCATACGAGATTTGTCCAGATAGGGTCAAGTGCACAGTCTA
s2_R_345_CTTGACTCCA	CAAGCAGAAGACGGCATACGAGATCTTGACTCCAAGGGTCAAGTGCACAGTCTA
s2_R_346_TCTGTTCACC	CAAGCAGAAGACGGCATACGAGATTCTGTTCACCAGGGTCAAGTGCACAGTCTA
s2_R_347_TCCGACATCT	CAAGCAGAAGACGGCATACGAGATTCCGACATCTAGGGTCAAGTGCACAGTCTA
s2_R_348_TCCGAGTTAT	CAAGCAGAAGACGGCATACGAGATTCCGAGTTATAGGGTCAAGTGCACAGTCTA
s2_R_349_TCCGATAGCC	CAAGCAGAAGACGGCATACGAGATTCCGATAGCCAGGGTCAAGTGCACAGTCTA
s2_R_350_CGTACTAATG	CAAGCAGAAGACGGCATACGAGATCGTACTAATGAGGGTCAAGTGCACAGTCTA
s2_R_351_CTATCGAATC	CAAGCAGAAGACGGCATACGAGATCTATCGAATCAGGGTCAAGTGCACAGTCTA
s2_R_352_GTCAACAGCT	CAAGCAGAAGACGGCATACGAGATGTCAACAGCTAGGGTCAAGTGCACAGTCTA
s2_R_353_CTAGGAATGG	CAAGCAGAAGACGGCATACGAGATCTAGGAATGGAGGGTCAAGTGCACAGTCTA
s2_R_354_TGCTCTGGTT	CAAGCAGAAGACGGCATACGAGATTGCTCTGGTTAGGGTCAAGTGCACAGTCTA
s2_R_355_TACGGTCTTG	CAAGCAGAAGACGGCATACGAGATTACGGTCTTGAGGGTCAAGTGCACAGTCTA
s2_R_356_TGGCTATTGC	CAAGCAGAAGACGGCATACGAGATTGGCTATTGCAGGGTCAAGTGCACAGTCTA
s2_R_357_TGAATGCGTC	CAAGCAGAAGACGGCATACGAGATTGAATGCGTCAGGGTCAAGTGCACAGTCTA
s2_R_358_TCGGCACATC	CAAGCAGAAGACGGCATACGAGATTCGGCACATCAGGGTCAAGTGCACAGTCTA
s2_R_359_TCAGGTGTAC	CAAGCAGAAGACGGCATACGAGATTCAGGTGTACAGGGTCAAGTGCACAGTCTA
s2_R_360_GTTACGATCT	CAAGCAGAAGACGGCATACGAGATGTTACGATCTAGGGTCAAGTGCACAGTCTA
s2_R_361_CCGTACTATC	CAAGCAGAAGACGGCATACGAGATCCGTACTATCAGGGTCAAGTGCACAGTCTA
s2_R_362_CGCCAATGTC	CAAGCAGAAGACGGCATACGAGATCGCCAATGTCAGGGTCAAGTGCACAGTCTA
s2_R_363_GCGTCCGTAA	CAAGCAGAAGACGGCATACGAGATGCGTCCGTAAAGGGTCAAGTGCACAGTCTA
s2_R_364_GCGTAACTGA	CAAGCAGAAGACGGCATACGAGATGCGTAACTGAAGGGTCAAGTGCACAGTCTA
s2_R_365_TTGCTTCTGG	CAAGCAGAAGACGGCATACGAGATTTGCTTCTGGAGGGTCAAGTGCACAGTCTA
s2_R_366_TTGGAGTCTC	CAAGCAGAAGACGGCATACGAGATTTGGAGTCTCAGGGTCAAGTGCACAGTCTA
s2_R_367_CCTCTGGCTT	CAAGCAGAAGACGGCATACGAGATCCTCTGGCTTAGGGTCAAGTGCACAGTCTA
s2_R_368_TTCGGCATGA	CAAGCAGAAGACGGCATACGAGATTTCGGCATGAAGGGTCAAGTGCACAGTCTA
s2_R_369_TGTCCACGAG	CAAGCAGAAGACGGCATACGAGATTGTCCACGAGAGGGTCAAGTGCACAGTCTA
s2_R_370_GTCTTGTCTC	CAAGCAGAAGACGGCATACGAGATGTCTTGTCTCAGGGTCAAGTGCACAGTCTA
s2_R_371_GCTTACCGTG	CAAGCAGAAGACGGCATACGAGATGCTTACCGTGAGGGTCAAGTGCACAGTCTA
s2_R_372_GGAAGTGCTC	CAAGCAGAAGACGGCATACGAGATGGAAGTGCTCAGGGTCAAGTGCACAGTCTA
s2_R_373_CAAGCTCCGA	CAAGCAGAAGACGGCATACGAGATCAAGCTCCGAAGGGTCAAGTGCACAGTCTA
s2_R_374_GGTTCTGTCA	CAAGCAGAAGACGGCATACGAGATGGTTCTGTCAAGGGTCAAGTGCACAGTCTA
s2_R_375_GTCATACGTC	CAAGCAGAAGACGGCATACGAGATGTCATACGTCAGGGTCAAGTGCACAGTCTA
s2_R_376_GGAGATCCTG	CAAGCAGAAGACGGCATACGAGATGGAGATCCTGAGGGTCAAGTGCACAGTCTA
s2_R_377_GGACAACCGA	CAAGCAGAAGACGGCATACGAGATGGACAACCGAAGGGTCAAGTGCACAGTCTA
s2_R_378_GTGATTCTTG	CAAGCAGAAGACGGCATACGAGATGTGATTCTTGAGGGTCAAGTGCACAGTCTA
s2_R_379_TGGTCATCCT	CAAGCAGAAGACGGCATACGAGATTGGTCATCCTAGGGTCAAGTGCACAGTCTA
s2_R_380_CTTCTAGCAT	CAAGCAGAAGACGGCATACGAGATCTTCTAGCATAGGGTCAAGTGCACAGTCTA
s2_R_381_GTCCAGTCTG	CAAGCAGAAGACGGCATACGAGATGTCCAGTCTGAGGGTCAAGTGCACAGTCTA
s2_R_382_CCGTACTGAG	CAAGCAGAAGACGGCATACGAGATCCGTACTGAGAGGGTCAAGTGCACAGTCTA
s2_R_383_GAGTGACGAG	CAAGCAGAAGACGGCATACGAGATGAGTGACGAGAGGGTCAAGTGCACAGTCTA
s2_R_384_TCGGAATTGA	CAAGCAGAAGACGGCATACGAGATTCGGAATTGAAGGGTCAAGTGCACAGTCTA
s2_R_385_TAACATGCCA	CAAGCAGAAGACGGCATACGAGATTAACATGCCAAGGGTCAAGTGCACAGTCTA
s2_R_386_CTACATGGAT	CAAGCAGAAGACGGCATACGAGATCTACATGGATAGGGTCAAGTGCACAGTCTA
s2_R_387_CTAATGGTTC	CAAGCAGAAGACGGCATACGAGATCTAATGGTTCAGGGTCAAGTGCACAGTCTA
s2_R_388_CTATTGGACT	CAAGCAGAAGACGGCATACGAGATCTATTGGACTAGGGTCAAGTGCACAGTCTA
s2_R_389_CTACTCCAAG	CAAGCAGAAGACGGCATACGAGATCTACTCCAAGAGGGTCAAGTGCACAGTCTA
s2_R_390_GCGTAGAGTA	CAAGCAGAAGACGGCATACGAGATGCGTAGAGTAAGGGTCAAGTGCACAGTCTA
s2_R_391_GCGTTCAGAT	CAAGCAGAAGACGGCATACGAGATGCGTTCAGATAGGGTCAAGTGCACAGTCTA
s2_R_392_CATCGCCAAG	CAAGCAGAAGACGGCATACGAGATCATCGCCAAGAGGGTCAAGTGCACAGTCTA
s2_R_393_TCATCTTCTC	CAAGCAGAAGACGGCATACGAGATTCATCTTCTCAGGGTCAAGTGCACAGTCTA
s2_R_394_TCTGAGGCCA	CAAGCAGAAGACGGCATACGAGATTCTGAGGCCAAGGGTCAAGTGCACAGTCTA
s2_R_395_TACGGATCAG	CAAGCAGAAGACGGCATACGAGATTACGGATCAGAGGGTCAAGTGCACAGTCTA
s2_R_396_GGATAAGCAG	CAAGCAGAAGACGGCATACGAGATGGATAAGCAGAGGGTCAAGTGCACAGTCTA
s2_R_397_TCAGACGGAT	CAAGCAGAAGACGGCATACGAGATTCAGACGGATAGGGTCAAGTGCACAGTCTA
s2_R_398_GTCTACGGAT	CAAGCAGAAGACGGCATACGAGATGTCTACGGATAGGGTCAAGTGCACAGTCTA
s2_R_399_GTCCGTGTTA	CAAGCAGAAGACGGCATACGAGATGTCCGTGTTAAGGGTCAAGTGCACAGTCTA
s2_R_400_TTCATGATGG	CAAGCAGAAGACGGCATACGAGATTTCATGATGGAGGGTCAAGTGCACAGTCTA
s2_R_401_GCTAGCCTCT	CAAGCAGAAGACGGCATACGAGATGCTAGCCTCTAGGGTCAAGTGCACAGTCTA
s2_R_402_CGTCAGGCAA	CAAGCAGAAGACGGCATACGAGATCGTCAGGCAAAGGGTCAAGTGCACAGTCTA
s2_R_403_CTTACCTAAG	CAAGCAGAAGACGGCATACGAGATCTTACCTAAGAGGGTCAAGTGCACAGTCTA
s2_R_404_AGCGTGTGGT	CAAGCAGAAGACGGCATACGAGATAGCGTGTGGTAGGGTCAAGTGCACAGTCTA
s2_R_405_TGTCGCTTGT	CAAGCAGAAGACGGCATACGAGATTGTCGCTTGTAGGGTCAAGTGCACAGTCTA
s2_R_406_TGTAAGGCAG	CAAGCAGAAGACGGCATACGAGATTGTAAGGCAGAGGGTCAAGTGCACAGTCTA
s2_R_407_AGGTTCCGTG	CAAGCAGAAGACGGCATACGAGATAGGTTCCGTGAGGGTCAAGTGCACAGTCTA
s2_R_408_TCGTCACTGT	CAAGCAGAAGACGGCATACGAGATTCGTCACTGTAGGGTCAAGTGCACAGTCTA
s2_R_409_CCAACGTGAC	CAAGCAGAAGACGGCATACGAGATCCAACGTGACAGGGTCAAGTGCACAGTCTA
s2_R_410_TCGTGCTGTT	CAAGCAGAAGACGGCATACGAGATTCGTGCTGTTAGGGTCAAGTGCACAGTCTA
s2_R_411_TCTCCATTCA	CAAGCAGAAGACGGCATACGAGATTCTCCATTCAAGGGTCAAGTGCACAGTCTA
s2_R_412_CGATTCCGTA	CAAGCAGAAGACGGCATACGAGATCGATTCCGTAAGGGTCAAGTGCACAGTCTA
s2_R_413_CCGTTGTCAA	CAAGCAGAAGACGGCATACGAGATCCGTTGTCAAAGGGTCAAGTGCACAGTCTA
s2_R_414_CCTGTCGGAT	CAAGCAGAAGACGGCATACGAGATCCTGTCGGATAGGGTCAAGTGCACAGTCTA
s2_R_415_TACGATAGGT	CAAGCAGAAGACGGCATACGAGATTACGATAGGTAGGGTCAAGTGCACAGTCTA
s2_R_416_CTATACCGAG	CAAGCAGAAGACGGCATACGAGATCTATACCGAGAGGGTCAAGTGCACAGTCTA
s2_R_417_TCTTACTGCC	CAAGCAGAAGACGGCATACGAGATTCTTACTGCCAGGGTCAAGTGCACAGTCTA
s2_R_418_GGTACGGTAG	CAAGCAGAAGACGGCATACGAGATGGTACGGTAGAGGGTCAAGTGCACAGTCTA
s2_R_419_TGGTTGTCGT	CAAGCAGAAGACGGCATACGAGATTGGTTGTCGTAGGGTCAAGTGCACAGTCTA
s2_R_420_CCGACCATAC	CAAGCAGAAGACGGCATACGAGATCCGACCATACAGGGTCAAGTGCACAGTCTA
s2_R_421_TCCGGCAATG	CAAGCAGAAGACGGCATACGAGATTCCGGCAATGAGGGTCAAGTGCACAGTCTA
s2_R_422_TATCCTCTGG	CAAGCAGAAGACGGCATACGAGATTATCCTCTGGAGGGTCAAGTGCACAGTCTA
s2_R_423_CATACGAAGT	CAAGCAGAAGACGGCATACGAGATCATACGAAGTAGGGTCAAGTGCACAGTCTA
s2_R_424_TTGTCCTCGT	CAAGCAGAAGACGGCATACGAGATTTGTCCTCGTAGGGTCAAGTGCACAGTCTA
s2_R_425_GGTGACTGAC	CAAGCAGAAGACGGCATACGAGATGGTGACTGACAGGGTCAAGTGCACAGTCTA
s2_R_426_CCTTAGAATG	CAAGCAGAAGACGGCATACGAGATCCTTAGAATGAGGGTCAAGTGCACAGTCTA
s2_R_427_TATCTGAACC	CAAGCAGAAGACGGCATACGAGATTATCTGAACCAGGGTCAAGTGCACAGTCTA
s2_R_428_GGTGCCAGTA	CAAGCAGAAGACGGCATACGAGATGGTGCCAGTAAGGGTCAAGTGCACAGTCTA
s2_R_429_CTCCGGTATC	CAAGCAGAAGACGGCATACGAGATCTCCGGTATCAGGGTCAAGTGCACAGTCTA
s2_R_430_CTTCGGTAAG	CAAGCAGAAGACGGCATACGAGATCTTCGGTAAGAGGGTCAAGTGCACAGTCTA
s2_R_431_CTACTACACA	CAAGCAGAAGACGGCATACGAGATCTACTACACAAGGGTCAAGTGCACAGTCTA
s2_R_432_TGCACAGAAC	CAAGCAGAAGACGGCATACGAGATTGCACAGAACAGGGTCAAGTGCACAGTCTA
s2_R_433_GACACTAGAG	CAAGCAGAAGACGGCATACGAGATGACACTAGAGAGGGTCAAGTGCACAGTCTA
s2_R_434_GTGGACGCTT	CAAGCAGAAGACGGCATACGAGATGTGGACGCTTAGGGTCAAGTGCACAGTCTA
s2_R_435_GTCAATTGCC	CAAGCAGAAGACGGCATACGAGATGTCAATTGCCAGGGTCAAGTGCACAGTCTA
s2_R_436_GAATCTGTTC	CAAGCAGAAGACGGCATACGAGATGAATCTGTTCAGGGTCAAGTGCACAGTCTA
s2_R_437_GTTGCTTAGG	CAAGCAGAAGACGGCATACGAGATGTTGCTTAGGAGGGTCAAGTGCACAGTCTA
s2_R_438_TGACAGTGCC	CAAGCAGAAGACGGCATACGAGATTGACAGTGCCAGGGTCAAGTGCACAGTCTA
s2_R_439_CCATTGGTTA	CAAGCAGAAGACGGCATACGAGATCCATTGGTTAAGGGTCAAGTGCACAGTCTA
s2_R_440_GGACCTCGTT	CAAGCAGAAGACGGCATACGAGATGGACCTCGTTAGGGTCAAGTGCACAGTCTA
s2_R_441_GCGAACGGAT	CAAGCAGAAGACGGCATACGAGATGCGAACGGATAGGGTCAAGTGCACAGTCTA
s2_R_442_TACGGCAGTT	CAAGCAGAAGACGGCATACGAGATTACGGCAGTTAGGGTCAAGTGCACAGTCTA
s2_R_443_TTACGACGGT	CAAGCAGAAGACGGCATACGAGATTTACGACGGTAGGGTCAAGTGCACAGTCTA
s2_R_444_GGCACGCTAA	CAAGCAGAAGACGGCATACGAGATGGCACGCTAAAGGGTCAAGTGCACAGTCTA
s2_R_445_CTAAGCAGAA	CAAGCAGAAGACGGCATACGAGATCTAAGCAGAAAGGGTCAAGTGCACAGTCTA
s2_R_446_TCTTCCGGAC	CAAGCAGAAGACGGCATACGAGATTCTTCCGGACAGGGTCAAGTGCACAGTCTA
s2_R_447_GTGAAGCCAT	CAAGCAGAAGACGGCATACGAGATGTGAAGCCATAGGGTCAAGTGCACAGTCTA
s2_R_448_GTAGCACGAT	CAAGCAGAAGACGGCATACGAGATGTAGCACGATAGGGTCAAGTGCACAGTCTA
s2_R_449_TACTCTCCTC	CAAGCAGAAGACGGCATACGAGATTACTCTCCTCAGGGTCAAGTGCACAGTCTA
s2_R_450_AGTGCCATGT	CAAGCAGAAGACGGCATACGAGATAGTGCCATGTAGGGTCAAGTGCACAGTCTA
s2_R_451_CATTCTCAGA	CAAGCAGAAGACGGCATACGAGATCATTCTCAGAAGGGTCAAGTGCACAGTCTA
s2_R_452_GACTCCTGAT	CAAGCAGAAGACGGCATACGAGATGACTCCTGATAGGGTCAAGTGCACAGTCTA
s2_R_453_GGTCGTAGAG	CAAGCAGAAGACGGCATACGAGATGGTCGTAGAGAGGGTCAAGTGCACAGTCTA
s2_R_454_TCTTGCGTTA	CAAGCAGAAGACGGCATACGAGATTCTTGCGTTAAGGGTCAAGTGCACAGTCTA
s2_R_455_GGACGATAGT	CAAGCAGAAGACGGCATACGAGATGGACGATAGTAGGGTCAAGTGCACAGTCTA
s2_R_456_TTGGACCGAG	CAAGCAGAAGACGGCATACGAGATTTGGACCGAGAGGGTCAAGTGCACAGTCTA
s2_R_457_TGTCACTCCG	CAAGCAGAAGACGGCATACGAGATTGTCACTCCGAGGGTCAAGTGCACAGTCTA
s2_R_458_TCTGGCCTTG	CAAGCAGAAGACGGCATACGAGATTCTGGCCTTGAGGGTCAAGTGCACAGTCTA
s2_R_459_GGTGAGTACT	CAAGCAGAAGACGGCATACGAGATGGTGAGTACTAGGGTCAAGTGCACAGTCTA
s2_R_460_GTACCGACAA	CAAGCAGAAGACGGCATACGAGATGTACCGACAAAGGGTCAAGTGCACAGTCTA
s2_R_461_TGTTGGCGTA	CAAGCAGAAGACGGCATACGAGATTGTTGGCGTAAGGGTCAAGTGCACAGTCTA
s2_R_462_TCCTGCTTCC	CAAGCAGAAGACGGCATACGAGATTCCTGCTTCCAGGGTCAAGTGCACAGTCTA
s2_R_463_GTATTCGTTC	CAAGCAGAAGACGGCATACGAGATGTATTCGTTCAGGGTCAAGTGCACAGTCTA
s2_R_464_GTTCCGTATC	CAAGCAGAAGACGGCATACGAGATGTTCCGTATCAGGGTCAAGTGCACAGTCTA
s2_R_465_GTACGCTTCT	CAAGCAGAAGACGGCATACGAGATGTACGCTTCTAGGGTCAAGTGCACAGTCTA
s2_R_466_GGTACGACAC	CAAGCAGAAGACGGCATACGAGATGGTACGACACAGGGTCAAGTGCACAGTCTA
s2_R_467_CTTCAGAGGA	CAAGCAGAAGACGGCATACGAGATCTTCAGAGGAAGGGTCAAGTGCACAGTCTA
s2_R_468_CTGTTGTGAC	CAAGCAGAAGACGGCATACGAGATCTGTTGTGACAGGGTCAAGTGCACAGTCTA
s2_R_469_TGCTGACGGT	CAAGCAGAAGACGGCATACGAGATTGCTGACGGTAGGGTCAAGTGCACAGTCTA
s2_R_470_GCGAGAACTA	CAAGCAGAAGACGGCATACGAGATGCGAGAACTAAGGGTCAAGTGCACAGTCTA
s2_R_471_ATGGCTGTGT	CAAGCAGAAGACGGCATACGAGATATGGCTGTGTAGGGTCAAGTGCACAGTCTA
s2_R_472_CCTTACGAAC	CAAGCAGAAGACGGCATACGAGATCCTTACGAACAGGGTCAAGTGCACAGTCTA
s2_R_473_GACCAAGGAA	CAAGCAGAAGACGGCATACGAGATGACCAAGGAAAGGGTCAAGTGCACAGTCTA
s2_R_474_TGGAACGATC	CAAGCAGAAGACGGCATACGAGATTGGAACGATCAGGGTCAAGTGCACAGTCTA
s2_R_475_TTAGGCTAAG	CAAGCAGAAGACGGCATACGAGATTTAGGCTAAGAGGGTCAAGTGCACAGTCTA
s2_R_476_CTAGGACTCT	CAAGCAGAAGACGGCATACGAGATCTAGGACTCTAGGGTCAAGTGCACAGTCTA
s2_R_477_TCACGCCATT	CAAGCAGAAGACGGCATACGAGATTCACGCCATTAGGGTCAAGTGCACAGTCTA
s2_R_478_TTCCGAACAA	CAAGCAGAAGACGGCATACGAGATTTCCGAACAAAGGGTCAAGTGCACAGTCTA
s2_R_479_CTTGCGTTCC	CAAGCAGAAGACGGCATACGAGATCTTGCGTTCCAGGGTCAAGTGCACAGTCTA
s2_R_480_CATCTCAACA	CAAGCAGAAGACGGCATACGAGATCATCTCAACAAGGGTCAAGTGCACAGTCTA
s2_R_481_TCCTTGAACT	CAAGCAGAAGACGGCATACGAGATTCCTTGAACTAGGGTCAAGTGCACAGTCTA
s2_R_482_CTGTGTCTTC	CAAGCAGAAGACGGCATACGAGATCTGTGTCTTCAGGGTCAAGTGCACAGTCTA
s2_R_483_CTTACAACAG	CAAGCAGAAGACGGCATACGAGATCTTACAACAGAGGGTCAAGTGCACAGTCTA
s2_R_484_TGGATAGCTA	CAAGCAGAAGACGGCATACGAGATTGGATAGCTAAGGGTCAAGTGCACAGTCTA
s2_R_485_CTACGGTTCG	CAAGCAGAAGACGGCATACGAGATCTACGGTTCGAGGGTCAAGTGCACAGTCTA
s2_R_486_TTCGTAGAAC	CAAGCAGAAGACGGCATACGAGATTTCGTAGAACAGGGTCAAGTGCACAGTCTA
s2_R_487_GGTTCGTGAT	CAAGCAGAAGACGGCATACGAGATGGTTCGTGATAGGGTCAAGTGCACAGTCTA
s2_R_488_TTGGCTCCAA	CAAGCAGAAGACGGCATACGAGATTTGGCTCCAAAGGGTCAAGTGCACAGTCTA
s2_R_489_TGTTGCCAGA	CAAGCAGAAGACGGCATACGAGATTGTTGCCAGAAGGGTCAAGTGCACAGTCTA
s2_R_490_TTGGCTTCTT	CAAGCAGAAGACGGCATACGAGATTTGGCTTCTTAGGGTCAAGTGCACAGTCTA
s2_R_491_CGTTACGCCT	CAAGCAGAAGACGGCATACGAGATCGTTACGCCTAGGGTCAAGTGCACAGTCTA
s2_R_492_ACGCCAATGA	CAAGCAGAAGACGGCATACGAGATACGCCAATGAAGGGTCAAGTGCACAGTCTA
s2_R_493_TAGACTGTCG	CAAGCAGAAGACGGCATACGAGATTAGACTGTCGAGGGTCAAGTGCACAGTCTA
s2_R_494_GTGGTGCAAC	CAAGCAGAAGACGGCATACGAGATGTGGTGCAACAGGGTCAAGTGCACAGTCTA
s2_R_495_GCTTGTCGGT	CAAGCAGAAGACGGCATACGAGATGCTTGTCGGTAGGGTCAAGTGCACAGTCTA
s2_R_496_TTGCCTCAAC	CAAGCAGAAGACGGCATACGAGATTTGCCTCAACAGGGTCAAGTGCACAGTCTA
s2_R_497_GTAGTCGGAT	CAAGCAGAAGACGGCATACGAGATGTAGTCGGATAGGGTCAAGTGCACAGTCTA
s2_R_498_TCTGGCAGTC	CAAGCAGAAGACGGCATACGAGATTCTGGCAGTCAGGGTCAAGTGCACAGTCTA
s2_R_499_TTGATGCACA	CAAGCAGAAGACGGCATACGAGATTTGATGCACAAGGGTCAAGTGCACAGTCTA
s2_R_500_TAGTCCGTGT	CAAGCAGAAGACGGCATACGAGATTAGTCCGTGTAGGGTCAAGTGCACAGTCTA
s2_R_501_TCCACAACAC	CAAGCAGAAGACGGCATACGAGATTCCACAACACAGGGTCAAGTGCACAGTCTA
s2_R_502_CTTGACACGT	CAAGCAGAAGACGGCATACGAGATCTTGACACGTAGGGTCAAGTGCACAGTCTA
s2_R_503_CATGGTGCAT	CAAGCAGAAGACGGCATACGAGATCATGGTGCATAGGGTCAAGTGCACAGTCTA
s2_R_504_TGCGTGTTGC	CAAGCAGAAGACGGCATACGAGATTGCGTGTTGCAGGGTCAAGTGCACAGTCTA
s2_R_505_TGCCTATCCG	CAAGCAGAAGACGGCATACGAGATTGCCTATCCGAGGGTCAAGTGCACAGTCTA
s2_R_506_TACATAGTCC	CAAGCAGAAGACGGCATACGAGATTACATAGTCCAGGGTCAAGTGCACAGTCTA
s2_R_507_TATTCGTACC	CAAGCAGAAGACGGCATACGAGATTATTCGTACCAGGGTCAAGTGCACAGTCTA
s2_R_508_TCGACGATGT	CAAGCAGAAGACGGCATACGAGATTCGACGATGTAGGGTCAAGTGCACAGTCTA
s2_R_509_TCGAGCGTTG	CAAGCAGAAGACGGCATACGAGATTCGAGCGTTGAGGGTCAAGTGCACAGTCTA
s2_R_510_TCGACCACTA	CAAGCAGAAGACGGCATACGAGATTCGACCACTAAGGGTCAAGTGCACAGTCTA
s2_R_511_TCGACGGAAG	CAAGCAGAAGACGGCATACGAGATTCGACGGAAGAGGGTCAAGTGCACAGTCTA
s2_R_512_TCGAGAGATC	CAAGCAGAAGACGGCATACGAGATTCGAGAGATCAGGGTCAAGTGCACAGTCTA
s2_R_513_TGCGATGAGC	CAAGCAGAAGACGGCATACGAGATTGCGATGAGCAGGGTCAAGTGCACAGTCTA
s2_R_514_GTTCCTGGTC	CAAGCAGAAGACGGCATACGAGATGTTCCTGGTCAGGGTCAAGTGCACAGTCTA
s2_R_515_TTCGCTGATT	CAAGCAGAAGACGGCATACGAGATTTCGCTGATTAGGGTCAAGTGCACAGTCTA
s2_R_516_CCAGGAATTC	CAAGCAGAAGACGGCATACGAGATCCAGGAATTCAGGGTCAAGTGCACAGTCTA
s2_R_517_GCTTCTAGTC	CAAGCAGAAGACGGCATACGAGATGCTTCTAGTCAGGGTCAAGTGCACAGTCTA
s2_R_518_TCTGGAGAAG	CAAGCAGAAGACGGCATACGAGATTCTGGAGAAGAGGGTCAAGTGCACAGTCTA
s2_R_519_TCAACTCGTA	CAAGCAGAAGACGGCATACGAGATTCAACTCGTAAGGGTCAAGTGCACAGTCTA
s2_R_520_TTATCGCCAA	CAAGCAGAAGACGGCATACGAGATTTATCGCCAAAGGGTCAAGTGCACAGTCTA
s2_R_521_GTGCGTATTC	CAAGCAGAAGACGGCATACGAGATGTGCGTATTCAGGGTCAAGTGCACAGTCTA
s2_R_522_AGTGATTCAC	CAAGCAGAAGACGGCATACGAGATAGTGATTCACAGGGTCAAGTGCACAGTCTA
s2_R_523_TCATGGCAAG	CAAGCAGAAGACGGCATACGAGATTCATGGCAAGAGGGTCAAGTGCACAGTCTA
s2_R_524_CTCTGGCATG	CAAGCAGAAGACGGCATACGAGATCTCTGGCATGAGGGTCAAGTGCACAGTCTA
s2_R_525_TCGATGAGAA	CAAGCAGAAGACGGCATACGAGATTCGATGAGAAAGGGTCAAGTGCACAGTCTA
s2_R_526_TCCACCGAGA	CAAGCAGAAGACGGCATACGAGATTCCACCGAGAAGGGTCAAGTGCACAGTCTA
s2_R_527_TCGAGGAACT	CAAGCAGAAGACGGCATACGAGATTCGAGGAACTAGGGTCAAGTGCACAGTCTA
s2_R_528_TCTCCACCTC	CAAGCAGAAGACGGCATACGAGATTCTCCACCTCAGGGTCAAGTGCACAGTCTA
s2_R_529_TCGTATTCCT	CAAGCAGAAGACGGCATACGAGATTCGTATTCCTAGGGTCAAGTGCACAGTCTA
s2_R_530_TCACCGATGG	CAAGCAGAAGACGGCATACGAGATTCACCGATGGAGGGTCAAGTGCACAGTCTA
s2_R_531_TAAGTCGTGG	CAAGCAGAAGACGGCATACGAGATTAAGTCGTGGAGGGTCAAGTGCACAGTCTA
s2_R_532_CAGGTATGTC	CAAGCAGAAGACGGCATACGAGATCAGGTATGTCAGGGTCAAGTGCACAGTCTA
s2_R_533_TACCAGACGG	CAAGCAGAAGACGGCATACGAGATTACCAGACGGAGGGTCAAGTGCACAGTCTA
s2_R_534_TGTAGCTATC	CAAGCAGAAGACGGCATACGAGATTGTAGCTATCAGGGTCAAGTGCACAGTCTA
s2_R_535_ACCTTGTCGT	CAAGCAGAAGACGGCATACGAGATACCTTGTCGTAGGGTCAAGTGCACAGTCTA
s2_R_536_GTACGTTGTT	CAAGCAGAAGACGGCATACGAGATGTACGTTGTTAGGGTCAAGTGCACAGTCTA
s2_R_537_CATGTTCGAA	CAAGCAGAAGACGGCATACGAGATCATGTTCGAAAGGGTCAAGTGCACAGTCTA
s2_R_538_TGTGTCGGAG	CAAGCAGAAGACGGCATACGAGATTGTGTCGGAGAGGGTCAAGTGCACAGTCTA
s2_R_539_GTCATGTGCG	CAAGCAGAAGACGGCATACGAGATGTCATGTGCGAGGGTCAAGTGCACAGTCTA
s2_R_540_GCATCGTAAG	CAAGCAGAAGACGGCATACGAGATGCATCGTAAGAGGGTCAAGTGCACAGTCTA
s2_R_541_GTGTATGTGG	CAAGCAGAAGACGGCATACGAGATGTGTATGTGGAGGGTCAAGTGCACAGTCTA
s2_R_542_TCGACTAACC	CAAGCAGAAGACGGCATACGAGATTCGACTAACCAGGGTCAAGTGCACAGTCTA
s2_R_543_ACACCATATC	CAAGCAGAAGACGGCATACGAGATACACCATATCAGGGTCAAGTGCACAGTCTA
s2_R_544_CGTAACTCAG	CAAGCAGAAGACGGCATACGAGATCGTAACTCAGAGGGTCAAGTGCACAGTCTA
s2_R_545_TCCGTGCGTA	CAAGCAGAAGACGGCATACGAGATTCCGTGCGTAAGGGTCAAGTGCACAGTCTA
s2_R_546_CTACGAGGTT	CAAGCAGAAGACGGCATACGAGATCTACGAGGTTAGGGTCAAGTGCACAGTCTA
s2_R_547_CCGTTCTTCA	CAAGCAGAAGACGGCATACGAGATCCGTTCTTCAAGGGTCAAGTGCACAGTCTA
s2_R_548_GGTCACGATC	CAAGCAGAAGACGGCATACGAGATGGTCACGATCAGGGTCAAGTGCACAGTCTA
s2_R_549_CGTATCAGGA	CAAGCAGAAGACGGCATACGAGATCGTATCAGGAAGGGTCAAGTGCACAGTCTA
s2_R_550_GTGCCATTGC	CAAGCAGAAGACGGCATACGAGATGTGCCATTGCAGGGTCAAGTGCACAGTCTA
s2_R_551_GTACAGAAGG	CAAGCAGAAGACGGCATACGAGATGTACAGAAGGAGGGTCAAGTGCACAGTCTA
s2_R_552_TGGTATCATG	CAAGCAGAAGACGGCATACGAGATTGGTATCATGAGGGTCAAGTGCACAGTCTA
s2_R_553_GTCTATCATG	CAAGCAGAAGACGGCATACGAGATGTCTATCATGAGGGTCAAGTGCACAGTCTA
s2_R_554_CTATCAGTCC	CAAGCAGAAGACGGCATACGAGATCTATCAGTCCAGGGTCAAGTGCACAGTCTA
s2_R_555_TCCTTAGCAA	CAAGCAGAAGACGGCATACGAGATTCCTTAGCAAAGGGTCAAGTGCACAGTCTA
s2_R_556_TGATGGACGG	CAAGCAGAAGACGGCATACGAGATTGATGGACGGAGGGTCAAGTGCACAGTCTA
s2_R_557_TTCTAAGTCG	CAAGCAGAAGACGGCATACGAGATTTCTAAGTCGAGGGTCAAGTGCACAGTCTA
s2_R_558_TTCACGTGCT	CAAGCAGAAGACGGCATACGAGATTTCACGTGCTAGGGTCAAGTGCACAGTCTA
s2_R_559_CATCTGCTCG	CAAGCAGAAGACGGCATACGAGATCATCTGCTCGAGGGTCAAGTGCACAGTCTA
s2_R_560_GATCGACGAT	CAAGCAGAAGACGGCATACGAGATGATCGACGATAGGGTCAAGTGCACAGTCTA
s2_R_561_TCGTCGGTAC	CAAGCAGAAGACGGCATACGAGATTCGTCGGTACAGGGTCAAGTGCACAGTCTA
s2_R_562_TGTGGTAGTT	CAAGCAGAAGACGGCATACGAGATTGTGGTAGTTAGGGTCAAGTGCACAGTCTA
s2_R_563_TTGGTGTCCG	CAAGCAGAAGACGGCATACGAGATTTGGTGTCCGAGGGTCAAGTGCACAGTCTA
s2_R_564_TGGTTCTCCG	CAAGCAGAAGACGGCATACGAGATTGGTTCTCCGAGGGTCAAGTGCACAGTCTA
s2_R_565_TCATCTACCG	CAAGCAGAAGACGGCATACGAGATTCATCTACCGAGGGTCAAGTGCACAGTCTA
s2_R_566_CTTAAGGCAT	CAAGCAGAAGACGGCATACGAGATCTTAAGGCATAGGGTCAAGTGCACAGTCTA
s2_R_567_CAGTGTGGTG	CAAGCAGAAGACGGCATACGAGATCAGTGTGGTGAGGGTCAAGTGCACAGTCTA
s2_R_568_TCCAGGTATT	CAAGCAGAAGACGGCATACGAGATTCCAGGTATTAGGGTCAAGTGCACAGTCTA
s2_R_569_GGCCTACACA	CAAGCAGAAGACGGCATACGAGATGGCCTACACAAGGGTCAAGTGCACAGTCTA
s2_R_570_TTAGAGCTTC	CAAGCAGAAGACGGCATACGAGATTTAGAGCTTCAGGGTCAAGTGCACAGTCTA
s2_R_571_CTTACGGAGC	CAAGCAGAAGACGGCATACGAGATCTTACGGAGCAGGGTCAAGTGCACAGTCTA
s2_R_572_GTGTGTTAAC	CAAGCAGAAGACGGCATACGAGATGTGTGTTAACAGGGTCAAGTGCACAGTCTA
s2_R_573_CAACCGATAT	CAAGCAGAAGACGGCATACGAGATCAACCGATATAGGGTCAAGTGCACAGTCTA
s2_R_574_GACCTGAGTT	CAAGCAGAAGACGGCATACGAGATGACCTGAGTTAGGGTCAAGTGCACAGTCTA
s2_R_575_CGGTGTTATT	CAAGCAGAAGACGGCATACGAGATCGGTGTTATTAGGGTCAAGTGCACAGTCTA
s2_R_576_TGCCTTGCAT	CAAGCAGAAGACGGCATACGAGATTGCCTTGCATAGGGTCAAGTGCACAGTCTA
s2_R_577_CTAACCTCTA	CAAGCAGAAGACGGCATACGAGATCTAACCTCTAAGGGTCAAGTGCACAGTCTA
s2_R_578_GACCTTCAGT	CAAGCAGAAGACGGCATACGAGATGACCTTCAGTAGGGTCAAGTGCACAGTCTA
s2_R_579_CACTTCGCCT	CAAGCAGAAGACGGCATACGAGATCACTTCGCCTAGGGTCAAGTGCACAGTCTA
s2_R_580_TTCAGGTAAC	CAAGCAGAAGACGGCATACGAGATTTCAGGTAACAGGGTCAAGTGCACAGTCTA
s2_R_581_GCGTGCTATG	CAAGCAGAAGACGGCATACGAGATGCGTGCTATGAGGGTCAAGTGCACAGTCTA
s2_R_582_TACCACACCT	CAAGCAGAAGACGGCATACGAGATTACCACACCTAGGGTCAAGTGCACAGTCTA
s2_R_583_TCTTCTAGAG	CAAGCAGAAGACGGCATACGAGATTCTTCTAGAGAGGGTCAAGTGCACAGTCTA
s2_R_584_TACCGATGAC	CAAGCAGAAGACGGCATACGAGATTACCGATGACAGGGTCAAGTGCACAGTCTA
s2_R_585_ACTCGGAGAG	CAAGCAGAAGACGGCATACGAGATACTCGGAGAGAGGGTCAAGTGCACAGTCTA
s2_R_586_GTATGTGTCA	CAAGCAGAAGACGGCATACGAGATGTATGTGTCAAGGGTCAAGTGCACAGTCTA
s2_R_587_CATAAGGCTG	CAAGCAGAAGACGGCATACGAGATCATAAGGCTGAGGGTCAAGTGCACAGTCTA
s2_R_588_TGGAGGCCTT	CAAGCAGAAGACGGCATACGAGATTGGAGGCCTTAGGGTCAAGTGCACAGTCTA
s2_R_589_GATCTAGGCG	CAAGCAGAAGACGGCATACGAGATGATCTAGGCGAGGGTCAAGTGCACAGTCTA
s2_R_590_TGACTCCAAC	CAAGCAGAAGACGGCATACGAGATTGACTCCAACAGGGTCAAGTGCACAGTCTA
s2_R_591_TCTACATGCT	CAAGCAGAAGACGGCATACGAGATTCTACATGCTAGGGTCAAGTGCACAGTCTA
s2_R_592_TCCAAGGTAC	CAAGCAGAAGACGGCATACGAGATTCCAAGGTACAGGGTCAAGTGCACAGTCTA
s2_R_593_TCTACGTGAA	CAAGCAGAAGACGGCATACGAGATTCTACGTGAAAGGGTCAAGTGCACAGTCTA
s2_R_594_GTCCACTAGT	CAAGCAGAAGACGGCATACGAGATGTCCACTAGTAGGGTCAAGTGCACAGTCTA
s2_R_595_CATGGAGCCA	CAAGCAGAAGACGGCATACGAGATCATGGAGCCAAGGGTCAAGTGCACAGTCTA
s2_R_596_GCTGCATTGT	CAAGCAGAAGACGGCATACGAGATGCTGCATTGTAGGGTCAAGTGCACAGTCTA
s2_R_597_TGCGGCTAAC	CAAGCAGAAGACGGCATACGAGATTGCGGCTAACAGGGTCAAGTGCACAGTCTA
s2_R_598_ACGGATGTTG	CAAGCAGAAGACGGCATACGAGATACGGATGTTGAGGGTCAAGTGCACAGTCTA
s2_R_599_ATAGGTATCG	CAAGCAGAAGACGGCATACGAGATATAGGTATCGAGGGTCAAGTGCACAGTCTA
s2_R_600_GTTAACCGAC	CAAGCAGAAGACGGCATACGAGATGTTAACCGACAGGGTCAAGTGCACAGTCTA
s2_R_601_GTAAGCTCAA	CAAGCAGAAGACGGCATACGAGATGTAAGCTCAAAGGGTCAAGTGCACAGTCTA
s2_R_602_TCTCAGAGAA	CAAGCAGAAGACGGCATACGAGATTCTCAGAGAAAGGGTCAAGTGCACAGTCTA
s2_R_603_TTCGGTTGAC	CAAGCAGAAGACGGCATACGAGATTTCGGTTGACAGGGTCAAGTGCACAGTCTA
s2_R_604_GGACTTGCGA	CAAGCAGAAGACGGCATACGAGATGGACTTGCGAAGGGTCAAGTGCACAGTCTA
s2_R_605_ACGGTAGTCC	CAAGCAGAAGACGGCATACGAGATACGGTAGTCCAGGGTCAAGTGCACAGTCTA
s2_R_606_TCCGAGACTT	CAAGCAGAAGACGGCATACGAGATTCCGAGACTTAGGGTCAAGTGCACAGTCTA
s2_R_607_CAGGATATGA	CAAGCAGAAGACGGCATACGAGATCAGGATATGAAGGGTCAAGTGCACAGTCTA
s2_R_608_CGGTATTAGA	CAAGCAGAAGACGGCATACGAGATCGGTATTAGAAGGGTCAAGTGCACAGTCTA
s2_R_609_TGAAGAGTGG	CAAGCAGAAGACGGCATACGAGATTGAAGAGTGGAGGGTCAAGTGCACAGTCTA
s2_R_610_TCGGTAAGGA	CAAGCAGAAGACGGCATACGAGATTCGGTAAGGAAGGGTCAAGTGCACAGTCTA
s2_R_611_TTGGATTGGT	CAAGCAGAAGACGGCATACGAGATTTGGATTGGTAGGGTCAAGTGCACAGTCTA
s2_R_612_TCGCCACACA	CAAGCAGAAGACGGCATACGAGATTCGCCACACAAGGGTCAAGTGCACAGTCTA
s2_R_613_TGAGTGAGAT	CAAGCAGAAGACGGCATACGAGATTGAGTGAGATAGGGTCAAGTGCACAGTCTA
s2_R_614_GTGGCAATGT	CAAGCAGAAGACGGCATACGAGATGTGGCAATGTAGGGTCAAGTGCACAGTCTA
s2_R_615_AGAAGTGGAA	CAAGCAGAAGACGGCATACGAGATAGAAGTGGAAAGGGTCAAGTGCACAGTCTA
s2_R_616_GTGAGTTGAT	CAAGCAGAAGACGGCATACGAGATGTGAGTTGATAGGGTCAAGTGCACAGTCTA
s2_R_617_GAAGTGAAGT	CAAGCAGAAGACGGCATACGAGATGAAGTGAAGTAGGGTCAAGTGCACAGTCTA
s2_R_618_CAGAGGTGTT	CAAGCAGAAGACGGCATACGAGATCAGAGGTGTTAGGGTCAAGTGCACAGTCTA
s2_R_619_TTGTGTAGAG	CAAGCAGAAGACGGCATACGAGATTTGTGTAGAGAGGGTCAAGTGCACAGTCTA
s2_R_620_TCATGGTGGT	CAAGCAGAAGACGGCATACGAGATTCATGGTGGTAGGGTCAAGTGCACAGTCTA
s2_R_621_CAGAGTTAGT	CAAGCAGAAGACGGCATACGAGATCAGAGTTAGTAGGGTCAAGTGCACAGTCTA
s2_R_622_GTGTTGTGTT	CAAGCAGAAGACGGCATACGAGATGTGTTGTGTTAGGGTCAAGTGCACAGTCTA
s2_R_623_GGTTGCGGTT	CAAGCAGAAGACGGCATACGAGATGGTTGCGGTTAGGGTCAAGTGCACAGTCTA
s2_R_624_GTCAATGGTT	CAAGCAGAAGACGGCATACGAGATGTCAATGGTTAGGGTCAAGTGCACAGTCTA
s2_R_625_GGTATTGTGA	CAAGCAGAAGACGGCATACGAGATGGTATTGTGAAGGGTCAAGTGCACAGTCTA
s2_R_626_GGAATGGAGT	CAAGCAGAAGACGGCATACGAGATGGAATGGAGTAGGGTCAAGTGCACAGTCTA
s2_R_627_TGAGATCAGT	CAAGCAGAAGACGGCATACGAGATTGAGATCAGTAGGGTCAAGTGCACAGTCTA
s2_R_628_TTAGCAGATC	CAAGCAGAAGACGGCATACGAGATTTAGCAGATCAGGGTCAAGTGCACAGTCTA
s2_R_629_GTGGTGATTG	CAAGCAGAAGACGGCATACGAGATGTGGTGATTGAGGGTCAAGTGCACAGTCTA
s2_R_630_TGATGTCTGT	CAAGCAGAAGACGGCATACGAGATTGATGTCTGTAGGGTCAAGTGCACAGTCTA
s2_R_631_TGTTCGGCAA	CAAGCAGAAGACGGCATACGAGATTGTTCGGCAAAGGGTCAAGTGCACAGTCTA
s2_R_632_TCGGTATCCA	CAAGCAGAAGACGGCATACGAGATTCGGTATCCAAGGGTCAAGTGCACAGTCTA
s2_R_633_GTGGTTGGTG	CAAGCAGAAGACGGCATACGAGATGTGGTTGGTGAGGGTCAAGTGCACAGTCTA
s2_R_634_GAGGATCTTG	CAAGCAGAAGACGGCATACGAGATGAGGATCTTGAGGGTCAAGTGCACAGTCTA
s2_R_635_TCGGTTATAG	CAAGCAGAAGACGGCATACGAGATTCGGTTATAGAGGGTCAAGTGCACAGTCTA
s2_R_636_GGATGGTATC	CAAGCAGAAGACGGCATACGAGATGGATGGTATCAGGGTCAAGTGCACAGTCTA
s2_R_637_TACGAACGAG	CAAGCAGAAGACGGCATACGAGATTACGAACGAGAGGGTCAAGTGCACAGTCTA
s2_R_638_GAACAGTTGT	CAAGCAGAAGACGGCATACGAGATGAACAGTTGTAGGGTCAAGTGCACAGTCTA
s2_R_639_GTGGTTCATT	CAAGCAGAAGACGGCATACGAGATGTGGTTCATTAGGGTCAAGTGCACAGTCTA
s2_R_640_GTCTAGATGT	CAAGCAGAAGACGGCATACGAGATGTCTAGATGTAGGGTCAAGTGCACAGTCTA
s2_R_641_GGTGAATTGA	CAAGCAGAAGACGGCATACGAGATGGTGAATTGAAGGGTCAAGTGCACAGTCTA
s2_R_642_TGGACGATAA	CAAGCAGAAGACGGCATACGAGATTGGACGATAAAGGGTCAAGTGCACAGTCTA
s2_R_643_GGTGATAAGA	CAAGCAGAAGACGGCATACGAGATGGTGATAAGAAGGGTCAAGTGCACAGTCTA
s2_R_644_TGCATGTAGG	CAAGCAGAAGACGGCATACGAGATTGCATGTAGGAGGGTCAAGTGCACAGTCTA
s2_R_645_TCCAGTGTGT	CAAGCAGAAGACGGCATACGAGATTCCAGTGTGTAGGGTCAAGTGCACAGTCTA
s2_R_646_GTCAACTACA	CAAGCAGAAGACGGCATACGAGATGTCAACTACAAGGGTCAAGTGCACAGTCTA
s2_R_647_TCCTCTCCAT	CAAGCAGAAGACGGCATACGAGATTCCTCTCCATAGGGTCAAGTGCACAGTCTA
s2_R_648_GTAATCGACT	CAAGCAGAAGACGGCATACGAGATGTAATCGACTAGGGTCAAGTGCACAGTCTA
s2_R_649_TAGCGTGACT	CAAGCAGAAGACGGCATACGAGATTAGCGTGACTAGGGTCAAGTGCACAGTCTA
s2_R_650_GTATAGGTGA	CAAGCAGAAGACGGCATACGAGATGTATAGGTGAAGGGTCAAGTGCACAGTCTA
s2_R_651_TGACGGTATA	CAAGCAGAAGACGGCATACGAGATTGACGGTATAAGGGTCAAGTGCACAGTCTA
s2_R_652_TACCTAATGG	CAAGCAGAAGACGGCATACGAGATTACCTAATGGAGGGTCAAGTGCACAGTCTA
s2_R_653_TCATTACGAG	CAAGCAGAAGACGGCATACGAGATTCATTACGAGAGGGTCAAGTGCACAGTCTA
s2_R_654_TTCACCATGT	CAAGCAGAAGACGGCATACGAGATTTCACCATGTAGGGTCAAGTGCACAGTCTA
s2_R_655_GTCTGTAGAA	CAAGCAGAAGACGGCATACGAGATGTCTGTAGAAAGGGTCAAGTGCACAGTCTA
s2_R_656_GTTCACAACT	CAAGCAGAAGACGGCATACGAGATGTTCACAACTAGGGTCAAGTGCACAGTCTA
s2_R_657_TACTCCTATC	CAAGCAGAAGACGGCATACGAGATTACTCCTATCAGGGTCAAGTGCACAGTCTA
s2_R_658_GTAGCGATAG	CAAGCAGAAGACGGCATACGAGATGTAGCGATAGAGGGTCAAGTGCACAGTCTA
s2_R_659_GGAGAGCGTT	CAAGCAGAAGACGGCATACGAGATGGAGAGCGTTAGGGTCAAGTGCACAGTCTA
s2_R_660_TATGCGTTAG	CAAGCAGAAGACGGCATACGAGATTATGCGTTAGAGGGTCAAGTGCACAGTCTA
s2_R_661_TTGACAGACA	CAAGCAGAAGACGGCATACGAGATTTGACAGACAAGGGTCAAGTGCACAGTCTA
s2_R_662_TGGATGACAT	CAAGCAGAAGACGGCATACGAGATTGGATGACATAGGGTCAAGTGCACAGTCTA
s2_R_663_GGTCTGAGAT	CAAGCAGAAGACGGCATACGAGATGGTCTGAGATAGGGTCAAGTGCACAGTCTA
s2_R_664_GGTAATTCTC	CAAGCAGAAGACGGCATACGAGATGGTAATTCTCAGGGTCAAGTGCACAGTCTA
s2_R_665_GGTAGTGTAT	CAAGCAGAAGACGGCATACGAGATGGTAGTGTATAGGGTCAAGTGCACAGTCTA
s2_R_666_TTCCTGTAGT	CAAGCAGAAGACGGCATACGAGATTTCCTGTAGTAGGGTCAAGTGCACAGTCTA
s2_R_667_GTGGTAAGAA	CAAGCAGAAGACGGCATACGAGATGTGGTAAGAAAGGGTCAAGTGCACAGTCTA
s2_R_668_TGTCTCCTCA	CAAGCAGAAGACGGCATACGAGATTGTCTCCTCAAGGGTCAAGTGCACAGTCTA
s2_R_669_GGTGAAGAGT	CAAGCAGAAGACGGCATACGAGATGGTGAAGAGTAGGGTCAAGTGCACAGTCTA
s2_R_670_TTGTGTGTTG	CAAGCAGAAGACGGCATACGAGATTTGTGTGTTGAGGGTCAAGTGCACAGTCTA
s2_R_671_GTAGAGAGGA	CAAGCAGAAGACGGCATACGAGATGTAGAGAGGAAGGGTCAAGTGCACAGTCTA
s2_R_672_TCCAACGAAG	CAAGCAGAAGACGGCATACGAGATTCCAACGAAGAGGGTCAAGTGCACAGTCTA
s2_R_673_TACGGTTACT	CAAGCAGAAGACGGCATACGAGATTACGGTTACTAGGGTCAAGTGCACAGTCTA
s2_R_674_TACCAGTAAG	CAAGCAGAAGACGGCATACGAGATTACCAGTAAGAGGGTCAAGTGCACAGTCTA
s2_R_675_GTGTTCCAAT	CAAGCAGAAGACGGCATACGAGATGTGTTCCAATAGGGTCAAGTGCACAGTCTA
s2_R_676_TGGCTGGATC	CAAGCAGAAGACGGCATACGAGATTGGCTGGATCAGGGTCAAGTGCACAGTCTA
s2_R_677_GTTGGCATTC	CAAGCAGAAGACGGCATACGAGATGTTGGCATTCAGGGTCAAGTGCACAGTCTA
s2_R_678_TAGGTACTAG	CAAGCAGAAGACGGCATACGAGATTAGGTACTAGAGGGTCAAGTGCACAGTCTA
s2_R_679_GTTCACAGAA	CAAGCAGAAGACGGCATACGAGATGTTCACAGAAAGGGTCAAGTGCACAGTCTA
s2_R_680_TGCTTCGGAT	CAAGCAGAAGACGGCATACGAGATTGCTTCGGATAGGGTCAAGTGCACAGTCTA
s2_R_681_TTCAACTTCC	CAAGCAGAAGACGGCATACGAGATTTCAACTTCCAGGGTCAAGTGCACAGTCTA
s2_R_682_TGTCACATAG	CAAGCAGAAGACGGCATACGAGATTGTCACATAGAGGGTCAAGTGCACAGTCTA
s2_R_683_TGCTACCATT	CAAGCAGAAGACGGCATACGAGATTGCTACCATTAGGGTCAAGTGCACAGTCTA
s2_R_684_TTGGAAGAGT	CAAGCAGAAGACGGCATACGAGATTTGGAAGAGTAGGGTCAAGTGCACAGTCTA
s2_R_685_TTCTCCTACT	CAAGCAGAAGACGGCATACGAGATTTCTCCTACTAGGGTCAAGTGCACAGTCTA
s2_R_686_TGCATGGATA	CAAGCAGAAGACGGCATACGAGATTGCATGGATAAGGGTCAAGTGCACAGTCTA
s2_R_687_TTAGCGATGA	CAAGCAGAAGACGGCATACGAGATTTAGCGATGAAGGGTCAAGTGCACAGTCTA
s2_R_688_TTCAAGGCTA	CAAGCAGAAGACGGCATACGAGATTTCAAGGCTAAGGGTCAAGTGCACAGTCTA
s2_R_689_GTAGGTATGC	CAAGCAGAAGACGGCATACGAGATGTAGGTATGCAGGGTCAAGTGCACAGTCTA
s2_R_690_GTCAACCAAG	CAAGCAGAAGACGGCATACGAGATGTCAACCAAGAGGGTCAAGTGCACAGTCTA
s2_R_691_TCGATCAGGC	CAAGCAGAAGACGGCATACGAGATTCGATCAGGCAGGGTCAAGTGCACAGTCTA
s2_R_692_TGTCTGACTC	CAAGCAGAAGACGGCATACGAGATTGTCTGACTCAGGGTCAAGTGCACAGTCTA
s2_R_693_CTTGCGCCAT	CAAGCAGAAGACGGCATACGAGATCTTGCGCCATAGGGTCAAGTGCACAGTCTA
s2_R_694_TCTCTCTGAC	CAAGCAGAAGACGGCATACGAGATTCTCTCTGACAGGGTCAAGTGCACAGTCTA
s2_R_695_TCCTTAAGCC	CAAGCAGAAGACGGCATACGAGATTCCTTAAGCCAGGGTCAAGTGCACAGTCTA
s2_R_696_AGCTATGCCA	CAAGCAGAAGACGGCATACGAGATAGCTATGCCAAGGGTCAAGTGCACAGTCTA
s2_R_697_AGCAGTCCTG	CAAGCAGAAGACGGCATACGAGATAGCAGTCCTGAGGGTCAAGTGCACAGTCTA
s2_R_698_TACCGCCAGT	CAAGCAGAAGACGGCATACGAGATTACCGCCAGTAGGGTCAAGTGCACAGTCTA
s2_R_699_TCTCCAGTGT	CAAGCAGAAGACGGCATACGAGATTCTCCAGTGTAGGGTCAAGTGCACAGTCTA
s2_R_700_TCGTCATAAC	CAAGCAGAAGACGGCATACGAGATTCGTCATAACAGGGTCAAGTGCACAGTCTA
s2_R_701_TGTCTACGTT	CAAGCAGAAGACGGCATACGAGATTGTCTACGTTAGGGTCAAGTGCACAGTCTA
s2_R_702_GTCCAACGTG	CAAGCAGAAGACGGCATACGAGATGTCCAACGTGAGGGTCAAGTGCACAGTCTA
s2_R_703_TCTCTTGAAG	CAAGCAGAAGACGGCATACGAGATTCTCTTGAAGAGGGTCAAGTGCACAGTCTA
s2_R_704_TAACATGAGC	CAAGCAGAAGACGGCATACGAGATTAACATGAGCAGGGTCAAGTGCACAGTCTA
s2_R_705_TCTGTTCGTT	CAAGCAGAAGACGGCATACGAGATTCTGTTCGTTAGGGTCAAGTGCACAGTCTA
s2_R_706_GGAGGCAATA	CAAGCAGAAGACGGCATACGAGATGGAGGCAATAAGGGTCAAGTGCACAGTCTA
s2_R_707_TTGATACTCG	CAAGCAGAAGACGGCATACGAGATTTGATACTCGAGGGTCAAGTGCACAGTCTA
s2_R_708_TTCAGAGATG	CAAGCAGAAGACGGCATACGAGATTTCAGAGATGAGGGTCAAGTGCACAGTCTA
s2_R_709_TGAGTCAACG	CAAGCAGAAGACGGCATACGAGATTGAGTCAACGAGGGTCAAGTGCACAGTCTA
s2_R_710_CCTTACGTTG	CAAGCAGAAGACGGCATACGAGATCCTTACGTTGAGGGTCAAGTGCACAGTCTA
s2_R_711_TGGAACTACA	CAAGCAGAAGACGGCATACGAGATTGGAACTACAAGGGTCAAGTGCACAGTCTA
s2_R_712_TAGCGTCCTA	CAAGCAGAAGACGGCATACGAGATTAGCGTCCTAAGGGTCAAGTGCACAGTCTA
s2_R_713_GTTGAGCAAT	CAAGCAGAAGACGGCATACGAGATGTTGAGCAATAGGGTCAAGTGCACAGTCTA
s2_R_714_GGCTATTGGT	CAAGCAGAAGACGGCATACGAGATGGCTATTGGTAGGGTCAAGTGCACAGTCTA
s2_R_715_TCGTTGACAC	CAAGCAGAAGACGGCATACGAGATTCGTTGACACAGGGTCAAGTGCACAGTCTA
s2_R_716_TGCCAGATGT	CAAGCAGAAGACGGCATACGAGATTGCCAGATGTAGGGTCAAGTGCACAGTCTA
s2_R_717_GTCAGGCTAC	CAAGCAGAAGACGGCATACGAGATGTCAGGCTACAGGGTCAAGTGCACAGTCTA
s2_R_718_TGCTACTGTC	CAAGCAGAAGACGGCATACGAGATTGCTACTGTCAGGGTCAAGTGCACAGTCTA
s2_R_719_TGCTCGTCAT	CAAGCAGAAGACGGCATACGAGATTGCTCGTCATAGGGTCAAGTGCACAGTCTA
s2_R_720_TGCTGTGTAA	CAAGCAGAAGACGGCATACGAGATTGCTGTGTAAAGGGTCAAGTGCACAGTCTA
s2_R_721_TAGAACTCGT	CAAGCAGAAGACGGCATACGAGATTAGAACTCGTAGGGTCAAGTGCACAGTCTA
s2_R_722_TCACATCCTG	CAAGCAGAAGACGGCATACGAGATTCACATCCTGAGGGTCAAGTGCACAGTCTA
s2_R_723_AGAGAAGTGG	CAAGCAGAAGACGGCATACGAGATAGAGAAGTGGAGGGTCAAGTGCACAGTCTA
s2_R_724_TCACGTCTGG	CAAGCAGAAGACGGCATACGAGATTCACGTCTGGAGGGTCAAGTGCACAGTCTA
s2_R_725_TCGCGACGTT	CAAGCAGAAGACGGCATACGAGATTCGCGACGTTAGGGTCAAGTGCACAGTCTA
s2_R_726_TGTACTAAGC	CAAGCAGAAGACGGCATACGAGATTGTACTAAGCAGGGTCAAGTGCACAGTCTA
s2_R_727_GGTCATGGAA	CAAGCAGAAGACGGCATACGAGATGGTCATGGAAAGGGTCAAGTGCACAGTCTA
s2_R_728_GGTCAAGTAG	CAAGCAGAAGACGGCATACGAGATGGTCAAGTAGAGGGTCAAGTGCACAGTCTA
s2_R_729_TCAGCATGGA	CAAGCAGAAGACGGCATACGAGATTCAGCATGGAAGGGTCAAGTGCACAGTCTA
s2_R_730_TAACGCTGTT	CAAGCAGAAGACGGCATACGAGATTAACGCTGTTAGGGTCAAGTGCACAGTCTA
s2_R_731_GTAGAACTGG	CAAGCAGAAGACGGCATACGAGATGTAGAACTGGAGGGTCAAGTGCACAGTCTA
s2_R_732_TGGCTACCTG	CAAGCAGAAGACGGCATACGAGATTGGCTACCTGAGGGTCAAGTGCACAGTCTA
s2_R_733_CGTACCAACT	CAAGCAGAAGACGGCATACGAGATCGTACCAACTAGGGTCAAGTGCACAGTCTA
s2_R_734_TAGAGAGTAG	CAAGCAGAAGACGGCATACGAGATTAGAGAGTAGAGGGTCAAGTGCACAGTCTA
s2_R_735_TGTGTTAGCG	CAAGCAGAAGACGGCATACGAGATTGTGTTAGCGAGGGTCAAGTGCACAGTCTA
s2_R_736_TACAACGGCT	CAAGCAGAAGACGGCATACGAGATTACAACGGCTAGGGTCAAGTGCACAGTCTA
s2_R_737_GGCTGGTGAA	CAAGCAGAAGACGGCATACGAGATGGCTGGTGAAAGGGTCAAGTGCACAGTCTA
s2_R_738_TGAGTAGAGG	CAAGCAGAAGACGGCATACGAGATTGAGTAGAGGAGGGTCAAGTGCACAGTCTA
s2_R_739_GGCTTAGGTA	CAAGCAGAAGACGGCATACGAGATGGCTTAGGTAAGGGTCAAGTGCACAGTCTA
s2_R_740_TCTAAGCTCA	CAAGCAGAAGACGGCATACGAGATTCTAAGCTCAAGGGTCAAGTGCACAGTCTA
s2_R_741_CGACTTCTTG	CAAGCAGAAGACGGCATACGAGATCGACTTCTTGAGGGTCAAGTGCACAGTCTA
s2_R_742_GTTGAGATGG	CAAGCAGAAGACGGCATACGAGATGTTGAGATGGAGGGTCAAGTGCACAGTCTA
s2_R_743_TTGGATACAG	CAAGCAGAAGACGGCATACGAGATTTGGATACAGAGGGTCAAGTGCACAGTCTA
s2_R_744_TTATCCAGGA	CAAGCAGAAGACGGCATACGAGATTTATCCAGGAAGGGTCAAGTGCACAGTCTA
s2_R_745_TTGCAACTGT	CAAGCAGAAGACGGCATACGAGATTTGCAACTGTAGGGTCAAGTGCACAGTCTA
s2_R_746_ACGACCGATA	CAAGCAGAAGACGGCATACGAGATACGACCGATAAGGGTCAAGTGCACAGTCTA
s2_R_747_CTCAGGCCTT	CAAGCAGAAGACGGCATACGAGATCTCAGGCCTTAGGGTCAAGTGCACAGTCTA
s2_R_748_TTACACGAGG	CAAGCAGAAGACGGCATACGAGATTTACACGAGGAGGGTCAAGTGCACAGTCTA
s2_R_749_TAACTCCTTG	CAAGCAGAAGACGGCATACGAGATTAACTCCTTGAGGGTCAAGTGCACAGTCTA
s2_R_750_CATTCACGAA	CAAGCAGAAGACGGCATACGAGATCATTCACGAAAGGGTCAAGTGCACAGTCTA
s2_R_751_GGTGTCACAA	CAAGCAGAAGACGGCATACGAGATGGTGTCACAAAGGGTCAAGTGCACAGTCTA
s2_R_752_TGTAGACAAC	CAAGCAGAAGACGGCATACGAGATTGTAGACAACAGGGTCAAGTGCACAGTCTA
s2_R_753_TACGGAGTAC	CAAGCAGAAGACGGCATACGAGATTACGGAGTACAGGGTCAAGTGCACAGTCTA
s2_R_754_TTAGCAGTGT	CAAGCAGAAGACGGCATACGAGATTTAGCAGTGTAGGGTCAAGTGCACAGTCTA
s2_R_755_ACTTCATCTC	CAAGCAGAAGACGGCATACGAGATACTTCATCTCAGGGTCAAGTGCACAGTCTA
s2_R_756_CTGTTAGAAC	CAAGCAGAAGACGGCATACGAGATCTGTTAGAACAGGGTCAAGTGCACAGTCTA
s2_R_757_TTCGGTACAT	CAAGCAGAAGACGGCATACGAGATTTCGGTACATAGGGTCAAGTGCACAGTCTA
s2_R_758_TTCGGAACTG	CAAGCAGAAGACGGCATACGAGATTTCGGAACTGAGGGTCAAGTGCACAGTCTA
s2_R_759_GTTAACTGGT	CAAGCAGAAGACGGCATACGAGATGTTAACTGGTAGGGTCAAGTGCACAGTCTA
s2_R_760_TGGTAGGCTC	CAAGCAGAAGACGGCATACGAGATTGGTAGGCTCAGGGTCAAGTGCACAGTCTA
s2_R_761_TTATGGAACC	CAAGCAGAAGACGGCATACGAGATTTATGGAACCAGGGTCAAGTGCACAGTCTA
s2_R_762_GAGGCGTTGT	CAAGCAGAAGACGGCATACGAGATGAGGCGTTGTAGGGTCAAGTGCACAGTCTA
s2_R_763_TACCGGCTAC	CAAGCAGAAGACGGCATACGAGATTACCGGCTACAGGGTCAAGTGCACAGTCTA
s2_R_764_GTTCTAGTGA	CAAGCAGAAGACGGCATACGAGATGTTCTAGTGAAGGGTCAAGTGCACAGTCTA
s2_R_765_GTTGAAGCTC	CAAGCAGAAGACGGCATACGAGATGTTGAAGCTCAGGGTCAAGTGCACAGTCTA
s2_R_766_GGAGTAACTG	CAAGCAGAAGACGGCATACGAGATGGAGTAACTGAGGGTCAAGTGCACAGTCTA
s2_R_767_CTACACTATC	CAAGCAGAAGACGGCATACGAGATCTACACTATCAGGGTCAAGTGCACAGTCTA
s2_R_768_TGCAAGTCCG	CAAGCAGAAGACGGCATACGAGATTGCAAGTCCGAGGGTCAAGTGCACAGTCTA
s2_R_769_CTTCCACCGA	CAAGCAGAAGACGGCATACGAGATCTTCCACCGAAGGGTCAAGTGCACAGTCTA
s2_R_770_TATCCTCACT	CAAGCAGAAGACGGCATACGAGATTATCCTCACTAGGGTCAAGTGCACAGTCTA
s2_R_771_CATCACGTGT	CAAGCAGAAGACGGCATACGAGATCATCACGTGTAGGGTCAAGTGCACAGTCTA
s2_R_772_ATCAGCTCAG	CAAGCAGAAGACGGCATACGAGATATCAGCTCAGAGGGTCAAGTGCACAGTCTA
s2_R_773_TTAGGTGCCT	CAAGCAGAAGACGGCATACGAGATTTAGGTGCCTAGGGTCAAGTGCACAGTCTA
s2_R_774_CTAGCTCAAT	CAAGCAGAAGACGGCATACGAGATCTAGCTCAATAGGGTCAAGTGCACAGTCTA
s2_R_775_CAACGATTGT	CAAGCAGAAGACGGCATACGAGATCAACGATTGTAGGGTCAAGTGCACAGTCTA
s2_R_776_GTCTCCATGC	CAAGCAGAAGACGGCATACGAGATGTCTCCATGCAGGGTCAAGTGCACAGTCTA
s2_R_777_TTCGGACTAA	CAAGCAGAAGACGGCATACGAGATTTCGGACTAAAGGGTCAAGTGCACAGTCTA
s2_R_778_TATGAGGCAT	CAAGCAGAAGACGGCATACGAGATTATGAGGCATAGGGTCAAGTGCACAGTCTA
s2_R_779_GCGTGTGATA	CAAGCAGAAGACGGCATACGAGATGCGTGTGATAAGGGTCAAGTGCACAGTCTA
s2_R_780_TACGCTGAAG	CAAGCAGAAGACGGCATACGAGATTACGCTGAAGAGGGTCAAGTGCACAGTCTA
s2_R_781_TACTGTCTCA	CAAGCAGAAGACGGCATACGAGATTACTGTCTCAAGGGTCAAGTGCACAGTCTA
s2_R_782_GGTTGGTCAC	CAAGCAGAAGACGGCATACGAGATGGTTGGTCACAGGGTCAAGTGCACAGTCTA
s2_R_783_GACACGGTAT	CAAGCAGAAGACGGCATACGAGATGACACGGTATAGGGTCAAGTGCACAGTCTA
s2_R_784_TTCAACCGTG	CAAGCAGAAGACGGCATACGAGATTTCAACCGTGAGGGTCAAGTGCACAGTCTA
s2_R_785_TCCAACAGCG	CAAGCAGAAGACGGCATACGAGATTCCAACAGCGAGGGTCAAGTGCACAGTCTA
s2_R_786_TCTTGTCAGC	CAAGCAGAAGACGGCATACGAGATTCTTGTCAGCAGGGTCAAGTGCACAGTCTA
s2_R_787_TATCGTCATC	CAAGCAGAAGACGGCATACGAGATTATCGTCATCAGGGTCAAGTGCACAGTCTA
s2_R_788_TTAGGATCCA	CAAGCAGAAGACGGCATACGAGATTTAGGATCCAAGGGTCAAGTGCACAGTCTA
s2_R_789_TGTGGTTCTG	CAAGCAGAAGACGGCATACGAGATTGTGGTTCTGAGGGTCAAGTGCACAGTCTA
s2_R_790_TGCGTGGTCA	CAAGCAGAAGACGGCATACGAGATTGCGTGGTCAAGGGTCAAGTGCACAGTCTA
s2_R_791_GGATTCGCTT	CAAGCAGAAGACGGCATACGAGATGGATTCGCTTAGGGTCAAGTGCACAGTCTA
s2_R_792_TTCGCGTTAA	CAAGCAGAAGACGGCATACGAGATTTCGCGTTAAAGGGTCAAGTGCACAGTCTA
s2_R_793_TCATCGTCGA	CAAGCAGAAGACGGCATACGAGATTCATCGTCGAAGGGTCAAGTGCACAGTCTA
s2_R_794_TGTCTTGCTA	CAAGCAGAAGACGGCATACGAGATTGTCTTGCTAAGGGTCAAGTGCACAGTCTA
s2_R_795_CCGAGAAGAA	CAAGCAGAAGACGGCATACGAGATCCGAGAAGAAAGGGTCAAGTGCACAGTCTA
s2_R_796_TTAGACACTC	CAAGCAGAAGACGGCATACGAGATTTAGACACTCAGGGTCAAGTGCACAGTCTA
s2_R_797_TACGTGTAGA	CAAGCAGAAGACGGCATACGAGATTACGTGTAGAAGGGTCAAGTGCACAGTCTA
s2_R_798_TTGCCAGCTT	CAAGCAGAAGACGGCATACGAGATTTGCCAGCTTAGGGTCAAGTGCACAGTCTA
s2_R_799_ACCTCTCGGA	CAAGCAGAAGACGGCATACGAGATACCTCTCGGAAGGGTCAAGTGCACAGTCTA
s2_R_800_GCTTGCTCCT	CAAGCAGAAGACGGCATACGAGATGCTTGCTCCTAGGGTCAAGTGCACAGTCTA
s2_R_801_TCCGATTCTC	CAAGCAGAAGACGGCATACGAGATTCCGATTCTCAGGGTCAAGTGCACAGTCTA
s2_R_802_TTGTGTGCGT	CAAGCAGAAGACGGCATACGAGATTTGTGTGCGTAGGGTCAAGTGCACAGTCTA
s2_R_803_GTTCCACATT	CAAGCAGAAGACGGCATACGAGATGTTCCACATTAGGGTCAAGTGCACAGTCTA
s2_R_804_GGAGAGAATC	CAAGCAGAAGACGGCATACGAGATGGAGAGAATCAGGGTCAAGTGCACAGTCTA
s2_R_805_GTGTAAGCAC	CAAGCAGAAGACGGCATACGAGATGTGTAAGCACAGGGTCAAGTGCACAGTCTA
s2_R_806_GGATTGGACG	CAAGCAGAAGACGGCATACGAGATGGATTGGACGAGGGTCAAGTGCACAGTCTA
s2_R_807_TTCACCAACG	CAAGCAGAAGACGGCATACGAGATTTCACCAACGAGGGTCAAGTGCACAGTCTA
s2_R_808_GTGATAGACG	CAAGCAGAAGACGGCATACGAGATGTGATAGACGAGGGTCAAGTGCACAGTCTA
s2_R_809_TTGTTCGACG	CAAGCAGAAGACGGCATACGAGATTTGTTCGACGAGGGTCAAGTGCACAGTCTA
s2_R_810_TTGGACAACG	CAAGCAGAAGACGGCATACGAGATTTGGACAACGAGGGTCAAGTGCACAGTCTA
s2_R_811_TGCTGTGAGT	CAAGCAGAAGACGGCATACGAGATTGCTGTGAGTAGGGTCAAGTGCACAGTCTA
s2_R_812_GAGTTCGGTA	CAAGCAGAAGACGGCATACGAGATGAGTTCGGTAAGGGTCAAGTGCACAGTCTA
s2_R_813_TACGCGTCGT	CAAGCAGAAGACGGCATACGAGATTACGCGTCGTAGGGTCAAGTGCACAGTCTA
s2_R_814_TTCCAGATCG	CAAGCAGAAGACGGCATACGAGATTTCCAGATCGAGGGTCAAGTGCACAGTCTA
s2_R_815_CACTATCCGA	CAAGCAGAAGACGGCATACGAGATCACTATCCGAAGGGTCAAGTGCACAGTCTA
s2_R_816_GACAGTAAGA	CAAGCAGAAGACGGCATACGAGATGACAGTAAGAAGGGTCAAGTGCACAGTCTA
s2_R_817_TCCATACGAT	CAAGCAGAAGACGGCATACGAGATTCCATACGATAGGGTCAAGTGCACAGTCTA
s2_R_818_TCGTGGAGTG	CAAGCAGAAGACGGCATACGAGATTCGTGGAGTGAGGGTCAAGTGCACAGTCTA
s2_R_819_TCTCACGAGT	CAAGCAGAAGACGGCATACGAGATTCTCACGAGTAGGGTCAAGTGCACAGTCTA
s2_R_820_TGATTCCAGG	CAAGCAGAAGACGGCATACGAGATTGATTCCAGGAGGGTCAAGTGCACAGTCTA
s2_R_821_TCCGGTTCGA	CAAGCAGAAGACGGCATACGAGATTCCGGTTCGAAGGGTCAAGTGCACAGTCTA
s2_R_822_CTAATGCGAC	CAAGCAGAAGACGGCATACGAGATCTAATGCGACAGGGTCAAGTGCACAGTCTA
s2_R_823_TAGGTGTGGC	CAAGCAGAAGACGGCATACGAGATTAGGTGTGGCAGGGTCAAGTGCACAGTCTA
s2_R_824_GTTACACGGC	CAAGCAGAAGACGGCATACGAGATGTTACACGGCAGGGTCAAGTGCACAGTCTA
s2_R_825_TGGAATCGGC	CAAGCAGAAGACGGCATACGAGATTGGAATCGGCAGGGTCAAGTGCACAGTCTA
s2_R_826_ATCCGTGAGT	CAAGCAGAAGACGGCATACGAGATATCCGTGAGTAGGGTCAAGTGCACAGTCTA
s2_R_827_CCGTACGCTT	CAAGCAGAAGACGGCATACGAGATCCGTACGCTTAGGGTCAAGTGCACAGTCTA
s2_R_828_TGAGAAGGTC	CAAGCAGAAGACGGCATACGAGATTGAGAAGGTCAGGGTCAAGTGCACAGTCTA
s2_R_829_TAAGGCCTAT	CAAGCAGAAGACGGCATACGAGATTAAGGCCTATAGGGTCAAGTGCACAGTCTA
s2_R_830_GGTAGGCCAT	CAAGCAGAAGACGGCATACGAGATGGTAGGCCATAGGGTCAAGTGCACAGTCTA
s2_R_831_GGCCTTCAAC	CAAGCAGAAGACGGCATACGAGATGGCCTTCAACAGGGTCAAGTGCACAGTCTA
s2_R_832_CCGAATTGAA	CAAGCAGAAGACGGCATACGAGATCCGAATTGAAAGGGTCAAGTGCACAGTCTA
s2_R_833_TATTGGTGTC	CAAGCAGAAGACGGCATACGAGATTATTGGTGTCAGGGTCAAGTGCACAGTCTA
s2_R_834_CAAGCGGTGT	CAAGCAGAAGACGGCATACGAGATCAAGCGGTGTAGGGTCAAGTGCACAGTCTA
s2_R_835_TGTCGAACAG	CAAGCAGAAGACGGCATACGAGATTGTCGAACAGAGGGTCAAGTGCACAGTCTA
s2_R_836_CTATTCCTAC	CAAGCAGAAGACGGCATACGAGATCTATTCCTACAGGGTCAAGTGCACAGTCTA
s2_R_837_TGTCGATGAT	CAAGCAGAAGACGGCATACGAGATTGTCGATGATAGGGTCAAGTGCACAGTCTA
s2_R_838_CATCGCGTTC	CAAGCAGAAGACGGCATACGAGATCATCGCGTTCAGGGTCAAGTGCACAGTCTA
s2_R_839_ATCCGCCTAT	CAAGCAGAAGACGGCATACGAGATATCCGCCTATAGGGTCAAGTGCACAGTCTA
s2_R_840_GAATGCGGAG	CAAGCAGAAGACGGCATACGAGATGAATGCGGAGAGGGTCAAGTGCACAGTCTA
s2_R_841_AGTTGGCAGT	CAAGCAGAAGACGGCATACGAGATAGTTGGCAGTAGGGTCAAGTGCACAGTCTA
s2_R_842_TCGTGTACTT	CAAGCAGAAGACGGCATACGAGATTCGTGTACTTAGGGTCAAGTGCACAGTCTA
s2_R_843_TTGAGCTGGT	CAAGCAGAAGACGGCATACGAGATTTGAGCTGGTAGGGTCAAGTGCACAGTCTA
s2_R_844_GTGCGGAGTT	CAAGCAGAAGACGGCATACGAGATGTGCGGAGTTAGGGTCAAGTGCACAGTCTA
s2_R_845_AGGCTGAATG	CAAGCAGAAGACGGCATACGAGATAGGCTGAATGAGGGTCAAGTGCACAGTCTA
s2_R_846_CTGTTCCTGG	CAAGCAGAAGACGGCATACGAGATCTGTTCCTGGAGGGTCAAGTGCACAGTCTA
s2_R_847_GGAGTCGACA	CAAGCAGAAGACGGCATACGAGATGGAGTCGACAAGGGTCAAGTGCACAGTCTA
s2_R_848_TCGCCTAATG	CAAGCAGAAGACGGCATACGAGATTCGCCTAATGAGGGTCAAGTGCACAGTCTA
s2_R_849_ACGGTGAGAG	CAAGCAGAAGACGGCATACGAGATACGGTGAGAGAGGGTCAAGTGCACAGTCTA
s2_R_850_GGTCATTAGT	CAAGCAGAAGACGGCATACGAGATGGTCATTAGTAGGGTCAAGTGCACAGTCTA
s2_R_851_TGGTGGACCT	CAAGCAGAAGACGGCATACGAGATTGGTGGACCTAGGGTCAAGTGCACAGTCTA
s2_R_852_CCAGTAGCAT	CAAGCAGAAGACGGCATACGAGATCCAGTAGCATAGGGTCAAGTGCACAGTCTA
s2_R_853_CCGCCATAGT	CAAGCAGAAGACGGCATACGAGATCCGCCATAGTAGGGTCAAGTGCACAGTCTA
s2_R_854_GAACACAGTT	CAAGCAGAAGACGGCATACGAGATGAACACAGTTAGGGTCAAGTGCACAGTCTA
s2_R_855_GACAGGCTCT	CAAGCAGAAGACGGCATACGAGATGACAGGCTCTAGGGTCAAGTGCACAGTCTA
s2_R_856_GTTACTCCTT	CAAGCAGAAGACGGCATACGAGATGTTACTCCTTAGGGTCAAGTGCACAGTCTA
s2_R_857_GATGTCGGAA	CAAGCAGAAGACGGCATACGAGATGATGTCGGAAAGGGTCAAGTGCACAGTCTA
s2_R_858_TGCCTTCTCC	CAAGCAGAAGACGGCATACGAGATTGCCTTCTCCAGGGTCAAGTGCACAGTCTA
s2_R_859_TATCAAGACG	CAAGCAGAAGACGGCATACGAGATTATCAAGACGAGGGTCAAGTGCACAGTCTA
s2_R_860_CAACATGTCC	CAAGCAGAAGACGGCATACGAGATCAACATGTCCAGGGTCAAGTGCACAGTCTA
s2_R_861_GGTCATCTTC	CAAGCAGAAGACGGCATACGAGATGGTCATCTTCAGGGTCAAGTGCACAGTCTA
s2_R_862_TAGACATCGA	CAAGCAGAAGACGGCATACGAGATTAGACATCGAAGGGTCAAGTGCACAGTCTA
s2_R_863_GCTTCGCCTA	CAAGCAGAAGACGGCATACGAGATGCTTCGCCTAAGGGTCAAGTGCACAGTCTA
s2_R_864_CAGATGGAGG	CAAGCAGAAGACGGCATACGAGATCAGATGGAGGAGGGTCAAGTGCACAGTCTA
s2_R_865_GTGATGGCTC	CAAGCAGAAGACGGCATACGAGATGTGATGGCTCAGGGTCAAGTGCACAGTCTA
s2_R_866_TAGCAGAAGA	CAAGCAGAAGACGGCATACGAGATTAGCAGAAGAAGGGTCAAGTGCACAGTCTA
s2_R_867_AGTCTCGCCA	CAAGCAGAAGACGGCATACGAGATAGTCTCGCCAAGGGTCAAGTGCACAGTCTA
s2_R_868_TAGTGTAAGC	CAAGCAGAAGACGGCATACGAGATTAGTGTAAGCAGGGTCAAGTGCACAGTCTA
s2_R_869_TTGTAGGAGC	CAAGCAGAAGACGGCATACGAGATTTGTAGGAGCAGGGTCAAGTGCACAGTCTA
s2_R_870_TCATGGCTCA	CAAGCAGAAGACGGCATACGAGATTCATGGCTCAAGGGTCAAGTGCACAGTCTA
s2_R_871_GATGACACTT	CAAGCAGAAGACGGCATACGAGATGATGACACTTAGGGTCAAGTGCACAGTCTA
s2_R_872_TGTGAGAGGT	CAAGCAGAAGACGGCATACGAGATTGTGAGAGGTAGGGTCAAGTGCACAGTCTA
s2_R_873_CAACGGAGTT	CAAGCAGAAGACGGCATACGAGATCAACGGAGTTAGGGTCAAGTGCACAGTCTA
s2_R_874_GTTCCGCTAA	CAAGCAGAAGACGGCATACGAGATGTTCCGCTAAAGGGTCAAGTGCACAGTCTA
s2_R_875_CCTCCGAGAT	CAAGCAGAAGACGGCATACGAGATCCTCCGAGATAGGGTCAAGTGCACAGTCTA
s2_R_876_CAATGGAAGC	CAAGCAGAAGACGGCATACGAGATCAATGGAAGCAGGGTCAAGTGCACAGTCTA
s2_R_877_TGTTCCAGCT	CAAGCAGAAGACGGCATACGAGATTGTTCCAGCTAGGGTCAAGTGCACAGTCTA
s2_R_878_CTGAACGGCT	CAAGCAGAAGACGGCATACGAGATCTGAACGGCTAGGGTCAAGTGCACAGTCTA
s2_R_879_TGCCATCCTC	CAAGCAGAAGACGGCATACGAGATTGCCATCCTCAGGGTCAAGTGCACAGTCTA
s2_R_880_GGCACAACTA	CAAGCAGAAGACGGCATACGAGATGGCACAACTAAGGGTCAAGTGCACAGTCTA
s2_R_881_TACGCCATCC	CAAGCAGAAGACGGCATACGAGATTACGCCATCCAGGGTCAAGTGCACAGTCTA
s2_R_882_GGTCGGTAAT	CAAGCAGAAGACGGCATACGAGATGGTCGGTAATAGGGTCAAGTGCACAGTCTA
s2_R_883_GGTCTATGAC	CAAGCAGAAGACGGCATACGAGATGGTCTATGACAGGGTCAAGTGCACAGTCTA
s2_R_884_TGTCGACCGA	CAAGCAGAAGACGGCATACGAGATTGTCGACCGAAGGGTCAAGTGCACAGTCTA
s2_R_885_AGTATTCGCC	CAAGCAGAAGACGGCATACGAGATAGTATTCGCCAGGGTCAAGTGCACAGTCTA
s2_R_886_TGCGTCTCTC	CAAGCAGAAGACGGCATACGAGATTGCGTCTCTCAGGGTCAAGTGCACAGTCTA
s2_R_887_GCGTGAAGGA	CAAGCAGAAGACGGCATACGAGATGCGTGAAGGAAGGGTCAAGTGCACAGTCTA
s2_R_888_TCACACGATC	CAAGCAGAAGACGGCATACGAGATTCACACGATCAGGGTCAAGTGCACAGTCTA
s2_R_889_GATCTGCAAT	CAAGCAGAAGACGGCATACGAGATGATCTGCAATAGGGTCAAGTGCACAGTCTA
s2_R_890_TGCCATACAA	CAAGCAGAAGACGGCATACGAGATTGCCATACAAAGGGTCAAGTGCACAGTCTA
s2_R_891_ATCGCCATCG	CAAGCAGAAGACGGCATACGAGATATCGCCATCGAGGGTCAAGTGCACAGTCTA
s2_R_892_TGGAACGGAG	CAAGCAGAAGACGGCATACGAGATTGGAACGGAGAGGGTCAAGTGCACAGTCTA
s2_R_893_CAACACGGTC	CAAGCAGAAGACGGCATACGAGATCAACACGGTCAGGGTCAAGTGCACAGTCTA
s2_R_894_GGAATACGAC	CAAGCAGAAGACGGCATACGAGATGGAATACGACAGGGTCAAGTGCACAGTCTA
s2_R_895_TTACGTGATG	CAAGCAGAAGACGGCATACGAGATTTACGTGATGAGGGTCAAGTGCACAGTCTA
s2_R_896_GATCGCTATA	CAAGCAGAAGACGGCATACGAGATGATCGCTATAAGGGTCAAGTGCACAGTCTA
s2_R_897_GAACTTGTGT	CAAGCAGAAGACGGCATACGAGATGAACTTGTGTAGGGTCAAGTGCACAGTCTA
s2_R_898_CTATTCCAGT	CAAGCAGAAGACGGCATACGAGATCTATTCCAGTAGGGTCAAGTGCACAGTCTA
s2_R_899_GAATGCCATA	CAAGCAGAAGACGGCATACGAGATGAATGCCATAAGGGTCAAGTGCACAGTCTA
s2_R_900_TTAATGGAGG	CAAGCAGAAGACGGCATACGAGATTTAATGGAGGAGGGTCAAGTGCACAGTCTA
s2_R_901_TACTGCGAGG	CAAGCAGAAGACGGCATACGAGATTACTGCGAGGAGGGTCAAGTGCACAGTCTA
s2_R_902_TGGTGCTATA	CAAGCAGAAGACGGCATACGAGATTGGTGCTATAAGGGTCAAGTGCACAGTCTA
s2_R_903_GCTAACAAGT	CAAGCAGAAGACGGCATACGAGATGCTAACAAGTAGGGTCAAGTGCACAGTCTA
s2_R_904_TCGACACGAA	CAAGCAGAAGACGGCATACGAGATTCGACACGAAAGGGTCAAGTGCACAGTCTA
s2_R_905_ATACCTTGCC	CAAGCAGAAGACGGCATACGAGATATACCTTGCCAGGGTCAAGTGCACAGTCTA
s2_R_906_GTGACGACTA	CAAGCAGAAGACGGCATACGAGATGTGACGACTAAGGGTCAAGTGCACAGTCTA
s2_R_907_TAGGCGTACA	CAAGCAGAAGACGGCATACGAGATTAGGCGTACAAGGGTCAAGTGCACAGTCTA
s2_R_908_CGGATTGAAC	CAAGCAGAAGACGGCATACGAGATCGGATTGAACAGGGTCAAGTGCACAGTCTA
s2_R_909_CTAACGGCAC	CAAGCAGAAGACGGCATACGAGATCTAACGGCACAGGGTCAAGTGCACAGTCTA
s2_R_910_CATAGGCTAC	CAAGCAGAAGACGGCATACGAGATCATAGGCTACAGGGTCAAGTGCACAGTCTA
s2_R_911_TGAGCGCTTA	CAAGCAGAAGACGGCATACGAGATTGAGCGCTTAAGGGTCAAGTGCACAGTCTA
s2_R_912_GACACGACGA	CAAGCAGAAGACGGCATACGAGATGACACGACGAAGGGTCAAGTGCACAGTCTA
s2_R_913_GTCATACTGA	CAAGCAGAAGACGGCATACGAGATGTCATACTGAAGGGTCAAGTGCACAGTCTA
s2_R_914_GAGGAATTGC	CAAGCAGAAGACGGCATACGAGATGAGGAATTGCAGGGTCAAGTGCACAGTCTA
s2_R_915_TAGGCATGAG	CAAGCAGAAGACGGCATACGAGATTAGGCATGAGAGGGTCAAGTGCACAGTCTA
s2_R_916_AGAACGTGCC	CAAGCAGAAGACGGCATACGAGATAGAACGTGCCAGGGTCAAGTGCACAGTCTA
s2_R_917_TACAGGTTGT	CAAGCAGAAGACGGCATACGAGATTACAGGTTGTAGGGTCAAGTGCACAGTCTA
s2_R_918_TCTTCCACAT	CAAGCAGAAGACGGCATACGAGATTCTTCCACATAGGGTCAAGTGCACAGTCTA
s2_R_919_GCTTGCTGAC	CAAGCAGAAGACGGCATACGAGATGCTTGCTGACAGGGTCAAGTGCACAGTCTA
s2_R_920_CCTTCAGTGG	CAAGCAGAAGACGGCATACGAGATCCTTCAGTGGAGGGTCAAGTGCACAGTCTA
s2_R_921_CGTCGGTTCT	CAAGCAGAAGACGGCATACGAGATCGTCGGTTCTAGGGTCAAGTGCACAGTCTA
s2_R_922_CATTCGACTA	CAAGCAGAAGACGGCATACGAGATCATTCGACTAAGGGTCAAGTGCACAGTCTA
s2_R_923_GGAGGAACAT	CAAGCAGAAGACGGCATACGAGATGGAGGAACATAGGGTCAAGTGCACAGTCTA
s2_R_924_GTCACACATA	CAAGCAGAAGACGGCATACGAGATGTCACACATAAGGGTCAAGTGCACAGTCTA
s2_R_925_TGGTTACTGG	CAAGCAGAAGACGGCATACGAGATTGGTTACTGGAGGGTCAAGTGCACAGTCTA
s2_R_926_TGTAAGTGCT	CAAGCAGAAGACGGCATACGAGATTGTAAGTGCTAGGGTCAAGTGCACAGTCTA
s2_R_927_CTGTCTGAGT	CAAGCAGAAGACGGCATACGAGATCTGTCTGAGTAGGGTCAAGTGCACAGTCTA
s2_R_928_TTAGCCTCCT	CAAGCAGAAGACGGCATACGAGATTTAGCCTCCTAGGGTCAAGTGCACAGTCTA
s2_R_929_GTATCGTGAC	CAAGCAGAAGACGGCATACGAGATGTATCGTGACAGGGTCAAGTGCACAGTCTA
s2_R_930_TAGGTACACA	CAAGCAGAAGACGGCATACGAGATTAGGTACACAAGGGTCAAGTGCACAGTCTA
s2_R_931_GAGCTTCGTT	CAAGCAGAAGACGGCATACGAGATGAGCTTCGTTAGGGTCAAGTGCACAGTCTA
s2_R_932_CTACTTCGGC	CAAGCAGAAGACGGCATACGAGATCTACTTCGGCAGGGTCAAGTGCACAGTCTA
s2_R_933_GTCCAGATTC	CAAGCAGAAGACGGCATACGAGATGTCCAGATTCAGGGTCAAGTGCACAGTCTA
s2_R_934_GTCTGGAAGA	CAAGCAGAAGACGGCATACGAGATGTCTGGAAGAAGGGTCAAGTGCACAGTCTA
s2_R_935_TAGCGGAGAG	CAAGCAGAAGACGGCATACGAGATTAGCGGAGAGAGGGTCAAGTGCACAGTCTA
s2_R_936_CCACCTACAG	CAAGCAGAAGACGGCATACGAGATCCACCTACAGAGGGTCAAGTGCACAGTCTA
s2_R_937_TAAGCGACAG	CAAGCAGAAGACGGCATACGAGATTAAGCGACAGAGGGTCAAGTGCACAGTCTA
s2_R_938_TCGGCCTAGT	CAAGCAGAAGACGGCATACGAGATTCGGCCTAGTAGGGTCAAGTGCACAGTCTA
s2_R_939_TGAGTACTCC	CAAGCAGAAGACGGCATACGAGATTGAGTACTCCAGGGTCAAGTGCACAGTCTA
s2_R_940_GTGAACGTCG	CAAGCAGAAGACGGCATACGAGATGTGAACGTCGAGGGTCAAGTGCACAGTCTA
s2_R_941_TGTAGAAGCG	CAAGCAGAAGACGGCATACGAGATTGTAGAAGCGAGGGTCAAGTGCACAGTCTA
s2_R_942_TGAGCGACCA	CAAGCAGAAGACGGCATACGAGATTGAGCGACCAAGGGTCAAGTGCACAGTCTA
s2_R_943_TGCGACGACA	CAAGCAGAAGACGGCATACGAGATTGCGACGACAAGGGTCAAGTGCACAGTCTA
s2_R_944_GTCACCAGGA	CAAGCAGAAGACGGCATACGAGATGTCACCAGGAAGGGTCAAGTGCACAGTCTA
s2_R_945_GCTAACGCTT	CAAGCAGAAGACGGCATACGAGATGCTAACGCTTAGGGTCAAGTGCACAGTCTA
s2_R_946_TCTGAGCGAT	CAAGCAGAAGACGGCATACGAGATTCTGAGCGATAGGGTCAAGTGCACAGTCTA
s2_R_947_TGGAACAAGT	CAAGCAGAAGACGGCATACGAGATTGGAACAAGTAGGGTCAAGTGCACAGTCTA
s2_R_948_GGTTGCACTG	CAAGCAGAAGACGGCATACGAGATGGTTGCACTGAGGGTCAAGTGCACAGTCTA
s2_R_949_ACTTACGCTA	CAAGCAGAAGACGGCATACGAGATACTTACGCTAAGGGTCAAGTGCACAGTCTA
s2_R_950_GGAGTAGTCG	CAAGCAGAAGACGGCATACGAGATGGAGTAGTCGAGGGTCAAGTGCACAGTCTA
s2_R_951_GTGTCTGCTT	CAAGCAGAAGACGGCATACGAGATGTGTCTGCTTAGGGTCAAGTGCACAGTCTA
s2_R_952_TACCACCTTC	CAAGCAGAAGACGGCATACGAGATTACCACCTTCAGGGTCAAGTGCACAGTCTA
s2_R_953_GACATCACTG	CAAGCAGAAGACGGCATACGAGATGACATCACTGAGGGTCAAGTGCACAGTCTA
s2_R_954_TGAATCTGAC	CAAGCAGAAGACGGCATACGAGATTGAATCTGACAGGGTCAAGTGCACAGTCTA
s2_R_955_GAGACTACTC	CAAGCAGAAGACGGCATACGAGATGAGACTACTCAGGGTCAAGTGCACAGTCTA
s2_R_956_TACAGCGCAC	CAAGCAGAAGACGGCATACGAGATTACAGCGCACAGGGTCAAGTGCACAGTCTA
s2_R_957_CTTCCGGTGT	CAAGCAGAAGACGGCATACGAGATCTTCCGGTGTAGGGTCAAGTGCACAGTCTA
s2_R_958_GTACTACAGT	CAAGCAGAAGACGGCATACGAGATGTACTACAGTAGGGTCAAGTGCACAGTCTA
s2_R_959_CCAAGGCTCT	CAAGCAGAAGACGGCATACGAGATCCAAGGCTCTAGGGTCAAGTGCACAGTCTA
s2_R_960_TCCGGAGCAT	CAAGCAGAAGACGGCATACGAGATTCCGGAGCATAGGGTCAAGTGCACAGTCTA
s2_R_961_GACACATTGG	CAAGCAGAAGACGGCATACGAGATGACACATTGGAGGGTCAAGTGCACAGTCTA
s2_R_962_TTGAAGCGTT	CAAGCAGAAGACGGCATACGAGATTTGAAGCGTTAGGGTCAAGTGCACAGTCTA
s2_R_963_GATAGCCAGT	CAAGCAGAAGACGGCATACGAGATGATAGCCAGTAGGGTCAAGTGCACAGTCTA
s2_R_964_TCAACAGACC	CAAGCAGAAGACGGCATACGAGATTCAACAGACCAGGGTCAAGTGCACAGTCTA
s2_R_965_GGAGTGATAC	CAAGCAGAAGACGGCATACGAGATGGAGTGATACAGGGTCAAGTGCACAGTCTA
s2_R_966_TTGATCTGTC	CAAGCAGAAGACGGCATACGAGATTTGATCTGTCAGGGTCAAGTGCACAGTCTA
s2_R_967_TTCGCATCTC	CAAGCAGAAGACGGCATACGAGATTTCGCATCTCAGGGTCAAGTGCACAGTCTA
s2_R_968_GAGGAAGGAC	CAAGCAGAAGACGGCATACGAGATGAGGAAGGACAGGGTCAAGTGCACAGTCTA
s2_R_969_GGTATGTACA	CAAGCAGAAGACGGCATACGAGATGGTATGTACAAGGGTCAAGTGCACAGTCTA
s2_R_970_GAGAGGTGAC	CAAGCAGAAGACGGCATACGAGATGAGAGGTGACAGGGTCAAGTGCACAGTCTA
s2_R_971_GATGTCTCAC	CAAGCAGAAGACGGCATACGAGATGATGTCTCACAGGGTCAAGTGCACAGTCTA
s2_R_972_TGGTAGACGA	CAAGCAGAAGACGGCATACGAGATTGGTAGACGAAGGGTCAAGTGCACAGTCTA
s2_R_973_CTAGTCGCAC	CAAGCAGAAGACGGCATACGAGATCTAGTCGCACAGGGTCAAGTGCACAGTCTA
s2_R_974_GAACGAGCTG	CAAGCAGAAGACGGCATACGAGATGAACGAGCTGAGGGTCAAGTGCACAGTCTA
s2_R_975_CTTGGACATT	CAAGCAGAAGACGGCATACGAGATCTTGGACATTAGGGTCAAGTGCACAGTCTA
s2_R_976_CAAGTCGCCA	CAAGCAGAAGACGGCATACGAGATCAAGTCGCCAAGGGTCAAGTGCACAGTCTA
s2_R_977_CGATAAGTGT	CAAGCAGAAGACGGCATACGAGATCGATAAGTGTAGGGTCAAGTGCACAGTCTA
s2_R_978_TCCGCAATTC	CAAGCAGAAGACGGCATACGAGATTCCGCAATTCAGGGTCAAGTGCACAGTCTA
s2_R_979_CTAAGAGACC	CAAGCAGAAGACGGCATACGAGATCTAAGAGACCAGGGTCAAGTGCACAGTCTA
s2_R_980_GCTAAGTTGT	CAAGCAGAAGACGGCATACGAGATGCTAAGTTGTAGGGTCAAGTGCACAGTCTA
s2_R_981_CTGACCAACC	CAAGCAGAAGACGGCATACGAGATCTGACCAACCAGGGTCAAGTGCACAGTCTA
s2_R_982_TGTTACGATG	CAAGCAGAAGACGGCATACGAGATTGTTACGATGAGGGTCAAGTGCACAGTCTA
s2_R_983_GAGAGTCTGA	CAAGCAGAAGACGGCATACGAGATGAGAGTCTGAAGGGTCAAGTGCACAGTCTA
s2_R_984_AGCAGACCGA	CAAGCAGAAGACGGCATACGAGATAGCAGACCGAAGGGTCAAGTGCACAGTCTA
s2_R_985_TAGTCGAAGG	CAAGCAGAAGACGGCATACGAGATTAGTCGAAGGAGGGTCAAGTGCACAGTCTA
s2_R_986_AGAGCGACAC	CAAGCAGAAGACGGCATACGAGATAGAGCGACACAGGGTCAAGTGCACAGTCTA
s2_R_987_TCTGACGCAC	CAAGCAGAAGACGGCATACGAGATTCTGACGCACAGGGTCAAGTGCACAGTCTA
s2_R_988_GTCGCATCAT	CAAGCAGAAGACGGCATACGAGATGTCGCATCATAGGGTCAAGTGCACAGTCTA
s2_R_989_GTCGCAAGTA	CAAGCAGAAGACGGCATACGAGATGTCGCAAGTAAGGGTCAAGTGCACAGTCTA
s2_R_990_TAAGCACACT	CAAGCAGAAGACGGCATACGAGATTAAGCACACTAGGGTCAAGTGCACAGTCTA
s2_R_991_CCTCACAAGC	CAAGCAGAAGACGGCATACGAGATCCTCACAAGCAGGGTCAAGTGCACAGTCTA
s2_R_992_ATGCGATCAC	CAAGCAGAAGACGGCATACGAGATATGCGATCACAGGGTCAAGTGCACAGTCTA
s2_R_993_TTACGAGACT	CAAGCAGAAGACGGCATACGAGATTTACGAGACTAGGGTCAAGTGCACAGTCTA
s2_R_994_GTAAGATGCC	CAAGCAGAAGACGGCATACGAGATGTAAGATGCCAGGGTCAAGTGCACAGTCTA
s2_R_995_CGTATCTCTC	CAAGCAGAAGACGGCATACGAGATCGTATCTCTCAGGGTCAAGTGCACAGTCTA
s2_R_996_TTAGACGCCA	CAAGCAGAAGACGGCATACGAGATTTAGACGCCAAGGGTCAAGTGCACAGTCTA
s2_R_997_CTGCCTTCAC	CAAGCAGAAGACGGCATACGAGATCTGCCTTCACAGGGTCAAGTGCACAGTCTA
s2_R_998_CCTCTGTGAA	CAAGCAGAAGACGGCATACGAGATCCTCTGTGAAAGGGTCAAGTGCACAGTCTA
s2_R_999_GTAACGAACA	CAAGCAGAAGACGGCATACGAGATGTAACGAACAAGGGTCAAGTGCACAGTCTA
s2_R_1000_TTCCTGGCTG	CAAGCAGAAGACGGCATACGAGATTTCCTGGCTGAGGGTCAAGTGCACAGTCTA
s2_R_1001_GTAGGTCATA	CAAGCAGAAGACGGCATACGAGATGTAGGTCATAAGGGTCAAGTGCACAGTCTA
s2_R_1002_TTGCCTGTCT	CAAGCAGAAGACGGCATACGAGATTTGCCTGTCTAGGGTCAAGTGCACAGTCTA
s2_R_1003_TAGACTCAGC	CAAGCAGAAGACGGCATACGAGATTAGACTCAGCAGGGTCAAGTGCACAGTCTA
s2_R_1004_GCATGTAGAT	CAAGCAGAAGACGGCATACGAGATGCATGTAGATAGGGTCAAGTGCACAGTCTA
s2_R_1005_GTGAAGGACT	CAAGCAGAAGACGGCATACGAGATGTGAAGGACTAGGGTCAAGTGCACAGTCTA
s2_R_1006_TGGAGTTCAA	CAAGCAGAAGACGGCATACGAGATTGGAGTTCAAAGGGTCAAGTGCACAGTCTA
s2_R_1007_GTCAGCTAAT	CAAGCAGAAGACGGCATACGAGATGTCAGCTAATAGGGTCAAGTGCACAGTCTA
s2_R_1008_CAACGACATA	CAAGCAGAAGACGGCATACGAGATCAACGACATAAGGGTCAAGTGCACAGTCTA
s2_R_1009_CCGAGACATA	CAAGCAGAAGACGGCATACGAGATCCGAGACATAAGGGTCAAGTGCACAGTCTA
s2_R_1010_CTTCAAGCTG	CAAGCAGAAGACGGCATACGAGATCTTCAAGCTGAGGGTCAAGTGCACAGTCTA
s2_R_1011_TCCTGCTCAA	CAAGCAGAAGACGGCATACGAGATTCCTGCTCAAAGGGTCAAGTGCACAGTCTA
s2_R_1012_CATACGTCAG	CAAGCAGAAGACGGCATACGAGATCATACGTCAGAGGGTCAAGTGCACAGTCTA
s2_R_1013_GAGAAGGCAA	CAAGCAGAAGACGGCATACGAGATGAGAAGGCAAAGGGTCAAGTGCACAGTCTA
s2_R_1014_ATTGTGCTCG	CAAGCAGAAGACGGCATACGAGATATTGTGCTCGAGGGTCAAGTGCACAGTCTA
s2_R_1015_TCCAATGATC	CAAGCAGAAGACGGCATACGAGATTCCAATGATCAGGGTCAAGTGCACAGTCTA
s2_R_1016_GCACTCATGG	CAAGCAGAAGACGGCATACGAGATGCACTCATGGAGGGTCAAGTGCACAGTCTA
s2_R_1017_CTTAGTCAGG	CAAGCAGAAGACGGCATACGAGATCTTAGTCAGGAGGGTCAAGTGCACAGTCTA
s2_R_1018_GACGCATTCA	CAAGCAGAAGACGGCATACGAGATGACGCATTCAAGGGTCAAGTGCACAGTCTA
s2_R_1019_GCAATAGCTT	CAAGCAGAAGACGGCATACGAGATGCAATAGCTTAGGGTCAAGTGCACAGTCTA
s2_R_1020_CACCATAACA	CAAGCAGAAGACGGCATACGAGATCACCATAACAAGGGTCAAGTGCACAGTCTA
s2_R_1021_TTGGCAAGGC	CAAGCAGAAGACGGCATACGAGATTTGGCAAGGCAGGGTCAAGTGCACAGTCTA
s2_R_1022_CAACGTCGCT	CAAGCAGAAGACGGCATACGAGATCAACGTCGCTAGGGTCAAGTGCACAGTCTA
s2_R_1023_GGATACTCTC	CAAGCAGAAGACGGCATACGAGATGGATACTCTCAGGGTCAAGTGCACAGTCTA
s2_R_1024_CCGATGTAAC	CAAGCAGAAGACGGCATACGAGATCCGATGTAACAGGGTCAAGTGCACAGTCTA
s2_R_1025_GACCAGTTAA	CAAGCAGAAGACGGCATACGAGATGACCAGTTAAAGGGTCAAGTGCACAGTCTA
s2_R_1026_TACACGGAGC	CAAGCAGAAGACGGCATACGAGATTACACGGAGCAGGGTCAAGTGCACAGTCTA
s2_R_1027_TGTATCGACC	CAAGCAGAAGACGGCATACGAGATTGTATCGACCAGGGTCAAGTGCACAGTCTA
s2_R_1028_TGACTCGAGT	CAAGCAGAAGACGGCATACGAGATTGACTCGAGTAGGGTCAAGTGCACAGTCTA
s2_R_1029_GGTGTGGTAA	CAAGCAGAAGACGGCATACGAGATGGTGTGGTAAAGGGTCAAGTGCACAGTCTA
s2_R_1030_AGGTTACGGT	CAAGCAGAAGACGGCATACGAGATAGGTTACGGTAGGGTCAAGTGCACAGTCTA
s2_R_1031_CACGGACTTC	CAAGCAGAAGACGGCATACGAGATCACGGACTTCAGGGTCAAGTGCACAGTCTA
s2_R_1032_TTCATCGATC	CAAGCAGAAGACGGCATACGAGATTTCATCGATCAGGGTCAAGTGCACAGTCTA
s2_R_1033_AGTGCTGTGA	CAAGCAGAAGACGGCATACGAGATAGTGCTGTGAAGGGTCAAGTGCACAGTCTA
s2_R_1034_TTCGAGTCAG	CAAGCAGAAGACGGCATACGAGATTTCGAGTCAGAGGGTCAAGTGCACAGTCTA
s2_R_1035_TTACTACGTG	CAAGCAGAAGACGGCATACGAGATTTACTACGTGAGGGTCAAGTGCACAGTCTA
s2_R_1036_TTAGAACGAC	CAAGCAGAAGACGGCATACGAGATTTAGAACGACAGGGTCAAGTGCACAGTCTA
s2_R_1037_CCAAGGCATG	CAAGCAGAAGACGGCATACGAGATCCAAGGCATGAGGGTCAAGTGCACAGTCTA
s2_R_1038_TTCTTCGTCT	CAAGCAGAAGACGGCATACGAGATTTCTTCGTCTAGGGTCAAGTGCACAGTCTA
s2_R_1039_TTCGAGGTGT	CAAGCAGAAGACGGCATACGAGATTTCGAGGTGTAGGGTCAAGTGCACAGTCTA
s2_R_1040_GACAAGCACA	CAAGCAGAAGACGGCATACGAGATGACAAGCACAAGGGTCAAGTGCACAGTCTA
s2_R_1041_GTAGCAATCC	CAAGCAGAAGACGGCATACGAGATGTAGCAATCCAGGGTCAAGTGCACAGTCTA
s2_R_1042_CGCATGGCTT	CAAGCAGAAGACGGCATACGAGATCGCATGGCTTAGGGTCAAGTGCACAGTCTA
s2_R_1043_CGACCATTCT	CAAGCAGAAGACGGCATACGAGATCGACCATTCTAGGGTCAAGTGCACAGTCTA
s2_R_1044_CTGTTGGTAA	CAAGCAGAAGACGGCATACGAGATCTGTTGGTAAAGGGTCAAGTGCACAGTCTA
s2_R_1045_CTACACTCCT	CAAGCAGAAGACGGCATACGAGATCTACACTCCTAGGGTCAAGTGCACAGTCTA
s2_R_1046_GCATAGCTGG	CAAGCAGAAGACGGCATACGAGATGCATAGCTGGAGGGTCAAGTGCACAGTCTA
s2_R_1047_GTCGATCGAG	CAAGCAGAAGACGGCATACGAGATGTCGATCGAGAGGGTCAAGTGCACAGTCTA
s2_R_1048_CGATCGGTAT	CAAGCAGAAGACGGCATACGAGATCGATCGGTATAGGGTCAAGTGCACAGTCTA
s2_R_1049_TTCGACCATC	CAAGCAGAAGACGGCATACGAGATTTCGACCATCAGGGTCAAGTGCACAGTCTA
s2_R_1050_CGTTCTGTGT	CAAGCAGAAGACGGCATACGAGATCGTTCTGTGTAGGGTCAAGTGCACAGTCTA
s2_R_1051_AAGCGAACCA	CAAGCAGAAGACGGCATACGAGATAAGCGAACCAAGGGTCAAGTGCACAGTCTA
s2_R_1052_ATGCTAAGCC	CAAGCAGAAGACGGCATACGAGATATGCTAAGCCAGGGTCAAGTGCACAGTCTA
s2_R_1053_GAAGCCACTG	CAAGCAGAAGACGGCATACGAGATGAAGCCACTGAGGGTCAAGTGCACAGTCTA
s2_R_1054_GAAGCATCAC	CAAGCAGAAGACGGCATACGAGATGAAGCATCACAGGGTCAAGTGCACAGTCTA
s2_R_1055_GACCATGATA	CAAGCAGAAGACGGCATACGAGATGACCATGATAAGGGTCAAGTGCACAGTCTA
s2_R_1056_GCATACCTCA	CAAGCAGAAGACGGCATACGAGATGCATACCTCAAGGGTCAAGTGCACAGTCTA
s2_R_1057_TGAACTCACC	CAAGCAGAAGACGGCATACGAGATTGAACTCACCAGGGTCAAGTGCACAGTCTA
s2_R_1058_TCCACCATAG	CAAGCAGAAGACGGCATACGAGATTCCACCATAGAGGGTCAAGTGCACAGTCTA
s2_R_1059_TAGCAACGTC	CAAGCAGAAGACGGCATACGAGATTAGCAACGTCAGGGTCAAGTGCACAGTCTA
s2_R_1060_TCCATGCCAG	CAAGCAGAAGACGGCATACGAGATTCCATGCCAGAGGGTCAAGTGCACAGTCTA
s2_R_1061_TCAGAACCGA	CAAGCAGAAGACGGCATACGAGATTCAGAACCGAAGGGTCAAGTGCACAGTCTA
s2_R_1062_TTGCTAACGA	CAAGCAGAAGACGGCATACGAGATTTGCTAACGAAGGGTCAAGTGCACAGTCTA
s2_R_1063_TAAGTCCTCA	CAAGCAGAAGACGGCATACGAGATTAAGTCCTCAAGGGTCAAGTGCACAGTCTA
s2_R_1064_TGCAACCTAC	CAAGCAGAAGACGGCATACGAGATTGCAACCTACAGGGTCAAGTGCACAGTCTA
s2_R_1065_TCTAACACTG	CAAGCAGAAGACGGCATACGAGATTCTAACACTGAGGGTCAAGTGCACAGTCTA
s2_R_1066_TCTGACAGGA	CAAGCAGAAGACGGCATACGAGATTCTGACAGGAAGGGTCAAGTGCACAGTCTA
s2_R_1067_TGGATAGGAC	CAAGCAGAAGACGGCATACGAGATTGGATAGGACAGGGTCAAGTGCACAGTCTA
s2_R_1068_TGTGAACCTT	CAAGCAGAAGACGGCATACGAGATTGTGAACCTTAGGGTCAAGTGCACAGTCTA
s2_R_1069_TTCGAACACT	CAAGCAGAAGACGGCATACGAGATTTCGAACACTAGGGTCAAGTGCACAGTCTA
s2_R_1070_TTGACGGTTG	CAAGCAGAAGACGGCATACGAGATTTGACGGTTGAGGGTCAAGTGCACAGTCTA
s2_R_1071_TTAGATTGCC	CAAGCAGAAGACGGCATACGAGATTTAGATTGCCAGGGTCAAGTGCACAGTCTA
s2_R_1072_TTAACGTGTC	CAAGCAGAAGACGGCATACGAGATTTAACGTGTCAGGGTCAAGTGCACAGTCTA
s2_R_1073_CTGTGAGTGT	CAAGCAGAAGACGGCATACGAGATCTGTGAGTGTAGGGTCAAGTGCACAGTCTA
s2_R_1074_CACCATGCGT	CAAGCAGAAGACGGCATACGAGATCACCATGCGTAGGGTCAAGTGCACAGTCTA
s2_R_1075_CGTACCTGGT	CAAGCAGAAGACGGCATACGAGATCGTACCTGGTAGGGTCAAGTGCACAGTCTA
s2_R_1076_TAAGTGCATG	CAAGCAGAAGACGGCATACGAGATTAAGTGCATGAGGGTCAAGTGCACAGTCTA
s2_R_1077_GCTACACCGT	CAAGCAGAAGACGGCATACGAGATGCTACACCGTAGGGTCAAGTGCACAGTCTA
s2_R_1078_TTATCGGCTC	CAAGCAGAAGACGGCATACGAGATTTATCGGCTCAGGGTCAAGTGCACAGTCTA
s2_R_1079_TCAGCTACAC	CAAGCAGAAGACGGCATACGAGATTCAGCTACACAGGGTCAAGTGCACAGTCTA
s2_R_1080_TATGCATGTC	CAAGCAGAAGACGGCATACGAGATTATGCATGTCAGGGTCAAGTGCACAGTCTA
s2_R_1081_TGATGAATCC	CAAGCAGAAGACGGCATACGAGATTGATGAATCCAGGGTCAAGTGCACAGTCTA
s2_R_1082_GCAAGTTAGA	CAAGCAGAAGACGGCATACGAGATGCAAGTTAGAAGGGTCAAGTGCACAGTCTA
s2_R_1083_CCGTTCCATT	CAAGCAGAAGACGGCATACGAGATCCGTTCCATTAGGGTCAAGTGCACAGTCTA
s2_R_1084_TTCGTAGCCT	CAAGCAGAAGACGGCATACGAGATTTCGTAGCCTAGGGTCAAGTGCACAGTCTA
s2_R_1085_GCTAATATGC	CAAGCAGAAGACGGCATACGAGATGCTAATATGCAGGGTCAAGTGCACAGTCTA
s2_R_1086_TGAGAGTAAC	CAAGCAGAAGACGGCATACGAGATTGAGAGTAACAGGGTCAAGTGCACAGTCTA
s2_R_1087_ATCCTCGTCA	CAAGCAGAAGACGGCATACGAGATATCCTCGTCAAGGGTCAAGTGCACAGTCTA
s2_R_1088_TCAGCGTAGC	CAAGCAGAAGACGGCATACGAGATTCAGCGTAGCAGGGTCAAGTGCACAGTCTA
s2_R_1089_GCTACAGATA	CAAGCAGAAGACGGCATACGAGATGCTACAGATAAGGGTCAAGTGCACAGTCTA
s2_R_1090_TGAATCACAG	CAAGCAGAAGACGGCATACGAGATTGAATCACAGAGGGTCAAGTGCACAGTCTA
s2_R_1091_TAGCCACCAC	CAAGCAGAAGACGGCATACGAGATTAGCCACCACAGGGTCAAGTGCACAGTCTA
s2_R_1092_TTAGAAGTCC	CAAGCAGAAGACGGCATACGAGATTTAGAAGTCCAGGGTCAAGTGCACAGTCTA
s2_R_1093_GTGAACATTC	CAAGCAGAAGACGGCATACGAGATGTGAACATTCAGGGTCAAGTGCACAGTCTA
s2_R_1094_TATGCGACTC	CAAGCAGAAGACGGCATACGAGATTATGCGACTCAGGGTCAAGTGCACAGTCTA
s2_R_1095_TCAGACATAC	CAAGCAGAAGACGGCATACGAGATTCAGACATACAGGGTCAAGTGCACAGTCTA
s2_R_1096_GTAGCCAGAA	CAAGCAGAAGACGGCATACGAGATGTAGCCAGAAAGGGTCAAGTGCACAGTCTA
s2_R_1097_GTGGATATAC	CAAGCAGAAGACGGCATACGAGATGTGGATATACAGGGTCAAGTGCACAGTCTA
s2_R_1098_TTGTCTCACA	CAAGCAGAAGACGGCATACGAGATTTGTCTCACAAGGGTCAAGTGCACAGTCTA
s2_R_1099_GGCAGTGGTA	CAAGCAGAAGACGGCATACGAGATGGCAGTGGTAAGGGTCAAGTGCACAGTCTA
s2_R_1100_GCGAACTGTC	CAAGCAGAAGACGGCATACGAGATGCGAACTGTCAGGGTCAAGTGCACAGTCTA
s2_R_1101_GTCTAAGGTC	CAAGCAGAAGACGGCATACGAGATGTCTAAGGTCAGGGTCAAGTGCACAGTCTA
s2_R_1102_TGTTGCGAAT	CAAGCAGAAGACGGCATACGAGATTGTTGCGAATAGGGTCAAGTGCACAGTCTA
s2_R_1103_TAATGACAGG	CAAGCAGAAGACGGCATACGAGATTAATGACAGGAGGGTCAAGTGCACAGTCTA
s2_R_1104_TTCGCCTCGA	CAAGCAGAAGACGGCATACGAGATTTCGCCTCGAAGGGTCAAGTGCACAGTCTA
s2_R_1105_GTACTAGCAA	CAAGCAGAAGACGGCATACGAGATGTACTAGCAAAGGGTCAAGTGCACAGTCTA
s2_R_1106_TATGCCATGA	CAAGCAGAAGACGGCATACGAGATTATGCCATGAAGGGTCAAGTGCACAGTCTA
s2_R_1107_AGAAGCGATA	CAAGCAGAAGACGGCATACGAGATAGAAGCGATAAGGGTCAAGTGCACAGTCTA
s2_R_1108_GTTGTGGCAC	CAAGCAGAAGACGGCATACGAGATGTTGTGGCACAGGGTCAAGTGCACAGTCTA
s2_R_1109_AGGACCTTCA	CAAGCAGAAGACGGCATACGAGATAGGACCTTCAAGGGTCAAGTGCACAGTCTA
s2_R_1110_CACTATGAAC	CAAGCAGAAGACGGCATACGAGATCACTATGAACAGGGTCAAGTGCACAGTCTA
s2_R_1111_GTGATCTTAC	CAAGCAGAAGACGGCATACGAGATGTGATCTTACAGGGTCAAGTGCACAGTCTA
s2_R_1112_CCAAGCCAGA	CAAGCAGAAGACGGCATACGAGATCCAAGCCAGAAGGGTCAAGTGCACAGTCTA
s2_R_1113_CACTAGGTGG	CAAGCAGAAGACGGCATACGAGATCACTAGGTGGAGGGTCAAGTGCACAGTCTA
s2_R_1114_TCCTAGTTGA	CAAGCAGAAGACGGCATACGAGATTCCTAGTTGAAGGGTCAAGTGCACAGTCTA
s2_R_1115_ACCGTTCGAG	CAAGCAGAAGACGGCATACGAGATACCGTTCGAGAGGGTCAAGTGCACAGTCTA
s2_R_1116_TTAGCTGGAC	CAAGCAGAAGACGGCATACGAGATTTAGCTGGACAGGGTCAAGTGCACAGTCTA
s2_R_1117_TACTCGGTTA	CAAGCAGAAGACGGCATACGAGATTACTCGGTTAAGGGTCAAGTGCACAGTCTA
s2_R_1118_GAAGCAGAGT	CAAGCAGAAGACGGCATACGAGATGAAGCAGAGTAGGGTCAAGTGCACAGTCTA
s2_R_1119_TTAACCACAC	CAAGCAGAAGACGGCATACGAGATTTAACCACACAGGGTCAAGTGCACAGTCTA
s2_R_1120_GTTAGGAAGG	CAAGCAGAAGACGGCATACGAGATGTTAGGAAGGAGGGTCAAGTGCACAGTCTA
s2_R_1121_GATCCTACGA	CAAGCAGAAGACGGCATACGAGATGATCCTACGAAGGGTCAAGTGCACAGTCTA
s2_R_1122_TCTAGACACA	CAAGCAGAAGACGGCATACGAGATTCTAGACACAAGGGTCAAGTGCACAGTCTA
s2_R_1123_CGTCTGATCA	CAAGCAGAAGACGGCATACGAGATCGTCTGATCAAGGGTCAAGTGCACAGTCTA
s2_R_1124_GCATTCAACC	CAAGCAGAAGACGGCATACGAGATGCATTCAACCAGGGTCAAGTGCACAGTCTA
s2_R_1125_GTAACTACTG	CAAGCAGAAGACGGCATACGAGATGTAACTACTGAGGGTCAAGTGCACAGTCTA
s2_R_1126_CTGGCTGAAC	CAAGCAGAAGACGGCATACGAGATCTGGCTGAACAGGGTCAAGTGCACAGTCTA
s2_R_1127_CCATTAATCC	CAAGCAGAAGACGGCATACGAGATCCATTAATCCAGGGTCAAGTGCACAGTCTA
s2_R_1128_AGCTTGAGCT	CAAGCAGAAGACGGCATACGAGATAGCTTGAGCTAGGGTCAAGTGCACAGTCTA
s2_R_1129_AGTCCGAGTA	CAAGCAGAAGACGGCATACGAGATAGTCCGAGTAAGGGTCAAGTGCACAGTCTA
s2_R_1130_GACCTGGACA	CAAGCAGAAGACGGCATACGAGATGACCTGGACAAGGGTCAAGTGCACAGTCTA
s2_R_1131_GCAAGGTAAC	CAAGCAGAAGACGGCATACGAGATGCAAGGTAACAGGGTCAAGTGCACAGTCTA
s2_R_1132_TGCTAAGTTC	CAAGCAGAAGACGGCATACGAGATTGCTAAGTTCAGGGTCAAGTGCACAGTCTA
s2_R_1133_ATACAAGCAC	CAAGCAGAAGACGGCATACGAGATATACAAGCACAGGGTCAAGTGCACAGTCTA
s2_R_1134_TGACATGCAG	CAAGCAGAAGACGGCATACGAGATTGACATGCAGAGGGTCAAGTGCACAGTCTA
s2_R_1135_CACGTAGTTG	CAAGCAGAAGACGGCATACGAGATCACGTAGTTGAGGGTCAAGTGCACAGTCTA
s2_R_1136_CTTACTAGGA	CAAGCAGAAGACGGCATACGAGATCTTACTAGGAAGGGTCAAGTGCACAGTCTA
s2_R_1137_ATTCTTGTGG	CAAGCAGAAGACGGCATACGAGATATTCTTGTGGAGGGTCAAGTGCACAGTCTA
s2_R_1138_GCAAGGAATT	CAAGCAGAAGACGGCATACGAGATGCAAGGAATTAGGGTCAAGTGCACAGTCTA
s2_R_1139_GATTCAAGGC	CAAGCAGAAGACGGCATACGAGATGATTCAAGGCAGGGTCAAGTGCACAGTCTA
s2_R_1140_GACCAACCTC	CAAGCAGAAGACGGCATACGAGATGACCAACCTCAGGGTCAAGTGCACAGTCTA
s2_R_1141_GGTAAGTCGG	CAAGCAGAAGACGGCATACGAGATGGTAAGTCGGAGGGTCAAGTGCACAGTCTA
s2_R_1142_ATCAGATGGT	CAAGCAGAAGACGGCATACGAGATATCAGATGGTAGGGTCAAGTGCACAGTCTA
s2_R_1143_TTCCACGACC	CAAGCAGAAGACGGCATACGAGATTTCCACGACCAGGGTCAAGTGCACAGTCTA
s2_R_1144_CCGACAACGA	CAAGCAGAAGACGGCATACGAGATCCGACAACGAAGGGTCAAGTGCACAGTCTA
s2_R_1145_CACTTCCACC	CAAGCAGAAGACGGCATACGAGATCACTTCCACCAGGGTCAAGTGCACAGTCTA
s2_R_1146_CACCACAATG	CAAGCAGAAGACGGCATACGAGATCACCACAATGAGGGTCAAGTGCACAGTCTA
s2_R_1147_TTACGTTAGC	CAAGCAGAAGACGGCATACGAGATTTACGTTAGCAGGGTCAAGTGCACAGTCTA
s2_R_1148_TAGGATGGAA	CAAGCAGAAGACGGCATACGAGATTAGGATGGAAAGGGTCAAGTGCACAGTCTA
s2_R_1149_TAGGAACTCC	CAAGCAGAAGACGGCATACGAGATTAGGAACTCCAGGGTCAAGTGCACAGTCTA
s2_R_1150_GACCTTGCAC	CAAGCAGAAGACGGCATACGAGATGACCTTGCACAGGGTCAAGTGCACAGTCTA
s2_R_1151_CAGACCTATA	CAAGCAGAAGACGGCATACGAGATCAGACCTATAAGGGTCAAGTGCACAGTCTA
s2_R_1152_TTAGGAACGT	CAAGCAGAAGACGGCATACGAGATTTAGGAACGTAGGGTCAAGTGCACAGTCTA
s2_R_1153_CAGTAATCCG	CAAGCAGAAGACGGCATACGAGATCAGTAATCCGAGGGTCAAGTGCACAGTCTA
s2_R_1154_GTTAAGTAGC	CAAGCAGAAGACGGCATACGAGATGTTAAGTAGCAGGGTCAAGTGCACAGTCTA
s2_R_1155_TTCTCTCGTA	CAAGCAGAAGACGGCATACGAGATTTCTCTCGTAAGGGTCAAGTGCACAGTCTA
s2_R_1156_TTAGTCAGCT	CAAGCAGAAGACGGCATACGAGATTTAGTCAGCTAGGGTCAAGTGCACAGTCTA
s2_R_1157_CCGACTGTTC	CAAGCAGAAGACGGCATACGAGATCCGACTGTTCAGGGTCAAGTGCACAGTCTA
s2_R_1158_TATACAGCTC	CAAGCAGAAGACGGCATACGAGATTATACAGCTCAGGGTCAAGTGCACAGTCTA
s2_R_1159_CAGTTGCGTC	CAAGCAGAAGACGGCATACGAGATCAGTTGCGTCAGGGTCAAGTGCACAGTCTA
s2_R_1160_TTAGGACATG	CAAGCAGAAGACGGCATACGAGATTTAGGACATGAGGGTCAAGTGCACAGTCTA
s2_R_1161_TACAAGGTCG	CAAGCAGAAGACGGCATACGAGATTACAAGGTCGAGGGTCAAGTGCACAGTCTA
s2_R_1162_CCATGCAATT	CAAGCAGAAGACGGCATACGAGATCCATGCAATTAGGGTCAAGTGCACAGTCTA
s2_R_1163_GTCAGTACAG	CAAGCAGAAGACGGCATACGAGATGTCAGTACAGAGGGTCAAGTGCACAGTCTA
s2_R_1164_TCTAAGACCT	CAAGCAGAAGACGGCATACGAGATTCTAAGACCTAGGGTCAAGTGCACAGTCTA
s2_R_1165_GATGCCTAAT	CAAGCAGAAGACGGCATACGAGATGATGCCTAATAGGGTCAAGTGCACAGTCTA
s2_R_1166_ACTACGATAG	CAAGCAGAAGACGGCATACGAGATACTACGATAGAGGGTCAAGTGCACAGTCTA
s2_R_1167_AGGACAATGC	CAAGCAGAAGACGGCATACGAGATAGGACAATGCAGGGTCAAGTGCACAGTCTA
s2_R_1168_ACATCTCTCA	CAAGCAGAAGACGGCATACGAGATACATCTCTCAAGGGTCAAGTGCACAGTCTA
s2_R_1169_CGGACATTAC	CAAGCAGAAGACGGCATACGAGATCGGACATTACAGGGTCAAGTGCACAGTCTA
s2_R_1170_CCTAGTGACC	CAAGCAGAAGACGGCATACGAGATCCTAGTGACCAGGGTCAAGTGCACAGTCTA
s2_R_1171_TTCGTTATCC	CAAGCAGAAGACGGCATACGAGATTTCGTTATCCAGGGTCAAGTGCACAGTCTA
s2_R_1172_GCAGTTACTC	CAAGCAGAAGACGGCATACGAGATGCAGTTACTCAGGGTCAAGTGCACAGTCTA
s2_R_1173_TTGGCGTTGG	CAAGCAGAAGACGGCATACGAGATTTGGCGTTGGAGGGTCAAGTGCACAGTCTA
s2_R_1174_CTAACACCTT	CAAGCAGAAGACGGCATACGAGATCTAACACCTTAGGGTCAAGTGCACAGTCTA
s2_R_1175_TCACCATTGC	CAAGCAGAAGACGGCATACGAGATTCACCATTGCAGGGTCAAGTGCACAGTCTA
s2_R_1176_CATACAATGC	CAAGCAGAAGACGGCATACGAGATCATACAATGCAGGGTCAAGTGCACAGTCTA
s2_R_1177_TAGGATCCTC	CAAGCAGAAGACGGCATACGAGATTAGGATCCTCAGGGTCAAGTGCACAGTCTA
s2_R_1178_TAGTACCACC	CAAGCAGAAGACGGCATACGAGATTAGTACCACCAGGGTCAAGTGCACAGTCTA
s2_R_1179_GTTCAAGAGG	CAAGCAGAAGACGGCATACGAGATGTTCAAGAGGAGGGTCAAGTGCACAGTCTA
s2_R_1180_TAAGTCAGAG	CAAGCAGAAGACGGCATACGAGATTAAGTCAGAGAGGGTCAAGTGCACAGTCTA
s2_R_1181_CCAAGTGATA	CAAGCAGAAGACGGCATACGAGATCCAAGTGATAAGGGTCAAGTGCACAGTCTA
s2_R_1182_CTCTCCGAAC	CAAGCAGAAGACGGCATACGAGATCTCTCCGAACAGGGTCAAGTGCACAGTCTA
s2_R_1183_TGTCAAGCCT	CAAGCAGAAGACGGCATACGAGATTGTCAAGCCTAGGGTCAAGTGCACAGTCTA
s2_R_1184_GCACACTTCC	CAAGCAGAAGACGGCATACGAGATGCACACTTCCAGGGTCAAGTGCACAGTCTA
s2_R_1185_TCAAGGTTGC	CAAGCAGAAGACGGCATACGAGATTCAAGGTTGCAGGGTCAAGTGCACAGTCTA
s2_R_1186_TCAGACTATG	CAAGCAGAAGACGGCATACGAGATTCAGACTATGAGGGTCAAGTGCACAGTCTA
s2_R_1187_TACATGCCTT	CAAGCAGAAGACGGCATACGAGATTACATGCCTTAGGGTCAAGTGCACAGTCTA
s2_R_1188_CTGGTGTTAG	CAAGCAGAAGACGGCATACGAGATCTGGTGTTAGAGGGTCAAGTGCACAGTCTA
s2_R_1189_TGATAGCCAC	CAAGCAGAAGACGGCATACGAGATTGATAGCCACAGGGTCAAGTGCACAGTCTA
s2_R_1190_TAGGACGAAC	CAAGCAGAAGACGGCATACGAGATTAGGACGAACAGGGTCAAGTGCACAGTCTA
s2_R_1191_TAAGAGTTCC	CAAGCAGAAGACGGCATACGAGATTAAGAGTTCCAGGGTCAAGTGCACAGTCTA
s2_R_1192_TCATAGGATG	CAAGCAGAAGACGGCATACGAGATTCATAGGATGAGGGTCAAGTGCACAGTCTA
s2_R_1193_TTGATCAGCG	CAAGCAGAAGACGGCATACGAGATTTGATCAGCGAGGGTCAAGTGCACAGTCTA
s2_R_1194_TATCTAAGGC	CAAGCAGAAGACGGCATACGAGATTATCTAAGGCAGGGTCAAGTGCACAGTCTA
s2_R_1195_GGATTACGTG	CAAGCAGAAGACGGCATACGAGATGGATTACGTGAGGGTCAAGTGCACAGTCTA
s2_R_1196_CATAAGCGGT	CAAGCAGAAGACGGCATACGAGATCATAAGCGGTAGGGTCAAGTGCACAGTCTA
s2_R_1197_TTACTCTACC	CAAGCAGAAGACGGCATACGAGATTTACTCTACCAGGGTCAAGTGCACAGTCTA
s2_R_1198_CATGTGCCTA	CAAGCAGAAGACGGCATACGAGATCATGTGCCTAAGGGTCAAGTGCACAGTCTA
s2_R_1199_TTGTGATCGG	CAAGCAGAAGACGGCATACGAGATTTGTGATCGGAGGGTCAAGTGCACAGTCTA
s2_R_1200_GAGGACTGAT	CAAGCAGAAGACGGCATACGAGATGAGGACTGATAGGGTCAAGTGCACAGTCTA
s2_R_1201_GCGTGCCTTA	CAAGCAGAAGACGGCATACGAGATGCGTGCCTTAAGGGTCAAGTGCACAGTCTA
s2_R_1202_CGAGCGAATA	CAAGCAGAAGACGGCATACGAGATCGAGCGAATAAGGGTCAAGTGCACAGTCTA
s2_R_1203_TCTAGACTGG	CAAGCAGAAGACGGCATACGAGATTCTAGACTGGAGGGTCAAGTGCACAGTCTA
s2_R_1204_TCGCCAACGT	CAAGCAGAAGACGGCATACGAGATTCGCCAACGTAGGGTCAAGTGCACAGTCTA
s2_R_1205_TGATTGGCAT	CAAGCAGAAGACGGCATACGAGATTGATTGGCATAGGGTCAAGTGCACAGTCTA
s2_R_1206_TATCCAGTTG	CAAGCAGAAGACGGCATACGAGATTATCCAGTTGAGGGTCAAGTGCACAGTCTA
s2_R_1207_TCACCATACT	CAAGCAGAAGACGGCATACGAGATTCACCATACTAGGGTCAAGTGCACAGTCTA
s2_R_1208_CATACGGTGA	CAAGCAGAAGACGGCATACGAGATCATACGGTGAAGGGTCAAGTGCACAGTCTA
s2_R_1209_GTCGGTTACC	CAAGCAGAAGACGGCATACGAGATGTCGGTTACCAGGGTCAAGTGCACAGTCTA
s2_R_1210_TTGTCCACTG	CAAGCAGAAGACGGCATACGAGATTTGTCCACTGAGGGTCAAGTGCACAGTCTA
s2_R_1211_TGCGACCTTG	CAAGCAGAAGACGGCATACGAGATTGCGACCTTGAGGGTCAAGTGCACAGTCTA
s2_R_1212_GCATCTTAGC	CAAGCAGAAGACGGCATACGAGATGCATCTTAGCAGGGTCAAGTGCACAGTCTA
s2_R_1213_AGCGGTGTAT	CAAGCAGAAGACGGCATACGAGATAGCGGTGTATAGGGTCAAGTGCACAGTCTA
s2_R_1214_TCAATTGGCG	CAAGCAGAAGACGGCATACGAGATTCAATTGGCGAGGGTCAAGTGCACAGTCTA
s2_R_1215_GATCGGTGAA	CAAGCAGAAGACGGCATACGAGATGATCGGTGAAAGGGTCAAGTGCACAGTCTA
s2_R_1216_GAGGTGAGAC	CAAGCAGAAGACGGCATACGAGATGAGGTGAGACAGGGTCAAGTGCACAGTCTA
s2_R_1217_CACTGACTGG	CAAGCAGAAGACGGCATACGAGATCACTGACTGGAGGGTCAAGTGCACAGTCTA
s2_R_1218_ATGCAAGGTT	CAAGCAGAAGACGGCATACGAGATATGCAAGGTTAGGGTCAAGTGCACAGTCTA
s2_R_1219_GAGATAGTGA	CAAGCAGAAGACGGCATACGAGATGAGATAGTGAAGGGTCAAGTGCACAGTCTA
s2_R_1220_TCGAGTTAAC	CAAGCAGAAGACGGCATACGAGATTCGAGTTAACAGGGTCAAGTGCACAGTCTA
s2_R_1221_AGTCACAACA	CAAGCAGAAGACGGCATACGAGATAGTCACAACAAGGGTCAAGTGCACAGTCTA
s2_R_1222_GTCAAGCATT	CAAGCAGAAGACGGCATACGAGATGTCAAGCATTAGGGTCAAGTGCACAGTCTA
s2_R_1223_GACAACGGAC	CAAGCAGAAGACGGCATACGAGATGACAACGGACAGGGTCAAGTGCACAGTCTA
s2_R_1224_ATGCATGACA	CAAGCAGAAGACGGCATACGAGATATGCATGACAAGGGTCAAGTGCACAGTCTA
s2_R_1225_CTATGCACAC	CAAGCAGAAGACGGCATACGAGATCTATGCACACAGGGTCAAGTGCACAGTCTA
s2_R_1226_CTACCAAGGA	CAAGCAGAAGACGGCATACGAGATCTACCAAGGAAGGGTCAAGTGCACAGTCTA
s2_R_1227_TACTTACCGA	CAAGCAGAAGACGGCATACGAGATTACTTACCGAAGGGTCAAGTGCACAGTCTA
s2_R_1228_AAGCGAGGAG	CAAGCAGAAGACGGCATACGAGATAAGCGAGGAGAGGGTCAAGTGCACAGTCTA
s2_R_1229_TGAAGCAAGA	CAAGCAGAAGACGGCATACGAGATTGAAGCAAGAAGGGTCAAGTGCACAGTCTA
s2_R_1230_ATGACTTCCA	CAAGCAGAAGACGGCATACGAGATATGACTTCCAAGGGTCAAGTGCACAGTCTA
s2_R_1231_GTCTCTGAAT	CAAGCAGAAGACGGCATACGAGATGTCTCTGAATAGGGTCAAGTGCACAGTCTA
s2_R_1232_GTAGCTTGAG	CAAGCAGAAGACGGCATACGAGATGTAGCTTGAGAGGGTCAAGTGCACAGTCTA
s2_R_1233_GCTACGTAGG	CAAGCAGAAGACGGCATACGAGATGCTACGTAGGAGGGTCAAGTGCACAGTCTA
s2_R_1234_TACGCAATGT	CAAGCAGAAGACGGCATACGAGATTACGCAATGTAGGGTCAAGTGCACAGTCTA
s2_R_1235_GCTTCTCCAG	CAAGCAGAAGACGGCATACGAGATGCTTCTCCAGAGGGTCAAGTGCACAGTCTA
s2_R_1236_TATATGCGGC	CAAGCAGAAGACGGCATACGAGATTATATGCGGCAGGGTCAAGTGCACAGTCTA
s2_R_1237_CTCCAACCTT	CAAGCAGAAGACGGCATACGAGATCTCCAACCTTAGGGTCAAGTGCACAGTCTA
s2_R_1238_CACACAGATA	CAAGCAGAAGACGGCATACGAGATCACACAGATAAGGGTCAAGTGCACAGTCTA
s2_R_1239_AGAGCTGATT	CAAGCAGAAGACGGCATACGAGATAGAGCTGATTAGGGTCAAGTGCACAGTCTA
s2_R_1240_GAGAGCATAG	CAAGCAGAAGACGGCATACGAGATGAGAGCATAGAGGGTCAAGTGCACAGTCTA
s2_R_1241_TCTGTGTGCC	CAAGCAGAAGACGGCATACGAGATTCTGTGTGCCAGGGTCAAGTGCACAGTCTA
s2_R_1242_CAACAAGCGA	CAAGCAGAAGACGGCATACGAGATCAACAAGCGAAGGGTCAAGTGCACAGTCTA
s2_R_1243_GAGTTAGTAG	CAAGCAGAAGACGGCATACGAGATGAGTTAGTAGAGGGTCAAGTGCACAGTCTA
s2_R_1244_GATAGCAATG	CAAGCAGAAGACGGCATACGAGATGATAGCAATGAGGGTCAAGTGCACAGTCTA
s2_R_1245_TCATAACGGC	CAAGCAGAAGACGGCATACGAGATTCATAACGGCAGGGTCAAGTGCACAGTCTA
s2_R_1246_TCGACATTCC	CAAGCAGAAGACGGCATACGAGATTCGACATTCCAGGGTCAAGTGCACAGTCTA
s2_R_1247_ACCAGAGATA	CAAGCAGAAGACGGCATACGAGATACCAGAGATAAGGGTCAAGTGCACAGTCTA
s2_R_1248_TGTTGCAACG	CAAGCAGAAGACGGCATACGAGATTGTTGCAACGAGGGTCAAGTGCACAGTCTA
s2_R_1249_CGTGCAGTAT	CAAGCAGAAGACGGCATACGAGATCGTGCAGTATAGGGTCAAGTGCACAGTCTA
s2_R_1250_TGAGAGCGAA	CAAGCAGAAGACGGCATACGAGATTGAGAGCGAAAGGGTCAAGTGCACAGTCTA
s2_R_1251_CATATCCTCC	CAAGCAGAAGACGGCATACGAGATCATATCCTCCAGGGTCAAGTGCACAGTCTA
s2_R_1252_CTGGTGAAGG	CAAGCAGAAGACGGCATACGAGATCTGGTGAAGGAGGGTCAAGTGCACAGTCTA
s2_R_1253_GCCTAGTGTC	CAAGCAGAAGACGGCATACGAGATGCCTAGTGTCAGGGTCAAGTGCACAGTCTA
s2_R_1254_GACTAAGCTG	CAAGCAGAAGACGGCATACGAGATGACTAAGCTGAGGGTCAAGTGCACAGTCTA
s2_R_1255_CCTATACCAT	CAAGCAGAAGACGGCATACGAGATCCTATACCATAGGGTCAAGTGCACAGTCTA
s2_R_1256_AGCCTAACAA	CAAGCAGAAGACGGCATACGAGATAGCCTAACAAAGGGTCAAGTGCACAGTCTA
s2_R_1257_CACTCGCTAT	CAAGCAGAAGACGGCATACGAGATCACTCGCTATAGGGTCAAGTGCACAGTCTA
s2_R_1258_ACCGACTAAT	CAAGCAGAAGACGGCATACGAGATACCGACTAATAGGGTCAAGTGCACAGTCTA
s2_R_1259_ATCTACCTAC	CAAGCAGAAGACGGCATACGAGATATCTACCTACAGGGTCAAGTGCACAGTCTA
s2_R_1260_CCTCACTTAT	CAAGCAGAAGACGGCATACGAGATCCTCACTTATAGGGTCAAGTGCACAGTCTA
s2_R_1261_TAGCGAGCGT	CAAGCAGAAGACGGCATACGAGATTAGCGAGCGTAGGGTCAAGTGCACAGTCTA
s2_R_1262_GCATACAGCG	CAAGCAGAAGACGGCATACGAGATGCATACAGCGAGGGTCAAGTGCACAGTCTA
s2_R_1263_CACGCTCATA	CAAGCAGAAGACGGCATACGAGATCACGCTCATAAGGGTCAAGTGCACAGTCTA
s2_R_1264_CAATAGCTCC	CAAGCAGAAGACGGCATACGAGATCAATAGCTCCAGGGTCAAGTGCACAGTCTA
s2_R_1265_CTTCACTGTT	CAAGCAGAAGACGGCATACGAGATCTTCACTGTTAGGGTCAAGTGCACAGTCTA
s2_R_1266_ATCGCCACAT	CAAGCAGAAGACGGCATACGAGATATCGCCACATAGGGTCAAGTGCACAGTCTA
s2_R_1267_CAACTCAGAA	CAAGCAGAAGACGGCATACGAGATCAACTCAGAAAGGGTCAAGTGCACAGTCTA
s2_R_1268_GCGGTATAGC	CAAGCAGAAGACGGCATACGAGATGCGGTATAGCAGGGTCAAGTGCACAGTCTA
s2_R_1269_TTGAAGTGGC	CAAGCAGAAGACGGCATACGAGATTTGAAGTGGCAGGGTCAAGTGCACAGTCTA
s2_R_1270_CCGATGATGA	CAAGCAGAAGACGGCATACGAGATCCGATGATGAAGGGTCAAGTGCACAGTCTA
s2_R_1271_GGTCCTACTC	CAAGCAGAAGACGGCATACGAGATGGTCCTACTCAGGGTCAAGTGCACAGTCTA
s2_R_1272_CCGTTACTCT	CAAGCAGAAGACGGCATACGAGATCCGTTACTCTAGGGTCAAGTGCACAGTCTA
s2_R_1273_AACCTAGACC	CAAGCAGAAGACGGCATACGAGATAACCTAGACCAGGGTCAAGTGCACAGTCTA
s2_R_1274_CGCAAGAATA	CAAGCAGAAGACGGCATACGAGATCGCAAGAATAAGGGTCAAGTGCACAGTCTA
s2_R_1275_TACGATCACC	CAAGCAGAAGACGGCATACGAGATTACGATCACCAGGGTCAAGTGCACAGTCTA
s2_R_1276_CCACAAGTAT	CAAGCAGAAGACGGCATACGAGATCCACAAGTATAGGGTCAAGTGCACAGTCTA
s2_R_1277_GATCCTGACC	CAAGCAGAAGACGGCATACGAGATGATCCTGACCAGGGTCAAGTGCACAGTCTA
s2_R_1278_AGCTAACGAG	CAAGCAGAAGACGGCATACGAGATAGCTAACGAGAGGGTCAAGTGCACAGTCTA
s2_R_1279_CTTGTCCATA	CAAGCAGAAGACGGCATACGAGATCTTGTCCATAAGGGTCAAGTGCACAGTCTA
s2_R_1280_TGGAGTCTTA	CAAGCAGAAGACGGCATACGAGATTGGAGTCTTAAGGGTCAAGTGCACAGTCTA
s2_R_1281_CCAACACGAT	CAAGCAGAAGACGGCATACGAGATCCAACACGATAGGGTCAAGTGCACAGTCTA
s2_R_1282_ACTAGTCAAG	CAAGCAGAAGACGGCATACGAGATACTAGTCAAGAGGGTCAAGTGCACAGTCTA
s2_R_1283_TGAAGGAGAG	CAAGCAGAAGACGGCATACGAGATTGAAGGAGAGAGGGTCAAGTGCACAGTCTA
s2_R_1284_GCTATGACTC	CAAGCAGAAGACGGCATACGAGATGCTATGACTCAGGGTCAAGTGCACAGTCTA
s2_R_1285_GCACTAGTCA	CAAGCAGAAGACGGCATACGAGATGCACTAGTCAAGGGTCAAGTGCACAGTCTA
s2_R_1286_GTCGGCCATT	CAAGCAGAAGACGGCATACGAGATGTCGGCCATTAGGGTCAAGTGCACAGTCTA
s2_R_1287_TTCGACAGAT	CAAGCAGAAGACGGCATACGAGATTTCGACAGATAGGGTCAAGTGCACAGTCTA
s2_R_1288_CGACTAGCAG	CAAGCAGAAGACGGCATACGAGATCGACTAGCAGAGGGTCAAGTGCACAGTCTA
s2_R_1289_CACGTTGCTT	CAAGCAGAAGACGGCATACGAGATCACGTTGCTTAGGGTCAAGTGCACAGTCTA
s2_R_1290_GTACGAGGAC	CAAGCAGAAGACGGCATACGAGATGTACGAGGACAGGGTCAAGTGCACAGTCTA
s2_R_1291_ATGGACATCT	CAAGCAGAAGACGGCATACGAGATATGGACATCTAGGGTCAAGTGCACAGTCTA
s2_R_1292_GCAAGTCCTA	CAAGCAGAAGACGGCATACGAGATGCAAGTCCTAAGGGTCAAGTGCACAGTCTA
s2_R_1293_GGAAGTCGAT	CAAGCAGAAGACGGCATACGAGATGGAAGTCGATAGGGTCAAGTGCACAGTCTA
s2_R_1294_TAGGACTTGG	CAAGCAGAAGACGGCATACGAGATTAGGACTTGGAGGGTCAAGTGCACAGTCTA
s2_R_1295_GCAGACATGT	CAAGCAGAAGACGGCATACGAGATGCAGACATGTAGGGTCAAGTGCACAGTCTA
s2_R_1296_CTCCTGTCTT	CAAGCAGAAGACGGCATACGAGATCTCCTGTCTTAGGGTCAAGTGCACAGTCTA
s2_R_1297_TAGTCCAGGC	CAAGCAGAAGACGGCATACGAGATTAGTCCAGGCAGGGTCAAGTGCACAGTCTA
s2_R_1298_TCCACAGCTT	CAAGCAGAAGACGGCATACGAGATTCCACAGCTTAGGGTCAAGTGCACAGTCTA
s2_R_1299_TTATGCAAGG	CAAGCAGAAGACGGCATACGAGATTTATGCAAGGAGGGTCAAGTGCACAGTCTA
s2_R_1300_CAACAGGCTT	CAAGCAGAAGACGGCATACGAGATCAACAGGCTTAGGGTCAAGTGCACAGTCTA
s2_R_1301_TTGCGAGGAT	CAAGCAGAAGACGGCATACGAGATTTGCGAGGATAGGGTCAAGTGCACAGTCTA
s2_R_1302_TGCAATGCTG	CAAGCAGAAGACGGCATACGAGATTGCAATGCTGAGGGTCAAGTGCACAGTCTA
s2_R_1303_CTGACGCATA	CAAGCAGAAGACGGCATACGAGATCTGACGCATAAGGGTCAAGTGCACAGTCTA
s2_R_1304_CTACGTTGAG	CAAGCAGAAGACGGCATACGAGATCTACGTTGAGAGGGTCAAGTGCACAGTCTA
s2_R_1305_CGACTTATGT	CAAGCAGAAGACGGCATACGAGATCGACTTATGTAGGGTCAAGTGCACAGTCTA
s2_R_1306_AGTCAGGTGT	CAAGCAGAAGACGGCATACGAGATAGTCAGGTGTAGGGTCAAGTGCACAGTCTA
s2_R_1307_GCTGCGATCA	CAAGCAGAAGACGGCATACGAGATGCTGCGATCAAGGGTCAAGTGCACAGTCTA
s2_R_1308_CCACCGAACA	CAAGCAGAAGACGGCATACGAGATCCACCGAACAAGGGTCAAGTGCACAGTCTA
s2_R_1309_TTAAGGCCAC	CAAGCAGAAGACGGCATACGAGATTTAAGGCCACAGGGTCAAGTGCACAGTCTA
s2_R_1310_TGGCTCAACC	CAAGCAGAAGACGGCATACGAGATTGGCTCAACCAGGGTCAAGTGCACAGTCTA
s2_R_1311_TCGTAGTACC	CAAGCAGAAGACGGCATACGAGATTCGTAGTACCAGGGTCAAGTGCACAGTCTA
s2_R_1312_CGTGATAGCT	CAAGCAGAAGACGGCATACGAGATCGTGATAGCTAGGGTCAAGTGCACAGTCTA
s2_R_1313_CCAGTCAATG	CAAGCAGAAGACGGCATACGAGATCCAGTCAATGAGGGTCAAGTGCACAGTCTA
s2_R_1314_GTCCTTACAT	CAAGCAGAAGACGGCATACGAGATGTCCTTACATAGGGTCAAGTGCACAGTCTA
s2_R_1315_CTCTCAGTGA	CAAGCAGAAGACGGCATACGAGATCTCTCAGTGAAGGGTCAAGTGCACAGTCTA
s2_R_1316_CTCTAGTCCT	CAAGCAGAAGACGGCATACGAGATCTCTAGTCCTAGGGTCAAGTGCACAGTCTA
s2_R_1317_CTCCGATTGA	CAAGCAGAAGACGGCATACGAGATCTCCGATTGAAGGGTCAAGTGCACAGTCTA
s2_R_1318_CAAGAGGCAA	CAAGCAGAAGACGGCATACGAGATCAAGAGGCAAAGGGTCAAGTGCACAGTCTA
s2_R_1319_CTCTGGATAC	CAAGCAGAAGACGGCATACGAGATCTCTGGATACAGGGTCAAGTGCACAGTCTA
s2_R_1320_GAGCTGCTGT	CAAGCAGAAGACGGCATACGAGATGAGCTGCTGTAGGGTCAAGTGCACAGTCTA
s2_R_1321_GACTAGGCAC	CAAGCAGAAGACGGCATACGAGATGACTAGGCACAGGGTCAAGTGCACAGTCTA
s2_R_1322_CGGTTGCCTT	CAAGCAGAAGACGGCATACGAGATCGGTTGCCTTAGGGTCAAGTGCACAGTCTA
s2_R_1323_CGATGCTAGT	CAAGCAGAAGACGGCATACGAGATCGATGCTAGTAGGGTCAAGTGCACAGTCTA
s2_R_1324_GCGGAGATCT	CAAGCAGAAGACGGCATACGAGATGCGGAGATCTAGGGTCAAGTGCACAGTCTA
s2_R_1325_GCAATGCGGT	CAAGCAGAAGACGGCATACGAGATGCAATGCGGTAGGGTCAAGTGCACAGTCTA
s2_R_1326_GCACACGAAG	CAAGCAGAAGACGGCATACGAGATGCACACGAAGAGGGTCAAGTGCACAGTCTA
s2_R_1327_ACGCTGAACC	CAAGCAGAAGACGGCATACGAGATACGCTGAACCAGGGTCAAGTGCACAGTCTA
s2_R_1328_TGTCTAGCAC	CAAGCAGAAGACGGCATACGAGATTGTCTAGCACAGGGTCAAGTGCACAGTCTA
s2_R_1329_GTCGTTCTAC	CAAGCAGAAGACGGCATACGAGATGTCGTTCTACAGGGTCAAGTGCACAGTCTA
s2_R_1330_CCTAACATCT	CAAGCAGAAGACGGCATACGAGATCCTAACATCTAGGGTCAAGTGCACAGTCTA
s2_R_1331_CAGTGAGCAA	CAAGCAGAAGACGGCATACGAGATCAGTGAGCAAAGGGTCAAGTGCACAGTCTA
s2_R_1332_CCTGCCTACT	CAAGCAGAAGACGGCATACGAGATCCTGCCTACTAGGGTCAAGTGCACAGTCTA
s2_R_1333_GTAACGCATC	CAAGCAGAAGACGGCATACGAGATGTAACGCATCAGGGTCAAGTGCACAGTCTA
s2_R_1334_CATGTACTCA	CAAGCAGAAGACGGCATACGAGATCATGTACTCAAGGGTCAAGTGCACAGTCTA
s2_R_1335_GTATCAGAAC	CAAGCAGAAGACGGCATACGAGATGTATCAGAACAGGGTCAAGTGCACAGTCTA
s2_R_1336_GAACAAGCAT	CAAGCAGAAGACGGCATACGAGATGAACAAGCATAGGGTCAAGTGCACAGTCTA
s2_R_1337_TCAAGAGCAC	CAAGCAGAAGACGGCATACGAGATTCAAGAGCACAGGGTCAAGTGCACAGTCTA
s2_R_1338_GAGATTAGGC	CAAGCAGAAGACGGCATACGAGATGAGATTAGGCAGGGTCAAGTGCACAGTCTA
s2_R_1339_GTATTGAAGC	CAAGCAGAAGACGGCATACGAGATGTATTGAAGCAGGGTCAAGTGCACAGTCTA
s2_R_1340_GGAACTATAC	CAAGCAGAAGACGGCATACGAGATGGAACTATACAGGGTCAAGTGCACAGTCTA
s2_R_1341_ATGCACACTA	CAAGCAGAAGACGGCATACGAGATATGCACACTAAGGGTCAAGTGCACAGTCTA
s2_R_1342_GAATACTCCT	CAAGCAGAAGACGGCATACGAGATGAATACTCCTAGGGTCAAGTGCACAGTCTA
s2_R_1343_ACTAGAGCAA	CAAGCAGAAGACGGCATACGAGATACTAGAGCAAAGGGTCAAGTGCACAGTCTA
s2_R_1344_ACGGAAGCTC	CAAGCAGAAGACGGCATACGAGATACGGAAGCTCAGGGTCAAGTGCACAGTCTA
s2_R_1345_ATAGTGAGGT	CAAGCAGAAGACGGCATACGAGATATAGTGAGGTAGGGTCAAGTGCACAGTCTA
s2_R_1346_CATGAATAGG	CAAGCAGAAGACGGCATACGAGATCATGAATAGGAGGGTCAAGTGCACAGTCTA
s2_R_1347_GAGTTAAGCT	CAAGCAGAAGACGGCATACGAGATGAGTTAAGCTAGGGTCAAGTGCACAGTCTA
s2_R_1348_TGTCGTCGAC	CAAGCAGAAGACGGCATACGAGATTGTCGTCGACAGGGTCAAGTGCACAGTCTA
s2_R_1349_GGATAAGATC	CAAGCAGAAGACGGCATACGAGATGGATAAGATCAGGGTCAAGTGCACAGTCTA
s2_R_1350_CACGAATGAT	CAAGCAGAAGACGGCATACGAGATCACGAATGATAGGGTCAAGTGCACAGTCTA
s2_R_1351_CTAGCTGACG	CAAGCAGAAGACGGCATACGAGATCTAGCTGACGAGGGTCAAGTGCACAGTCTA
s2_R_1352_GACATAGCTA	CAAGCAGAAGACGGCATACGAGATGACATAGCTAAGGGTCAAGTGCACAGTCTA
s2_R_1353_AGGCATCCTA	CAAGCAGAAGACGGCATACGAGATAGGCATCCTAAGGGTCAAGTGCACAGTCTA
s2_R_1354_CGACAGAATG	CAAGCAGAAGACGGCATACGAGATCGACAGAATGAGGGTCAAGTGCACAGTCTA
s2_R_1355_TAGCTTCACC	CAAGCAGAAGACGGCATACGAGATTAGCTTCACCAGGGTCAAGTGCACAGTCTA
s2_R_1356_ATACCATCGA	CAAGCAGAAGACGGCATACGAGATATACCATCGAAGGGTCAAGTGCACAGTCTA
s2_R_1357_CACGAGATTA	CAAGCAGAAGACGGCATACGAGATCACGAGATTAAGGGTCAAGTGCACAGTCTA
s2_R_1358_TACCACAAGC	CAAGCAGAAGACGGCATACGAGATTACCACAAGCAGGGTCAAGTGCACAGTCTA
s2_R_1359_TCACAGGACT	CAAGCAGAAGACGGCATACGAGATTCACAGGACTAGGGTCAAGTGCACAGTCTA
s2_R_1360_TCGTTGCCTG	CAAGCAGAAGACGGCATACGAGATTCGTTGCCTGAGGGTCAAGTGCACAGTCTA
s2_R_1361_TGACTTAGAG	CAAGCAGAAGACGGCATACGAGATTGACTTAGAGAGGGTCAAGTGCACAGTCTA
s2_R_1362_AGTCTATCCT	CAAGCAGAAGACGGCATACGAGATAGTCTATCCTAGGGTCAAGTGCACAGTCTA
s2_R_1363_ATCCATCACC	CAAGCAGAAGACGGCATACGAGATATCCATCACCAGGGTCAAGTGCACAGTCTA
s2_R_1364_CATCTTCGGT	CAAGCAGAAGACGGCATACGAGATCATCTTCGGTAGGGTCAAGTGCACAGTCTA
s2_R_1365_CAATTAGCAC	CAAGCAGAAGACGGCATACGAGATCAATTAGCACAGGGTCAAGTGCACAGTCTA
s2_R_1366_ATTACAGCGT	CAAGCAGAAGACGGCATACGAGATATTACAGCGTAGGGTCAAGTGCACAGTCTA
s2_R_1367_AGGATGCATA	CAAGCAGAAGACGGCATACGAGATAGGATGCATAAGGGTCAAGTGCACAGTCTA
s2_R_1368_CGCTGTATCG	CAAGCAGAAGACGGCATACGAGATCGCTGTATCGAGGGTCAAGTGCACAGTCTA
s2_R_1369_GGTTACCAAC	CAAGCAGAAGACGGCATACGAGATGGTTACCAACAGGGTCAAGTGCACAGTCTA
s2_R_1370_TCTAACTTGC	CAAGCAGAAGACGGCATACGAGATTCTAACTTGCAGGGTCAAGTGCACAGTCTA
s2_R_1371_GAGTTACAGG	CAAGCAGAAGACGGCATACGAGATGAGTTACAGGAGGGTCAAGTGCACAGTCTA
s2_R_1372_CCTAGCAATA	CAAGCAGAAGACGGCATACGAGATCCTAGCAATAAGGGTCAAGTGCACAGTCTA
s2_R_1373_TTCAGTCCTA	CAAGCAGAAGACGGCATACGAGATTTCAGTCCTAAGGGTCAAGTGCACAGTCTA
s2_R_1374_TACCAATCTG	CAAGCAGAAGACGGCATACGAGATTACCAATCTGAGGGTCAAGTGCACAGTCTA
s2_R_1375_ACACAGGCAA	CAAGCAGAAGACGGCATACGAGATACACAGGCAAAGGGTCAAGTGCACAGTCTA
s2_R_1376_ATTCAGGCAG	CAAGCAGAAGACGGCATACGAGATATTCAGGCAGAGGGTCAAGTGCACAGTCTA
s2_R_1377_CTTCGTGACT	CAAGCAGAAGACGGCATACGAGATCTTCGTGACTAGGGTCAAGTGCACAGTCTA
s2_R_1378_GCAATCATAC	CAAGCAGAAGACGGCATACGAGATGCAATCATACAGGGTCAAGTGCACAGTCTA
s2_R_1379_GCAGAGACTG	CAAGCAGAAGACGGCATACGAGATGCAGAGACTGAGGGTCAAGTGCACAGTCTA
s2_R_1380_GCAACTAATC	CAAGCAGAAGACGGCATACGAGATGCAACTAATCAGGGTCAAGTGCACAGTCTA
s2_R_1381_GCACGATTAG	CAAGCAGAAGACGGCATACGAGATGCACGATTAGAGGGTCAAGTGCACAGTCTA
s2_R_1382_GCAATGGCAC	CAAGCAGAAGACGGCATACGAGATGCAATGGCACAGGGTCAAGTGCACAGTCTA
s2_R_1383_GCACGAACAA	CAAGCAGAAGACGGCATACGAGATGCACGAACAAAGGGTCAAGTGCACAGTCTA
s2_R_1384_GCATACGCAA	CAAGCAGAAGACGGCATACGAGATGCATACGCAAAGGGTCAAGTGCACAGTCTA
s2_R_1385_AGCCAATTGC	CAAGCAGAAGACGGCATACGAGATAGCCAATTGCAGGGTCAAGTGCACAGTCTA
s2_R_1386_GTTACCTACT	CAAGCAGAAGACGGCATACGAGATGTTACCTACTAGGGTCAAGTGCACAGTCTA
s2_R_1387_GCGGATGGTT	CAAGCAGAAGACGGCATACGAGATGCGGATGGTTAGGGTCAAGTGCACAGTCTA
s2_R_1388_ATCGGTGCTT	CAAGCAGAAGACGGCATACGAGATATCGGTGCTTAGGGTCAAGTGCACAGTCTA
s2_R_1389_CTCCAAGCAA	CAAGCAGAAGACGGCATACGAGATCTCCAAGCAAAGGGTCAAGTGCACAGTCTA
s2_R_1390_ATCGAAGCTA	CAAGCAGAAGACGGCATACGAGATATCGAAGCTAAGGGTCAAGTGCACAGTCTA
s2_R_1391_GAGTTGTCAT	CAAGCAGAAGACGGCATACGAGATGAGTTGTCATAGGGTCAAGTGCACAGTCTA
s2_R_1392_TCGTCCTCCA	CAAGCAGAAGACGGCATACGAGATTCGTCCTCCAAGGGTCAAGTGCACAGTCTA
s2_R_1393_TCACTGACAG	CAAGCAGAAGACGGCATACGAGATTCACTGACAGAGGGTCAAGTGCACAGTCTA
s2_R_1394_CTCACCGACT	CAAGCAGAAGACGGCATACGAGATCTCACCGACTAGGGTCAAGTGCACAGTCTA
s2_R_1395_GCTACTAACT	CAAGCAGAAGACGGCATACGAGATGCTACTAACTAGGGTCAAGTGCACAGTCTA
s2_R_1396_CGAAGATTGC	CAAGCAGAAGACGGCATACGAGATCGAAGATTGCAGGGTCAAGTGCACAGTCTA
s2_R_1397_CCTATGGCAG	CAAGCAGAAGACGGCATACGAGATCCTATGGCAGAGGGTCAAGTGCACAGTCTA
s2_R_1398_CCTTAAGGTC	CAAGCAGAAGACGGCATACGAGATCCTTAAGGTCAGGGTCAAGTGCACAGTCTA
s2_R_1399_GGCAAGTTAC	CAAGCAGAAGACGGCATACGAGATGGCAAGTTACAGGGTCAAGTGCACAGTCTA
s2_R_1400_GAATGCAACT	CAAGCAGAAGACGGCATACGAGATGAATGCAACTAGGGTCAAGTGCACAGTCTA
s2_R_1401_GCATAACATG	CAAGCAGAAGACGGCATACGAGATGCATAACATGAGGGTCAAGTGCACAGTCTA
s2_R_1402_GAATGTTGGT	CAAGCAGAAGACGGCATACGAGATGAATGTTGGTAGGGTCAAGTGCACAGTCTA
s2_R_1403_GCAATGTTCC	CAAGCAGAAGACGGCATACGAGATGCAATGTTCCAGGGTCAAGTGCACAGTCTA
s2_R_1404_AGCTAGGCAG	CAAGCAGAAGACGGCATACGAGATAGCTAGGCAGAGGGTCAAGTGCACAGTCTA
s2_R_1405_TTCCATTGGC	CAAGCAGAAGACGGCATACGAGATTTCCATTGGCAGGGTCAAGTGCACAGTCTA
s2_R_1406_GGAGAGCACA	CAAGCAGAAGACGGCATACGAGATGGAGAGCACAAGGGTCAAGTGCACAGTCTA
s2_R_1407_CCAACACTCC	CAAGCAGAAGACGGCATACGAGATCCAACACTCCAGGGTCAAGTGCACAGTCTA
s2_R_1408_TCACGAAGAC	CAAGCAGAAGACGGCATACGAGATTCACGAAGACAGGGTCAAGTGCACAGTCTA
s2_R_1409_GTGTCTTCGG	CAAGCAGAAGACGGCATACGAGATGTGTCTTCGGAGGGTCAAGTGCACAGTCTA
s2_R_1410_CTCAGATTAG	CAAGCAGAAGACGGCATACGAGATCTCAGATTAGAGGGTCAAGTGCACAGTCTA
s2_R_1411_CTCAACGGTC	CAAGCAGAAGACGGCATACGAGATCTCAACGGTCAGGGTCAAGTGCACAGTCTA
s2_R_1412_GGAACCTAGC	CAAGCAGAAGACGGCATACGAGATGGAACCTAGCAGGGTCAAGTGCACAGTCTA
s2_R_1413_TATACCTAGC	CAAGCAGAAGACGGCATACGAGATTATACCTAGCAGGGTCAAGTGCACAGTCTA
s2_R_1414_GTTGAACAGC	CAAGCAGAAGACGGCATACGAGATGTTGAACAGCAGGGTCAAGTGCACAGTCTA
s2_R_1415_GCAACATTGA	CAAGCAGAAGACGGCATACGAGATGCAACATTGAAGGGTCAAGTGCACAGTCTA
s2_R_1416_CTATCAGCAA	CAAGCAGAAGACGGCATACGAGATCTATCAGCAAAGGGTCAAGTGCACAGTCTA
s2_R_1417_CTTCTCTTGC	CAAGCAGAAGACGGCATACGAGATCTTCTCTTGCAGGGTCAAGTGCACAGTCTA
s2_R_1418_GTCTCAATCA	CAAGCAGAAGACGGCATACGAGATGTCTCAATCAAGGGTCAAGTGCACAGTCTA
s2_R_1419_CGTGATGAGG	CAAGCAGAAGACGGCATACGAGATCGTGATGAGGAGGGTCAAGTGCACAGTCTA
s2_R_1420_CTCACGATCC	CAAGCAGAAGACGGCATACGAGATCTCACGATCCAGGGTCAAGTGCACAGTCTA
s2_R_1421_ATCCTGCGGT	CAAGCAGAAGACGGCATACGAGATATCCTGCGGTAGGGTCAAGTGCACAGTCTA
s2_R_1422_GCAACGTCTC	CAAGCAGAAGACGGCATACGAGATGCAACGTCTCAGGGTCAAGTGCACAGTCTA
s2_R_1423_GCAGGAGGAT	CAAGCAGAAGACGGCATACGAGATGCAGGAGGATAGGGTCAAGTGCACAGTCTA
s2_R_1424_GCAATCGAGA	CAAGCAGAAGACGGCATACGAGATGCAATCGAGAAGGGTCAAGTGCACAGTCTA
s2_R_1425_GCACATAGAA	CAAGCAGAAGACGGCATACGAGATGCACATAGAAAGGGTCAAGTGCACAGTCTA
s2_R_1426_CTTAGTGCTG	CAAGCAGAAGACGGCATACGAGATCTTAGTGCTGAGGGTCAAGTGCACAGTCTA
s2_R_1427_GACATTCTTC	CAAGCAGAAGACGGCATACGAGATGACATTCTTCAGGGTCAAGTGCACAGTCTA
s2_R_1428_TGATGGTTAC	CAAGCAGAAGACGGCATACGAGATTGATGGTTACAGGGTCAAGTGCACAGTCTA
s2_R_1429_TTGGCGAATC	CAAGCAGAAGACGGCATACGAGATTTGGCGAATCAGGGTCAAGTGCACAGTCTA
s2_R_1430_ATGACGAGTT	CAAGCAGAAGACGGCATACGAGATATGACGAGTTAGGGTCAAGTGCACAGTCTA
s2_R_1431_GACTTAGCAT	CAAGCAGAAGACGGCATACGAGATGACTTAGCATAGGGTCAAGTGCACAGTCTA
s2_R_1432_TCTACACAGC	CAAGCAGAAGACGGCATACGAGATTCTACACAGCAGGGTCAAGTGCACAGTCTA
s2_R_1433_CTCTCCAATA	CAAGCAGAAGACGGCATACGAGATCTCTCCAATAAGGGTCAAGTGCACAGTCTA
s2_R_1434_CTCCACTCTA	CAAGCAGAAGACGGCATACGAGATCTCCACTCTAAGGGTCAAGTGCACAGTCTA
s2_R_1435_GGACATAAGC	CAAGCAGAAGACGGCATACGAGATGGACATAAGCAGGGTCAAGTGCACAGTCTA
s2_R_1436_GGACGACGAA	CAAGCAGAAGACGGCATACGAGATGGACGACGAAAGGGTCAAGTGCACAGTCTA
s2_R_1437_ATAGCGCATT	CAAGCAGAAGACGGCATACGAGATATAGCGCATTAGGGTCAAGTGCACAGTCTA
s2_R_1438_CGTCCTTGTT	CAAGCAGAAGACGGCATACGAGATCGTCCTTGTTAGGGTCAAGTGCACAGTCTA
s2_R_1439_TGAAGACCAA	CAAGCAGAAGACGGCATACGAGATTGAAGACCAAAGGGTCAAGTGCACAGTCTA
s2_R_1440_GAGTCAAGAA	CAAGCAGAAGACGGCATACGAGATGAGTCAAGAAAGGGTCAAGTGCACAGTCTA
s2_R_1441_TGTCTTCAGA	CAAGCAGAAGACGGCATACGAGATTGTCTTCAGAAGGGTCAAGTGCACAGTCTA
s2_R_1442_TGCTAACACC	CAAGCAGAAGACGGCATACGAGATTGCTAACACCAGGGTCAAGTGCACAGTCTA
s2_R_1443_GCTTAACTAG	CAAGCAGAAGACGGCATACGAGATGCTTAACTAGAGGGTCAAGTGCACAGTCTA
s2_R_1444_GGTAACAGCG	CAAGCAGAAGACGGCATACGAGATGGTAACAGCGAGGGTCAAGTGCACAGTCTA
s2_R_1445_GACGGTGAGT	CAAGCAGAAGACGGCATACGAGATGACGGTGAGTAGGGTCAAGTGCACAGTCTA
s2_R_1446_AGGTACAGGA	CAAGCAGAAGACGGCATACGAGATAGGTACAGGAAGGGTCAAGTGCACAGTCTA
s2_R_1447_AGACTAGAGC	CAAGCAGAAGACGGCATACGAGATAGACTAGAGCAGGGTCAAGTGCACAGTCTA
s2_R_1448_GATGCAAGAG	CAAGCAGAAGACGGCATACGAGATGATGCAAGAGAGGGTCAAGTGCACAGTCTA
s2_R_1449_AGTGCAACTT	CAAGCAGAAGACGGCATACGAGATAGTGCAACTTAGGGTCAAGTGCACAGTCTA
s2_R_1450_TGCACACATG	CAAGCAGAAGACGGCATACGAGATTGCACACATGAGGGTCAAGTGCACAGTCTA
s2_R_1451_ACTCTGGCAC	CAAGCAGAAGACGGCATACGAGATACTCTGGCACAGGGTCAAGTGCACAGTCTA
s2_R_1452_TATGTCCAAG	CAAGCAGAAGACGGCATACGAGATTATGTCCAAGAGGGTCAAGTGCACAGTCTA
s2_R_1453_TCTCATGCAA	CAAGCAGAAGACGGCATACGAGATTCTCATGCAAAGGGTCAAGTGCACAGTCTA
s2_R_1454_GATTGCTTGA	CAAGCAGAAGACGGCATACGAGATGATTGCTTGAAGGGTCAAGTGCACAGTCTA
s2_R_1455_CCATCATTAG	CAAGCAGAAGACGGCATACGAGATCCATCATTAGAGGGTCAAGTGCACAGTCTA
s2_R_1456_CTGTTATTGC	CAAGCAGAAGACGGCATACGAGATCTGTTATTGCAGGGTCAAGTGCACAGTCTA
s2_R_1457_TCCGTCAAGC	CAAGCAGAAGACGGCATACGAGATTCCGTCAAGCAGGGTCAAGTGCACAGTCTA
s2_R_1458_TTCTTCTAGC	CAAGCAGAAGACGGCATACGAGATTTCTTCTAGCAGGGTCAAGTGCACAGTCTA
s2_R_1459_TGATACGAGC	CAAGCAGAAGACGGCATACGAGATTGATACGAGCAGGGTCAAGTGCACAGTCTA
s2_R_1460_CCGAATACCT	CAAGCAGAAGACGGCATACGAGATCCGAATACCTAGGGTCAAGTGCACAGTCTA
s2_R_1461_CGACTGACAA	CAAGCAGAAGACGGCATACGAGATCGACTGACAAAGGGTCAAGTGCACAGTCTA
s2_R_1462_TGTGATATGC	CAAGCAGAAGACGGCATACGAGATTGTGATATGCAGGGTCAAGTGCACAGTCTA
s2_R_1463_TACAGCATGC	CAAGCAGAAGACGGCATACGAGATTACAGCATGCAGGGTCAAGTGCACAGTCTA
s2_R_1464_TATCGCTTCC	CAAGCAGAAGACGGCATACGAGATTATCGCTTCCAGGGTCAAGTGCACAGTCTA
s2_R_1465_ACACTCTTGC	CAAGCAGAAGACGGCATACGAGATACACTCTTGCAGGGTCAAGTGCACAGTCTA
s2_R_1466_CTCTCACACT	CAAGCAGAAGACGGCATACGAGATCTCTCACACTAGGGTCAAGTGCACAGTCTA
s2_R_1467_CTCAGAATGC	CAAGCAGAAGACGGCATACGAGATCTCAGAATGCAGGGTCAAGTGCACAGTCTA
s2_R_1468_CTCAACTAGC	CAAGCAGAAGACGGCATACGAGATCTCAACTAGCAGGGTCAAGTGCACAGTCTA
s2_R_1469_CAGGTCATGG	CAAGCAGAAGACGGCATACGAGATCAGGTCATGGAGGGTCAAGTGCACAGTCTA
s2_R_1470_GCAGGATCTC	CAAGCAGAAGACGGCATACGAGATGCAGGATCTCAGGGTCAAGTGCACAGTCTA
s2_R_1471_GCAGAAGAGC	CAAGCAGAAGACGGCATACGAGATGCAGAAGAGCAGGGTCAAGTGCACAGTCTA
s2_R_1472_GCAACTCTAT	CAAGCAGAAGACGGCATACGAGATGCAACTCTATAGGGTCAAGTGCACAGTCTA
s2_R_1473_GCAACGATAA	CAAGCAGAAGACGGCATACGAGATGCAACGATAAAGGGTCAAGTGCACAGTCTA
s2_R_1474_GCACATCTTA	CAAGCAGAAGACGGCATACGAGATGCACATCTTAAGGGTCAAGTGCACAGTCTA
s2_R_1475_GCAACCACAT	CAAGCAGAAGACGGCATACGAGATGCAACCACATAGGGTCAAGTGCACAGTCTA
s2_R_1476_GCATTGACAT	CAAGCAGAAGACGGCATACGAGATGCATTGACATAGGGTCAAGTGCACAGTCTA
s2_R_1477_GCATATGTAC	CAAGCAGAAGACGGCATACGAGATGCATATGTACAGGGTCAAGTGCACAGTCTA
s2_R_1478_GCATGTCTAA	CAAGCAGAAGACGGCATACGAGATGCATGTCTAAAGGGTCAAGTGCACAGTCTA
s2_R_1479_GCAGGATACA	CAAGCAGAAGACGGCATACGAGATGCAGGATACAAGGGTCAAGTGCACAGTCTA
s2_R_1480_GCATCGACCA	CAAGCAGAAGACGGCATACGAGATGCATCGACCAAGGGTCAAGTGCACAGTCTA
s2_R_1481_GCACCTATCT	CAAGCAGAAGACGGCATACGAGATGCACCTATCTAGGGTCAAGTGCACAGTCTA
s2_R_1482_TCCTGACTGC	CAAGCAGAAGACGGCATACGAGATTCCTGACTGCAGGGTCAAGTGCACAGTCTA
s2_R_1483_CGTATAAGCC	CAAGCAGAAGACGGCATACGAGATCGTATAAGCCAGGGTCAAGTGCACAGTCTA
s2_R_1484_GCAGGACAAC	CAAGCAGAAGACGGCATACGAGATGCAGGACAACAGGGTCAAGTGCACAGTCTA
s2_R_1485_CATACTCCTA	CAAGCAGAAGACGGCATACGAGATCATACTCCTAAGGGTCAAGTGCACAGTCTA
s2_R_1486_TTGGTTGCGG	CAAGCAGAAGACGGCATACGAGATTTGGTTGCGGAGGGTCAAGTGCACAGTCTA
s2_R_1487_CATAGCGTAT	CAAGCAGAAGACGGCATACGAGATCATAGCGTATAGGGTCAAGTGCACAGTCTA
s2_R_1488_CGGAGACAAG	CAAGCAGAAGACGGCATACGAGATCGGAGACAAGAGGGTCAAGTGCACAGTCTA
s2_R_1489_TCTCAGGCTC	CAAGCAGAAGACGGCATACGAGATTCTCAGGCTCAGGGTCAAGTGCACAGTCTA
s2_R_1490_CGCAATGCAT	CAAGCAGAAGACGGCATACGAGATCGCAATGCATAGGGTCAAGTGCACAGTCTA
s2_R_1491_GTACAATAGC	CAAGCAGAAGACGGCATACGAGATGTACAATAGCAGGGTCAAGTGCACAGTCTA
s2_R_1492_GTACCGTACG	CAAGCAGAAGACGGCATACGAGATGTACCGTACGAGGGTCAAGTGCACAGTCTA
s2_R_1493_CCGTGCTAAT	CAAGCAGAAGACGGCATACGAGATCCGTGCTAATAGGGTCAAGTGCACAGTCTA
s2_R_1494_AGAGTAGCAC	CAAGCAGAAGACGGCATACGAGATAGAGTAGCACAGGGTCAAGTGCACAGTCTA
s2_R_1495_TGATCCGTCC	CAAGCAGAAGACGGCATACGAGATTGATCCGTCCAGGGTCAAGTGCACAGTCTA
s2_R_1496_ACTGAGAAGC	CAAGCAGAAGACGGCATACGAGATACTGAGAAGCAGGGTCAAGTGCACAGTCTA
s2_R_1497_GTGCTGATAC	CAAGCAGAAGACGGCATACGAGATGTGCTGATACAGGGTCAAGTGCACAGTCTA
s2_R_1498_GAATCCAGAC	CAAGCAGAAGACGGCATACGAGATGAATCCAGACAGGGTCAAGTGCACAGTCTA
s2_R_1499_CACTGTTAGC	CAAGCAGAAGACGGCATACGAGATCACTGTTAGCAGGGTCAAGTGCACAGTCTA
s2_R_1500_TTATAGAGGC	CAAGCAGAAGACGGCATACGAGATTTATAGAGGCAGGGTCAAGTGCACAGTCTA
s2_R_1501_ATAGAGCGAT	CAAGCAGAAGACGGCATACGAGATATAGAGCGATAGGGTCAAGTGCACAGTCTA
s2_R_1502_CTCACTCCGA	CAAGCAGAAGACGGCATACGAGATCTCACTCCGAAGGGTCAAGTGCACAGTCTA
s2_R_1503_TCACTACTCT	CAAGCAGAAGACGGCATACGAGATTCACTACTCTAGGGTCAAGTGCACAGTCTA
s2_R_1504_TTCACATACC	CAAGCAGAAGACGGCATACGAGATTTCACATACCAGGGTCAAGTGCACAGTCTA
s2_R_1505_GCAACACAGG	CAAGCAGAAGACGGCATACGAGATGCAACACAGGAGGGTCAAGTGCACAGTCTA
s2_R_1506_TATAGACCTG	CAAGCAGAAGACGGCATACGAGATTATAGACCTGAGGGTCAAGTGCACAGTCTA
s2_R_1507_TGCTTGAATG	CAAGCAGAAGACGGCATACGAGATTGCTTGAATGAGGGTCAAGTGCACAGTCTA
s2_R_1508_CTAGAACACC	CAAGCAGAAGACGGCATACGAGATCTAGAACACCAGGGTCAAGTGCACAGTCTA
s2_R_1509_TGTCTGTAAC	CAAGCAGAAGACGGCATACGAGATTGTCTGTAACAGGGTCAAGTGCACAGTCTA
s2_R_1510_GAGCATTACT	CAAGCAGAAGACGGCATACGAGATGAGCATTACTAGGGTCAAGTGCACAGTCTA
s2_R_1511_TCACATGGCC	CAAGCAGAAGACGGCATACGAGATTCACATGGCCAGGGTCAAGTGCACAGTCTA
s2_R_1512_TTGCTACATC	CAAGCAGAAGACGGCATACGAGATTTGCTACATCAGGGTCAAGTGCACAGTCTA
s2_R_1513_CTGCATACTC	CAAGCAGAAGACGGCATACGAGATCTGCATACTCAGGGTCAAGTGCACAGTCTA
s2_R_1514_CACTCCAACT	CAAGCAGAAGACGGCATACGAGATCACTCCAACTAGGGTCAAGTGCACAGTCTA
s2_R_1515_CCTCGTCAGA	CAAGCAGAAGACGGCATACGAGATCCTCGTCAGAAGGGTCAAGTGCACAGTCTA
s2_R_1516_TGGTACATAC	CAAGCAGAAGACGGCATACGAGATTGGTACATACAGGGTCAAGTGCACAGTCTA
s2_R_1517_ATCTGATGCC	CAAGCAGAAGACGGCATACGAGATATCTGATGCCAGGGTCAAGTGCACAGTCTA
s2_R_1518_TCACTTCAGC	CAAGCAGAAGACGGCATACGAGATTCACTTCAGCAGGGTCAAGTGCACAGTCTA
s2_R_1519_GTGTCCTAGC	CAAGCAGAAGACGGCATACGAGATGTGTCCTAGCAGGGTCAAGTGCACAGTCTA
s2_R_1520_GAGAGGAAGC	CAAGCAGAAGACGGCATACGAGATGAGAGGAAGCAGGGTCAAGTGCACAGTCTA
s2_R_1521_GAAGACTAGC	CAAGCAGAAGACGGCATACGAGATGAAGACTAGCAGGGTCAAGTGCACAGTCTA
s2_R_1522_GCTTATGAGC	CAAGCAGAAGACGGCATACGAGATGCTTATGAGCAGGGTCAAGTGCACAGTCTA
s2_R_1523_GCTGAACCAC	CAAGCAGAAGACGGCATACGAGATGCTGAACCACAGGGTCAAGTGCACAGTCTA
s2_R_1524_GCTGATTGGC	CAAGCAGAAGACGGCATACGAGATGCTGATTGGCAGGGTCAAGTGCACAGTCTA
s2_R_1525_TGGTTCATCA	CAAGCAGAAGACGGCATACGAGATTGGTTCATCAAGGGTCAAGTGCACAGTCTA
s2_R_1526_TTGTCTGCAG	CAAGCAGAAGACGGCATACGAGATTTGTCTGCAGAGGGTCAAGTGCACAGTCTA
s2_R_1527_CGTGTTGCAC	CAAGCAGAAGACGGCATACGAGATCGTGTTGCACAGGGTCAAGTGCACAGTCTA
s2_R_1528_TGGACTGATT	CAAGCAGAAGACGGCATACGAGATTGGACTGATTAGGGTCAAGTGCACAGTCTA
s2_R_1529_ACTACATTGC	CAAGCAGAAGACGGCATACGAGATACTACATTGCAGGGTCAAGTGCACAGTCTA
s2_R_1530_CAGTCATAGC	CAAGCAGAAGACGGCATACGAGATCAGTCATAGCAGGGTCAAGTGCACAGTCTA
s2_R_1531_GAGCCTGCAA	CAAGCAGAAGACGGCATACGAGATGAGCCTGCAAAGGGTCAAGTGCACAGTCTA
s2_R_1532_TTGTACGCAT	CAAGCAGAAGACGGCATACGAGATTTGTACGCATAGGGTCAAGTGCACAGTCTA
s2_R_1533_AAGCTGGTAT	CAAGCAGAAGACGGCATACGAGATAAGCTGGTATAGGGTCAAGTGCACAGTCTA
s2_R_1534_CACTGGTACT	CAAGCAGAAGACGGCATACGAGATCACTGGTACTAGGGTCAAGTGCACAGTCTA
s2_R_1535_CCTAGGAAGC	CAAGCAGAAGACGGCATACGAGATCCTAGGAAGCAGGGTCAAGTGCACAGTCTA
s2_R_1536_GAGACCAAGT	CAAGCAGAAGACGGCATACGAGATGAGACCAAGTAGGGTCAAGTGCACAGTCTA

## Sheet: 1536_UDI_s2_f(i5)
name	oligo
s2_F_1_ATGAGACTTG	AATGATACGGCGACCACCGAGATCTACACATGAGACTTGGCTGGTGCTGCAGCTTATTA
s2_F_2_GAGGCTATCT	AATGATACGGCGACCACCGAGATCTACACGAGGCTATCTGCTGGTGCTGCAGCTTATTA
s2_F_3_ACGTTGAAGA	AATGATACGGCGACCACCGAGATCTACACACGTTGAAGAGCTGGTGCTGCAGCTTATTA
s2_F_4_AGATTCTCTG	AATGATACGGCGACCACCGAGATCTACACAGATTCTCTGGCTGGTGCTGCAGCTTATTA
s2_F_5_AACGGCAAGA	AATGATACGGCGACCACCGAGATCTACACAACGGCAAGAGCTGGTGCTGCAGCTTATTA
s2_F_6_AGCGATCTAA	AATGATACGGCGACCACCGAGATCTACACAGCGATCTAAGCTGGTGCTGCAGCTTATTA
s2_F_7_ATCTGGAACG	AATGATACGGCGACCACCGAGATCTACACATCTGGAACGGCTGGTGCTGCAGCTTATTA
s2_F_8_CGATACAACG	AATGATACGGCGACCACCGAGATCTACACCGATACAACGGCTGGTGCTGCAGCTTATTA
s2_F_9_GAACTACACG	AATGATACGGCGACCACCGAGATCTACACGAACTACACGGCTGGTGCTGCAGCTTATTA
s2_F_10_TAAGGTAACG	AATGATACGGCGACCACCGAGATCTACACTAAGGTAACGGCTGGTGCTGCAGCTTATTA
s2_F_11_CAAGAACTAG	AATGATACGGCGACCACCGAGATCTACACCAAGAACTAGGCTGGTGCTGCAGCTTATTA
s2_F_12_CGAACTTGCG	AATGATACGGCGACCACCGAGATCTACACCGAACTTGCGGCTGGTGCTGCAGCTTATTA
s2_F_13_ACACATAGCG	AATGATACGGCGACCACCGAGATCTACACACACATAGCGGCTGGTGCTGCAGCTTATTA
s2_F_14_AGACTATGCG	AATGATACGGCGACCACCGAGATCTACACAGACTATGCGGCTGGTGCTGCAGCTTATTA
s2_F_15_CATTGGCTTG	AATGATACGGCGACCACCGAGATCTACACCATTGGCTTGGCTGGTGCTGCAGCTTATTA
s2_F_16_CGTTCATAGA	AATGATACGGCGACCACCGAGATCTACACCGTTCATAGAGCTGGTGCTGCAGCTTATTA
s2_F_17_CATCTCTGTA	AATGATACGGCGACCACCGAGATCTACACCATCTCTGTAGCTGGTGCTGCAGCTTATTA
s2_F_18_ATGGACCATA	AATGATACGGCGACCACCGAGATCTACACATGGACCATAGCTGGTGCTGCAGCTTATTA
s2_F_19_ATTGAGCGTA	AATGATACGGCGACCACCGAGATCTACACATTGAGCGTAGCTGGTGCTGCAGCTTATTA
s2_F_20_ACCTGATTCG	AATGATACGGCGACCACCGAGATCTACACACCTGATTCGGCTGGTGCTGCAGCTTATTA
s2_F_21_AACATAACGG	AATGATACGGCGACCACCGAGATCTACACAACATAACGGGCTGGTGCTGCAGCTTATTA
s2_F_22_ACCGATACGG	AATGATACGGCGACCACCGAGATCTACACACCGATACGGGCTGGTGCTGCAGCTTATTA
s2_F_23_ACTCTGTTGA	AATGATACGGCGACCACCGAGATCTACACACTCTGTTGAGCTGGTGCTGCAGCTTATTA
s2_F_24_TATTGTCACG	AATGATACGGCGACCACCGAGATCTACACTATTGTCACGGCTGGTGCTGCAGCTTATTA
s2_F_25_ACAAGATCGT	AATGATACGGCGACCACCGAGATCTACACACAAGATCGTGCTGGTGCTGCAGCTTATTA
s2_F_26_ATAGAAGACG	AATGATACGGCGACCACCGAGATCTACACATAGAAGACGGCTGGTGCTGCAGCTTATTA
s2_F_27_CACAGGATCG	AATGATACGGCGACCACCGAGATCTACACCACAGGATCGGCTGGTGCTGCAGCTTATTA
s2_F_28_CCACGAATCG	AATGATACGGCGACCACCGAGATCTACACCCACGAATCGGCTGGTGCTGCAGCTTATTA
s2_F_29_ACGAAGAACG	AATGATACGGCGACCACCGAGATCTACACACGAAGAACGGCTGGTGCTGCAGCTTATTA
s2_F_30_AAGTGAGTGA	AATGATACGGCGACCACCGAGATCTACACAAGTGAGTGAGCTGGTGCTGCAGCTTATTA
s2_F_31_ACCGCATAGA	AATGATACGGCGACCACCGAGATCTACACACCGCATAGAGCTGGTGCTGCAGCTTATTA
s2_F_32_CTATCCTTCG	AATGATACGGCGACCACCGAGATCTACACCTATCCTTCGGCTGGTGCTGCAGCTTATTA
s2_F_33_GTATAGAGAG	AATGATACGGCGACCACCGAGATCTACACGTATAGAGAGGCTGGTGCTGCAGCTTATTA
s2_F_34_CACACATGTT	AATGATACGGCGACCACCGAGATCTACACCACACATGTTGCTGGTGCTGCAGCTTATTA
s2_F_35_ACTCATCTGG	AATGATACGGCGACCACCGAGATCTACACACTCATCTGGGCTGGTGCTGCAGCTTATTA
s2_F_36_GATAACCGGA	AATGATACGGCGACCACCGAGATCTACACGATAACCGGAGCTGGTGCTGCAGCTTATTA
s2_F_37_ACCTTGGACG	AATGATACGGCGACCACCGAGATCTACACACCTTGGACGGCTGGTGCTGCAGCTTATTA
s2_F_38_AGATCCTCGT	AATGATACGGCGACCACCGAGATCTACACAGATCCTCGTGCTGGTGCTGCAGCTTATTA
s2_F_39_CTTGTCTACG	AATGATACGGCGACCACCGAGATCTACACCTTGTCTACGGCTGGTGCTGCAGCTTATTA
s2_F_40_ACAATGACCG	AATGATACGGCGACCACCGAGATCTACACACAATGACCGGCTGGTGCTGCAGCTTATTA
s2_F_41_ACCAATGGTA	AATGATACGGCGACCACCGAGATCTACACACCAATGGTAGCTGGTGCTGCAGCTTATTA
s2_F_42_CACTTAGCGG	AATGATACGGCGACCACCGAGATCTACACCACTTAGCGGGCTGGTGCTGCAGCTTATTA
s2_F_43_CATATGATGG	AATGATACGGCGACCACCGAGATCTACACCATATGATGGGCTGGTGCTGCAGCTTATTA
s2_F_44_CATGTCGTGA	AATGATACGGCGACCACCGAGATCTACACCATGTCGTGAGCTGGTGCTGCAGCTTATTA
s2_F_45_ATCTATACCG	AATGATACGGCGACCACCGAGATCTACACATCTATACCGGCTGGTGCTGCAGCTTATTA
s2_F_46_GTATCCTGTA	AATGATACGGCGACCACCGAGATCTACACGTATCCTGTAGCTGGTGCTGCAGCTTATTA
s2_F_47_CCATGGTGAA	AATGATACGGCGACCACCGAGATCTACACCCATGGTGAAGCTGGTGCTGCAGCTTATTA
s2_F_48_ACTGGTTGTA	AATGATACGGCGACCACCGAGATCTACACACTGGTTGTAGCTGGTGCTGCAGCTTATTA
s2_F_49_AAGTGATCAG	AATGATACGGCGACCACCGAGATCTACACAAGTGATCAGGCTGGTGCTGCAGCTTATTA
s2_F_50_GCGCCATCTT	AATGATACGGCGACCACCGAGATCTACACGCGCCATCTTGCTGGTGCTGCAGCTTATTA
s2_F_51_AGAATTGACG	AATGATACGGCGACCACCGAGATCTACACAGAATTGACGGCTGGTGCTGCAGCTTATTA
s2_F_52_ATGACAGTCG	AATGATACGGCGACCACCGAGATCTACACATGACAGTCGGCTGGTGCTGCAGCTTATTA
s2_F_53_ACTGATAACG	AATGATACGGCGACCACCGAGATCTACACACTGATAACGGCTGGTGCTGCAGCTTATTA
s2_F_54_CAGATCACAG	AATGATACGGCGACCACCGAGATCTACACCAGATCACAGGCTGGTGCTGCAGCTTATTA
s2_F_55_CATGTCTCTG	AATGATACGGCGACCACCGAGATCTACACCATGTCTCTGGCTGGTGCTGCAGCTTATTA
s2_F_56_AATCCTACCG	AATGATACGGCGACCACCGAGATCTACACAATCCTACCGGCTGGTGCTGCAGCTTATTA
s2_F_57_CGCAGAGGTT	AATGATACGGCGACCACCGAGATCTACACCGCAGAGGTTGCTGGTGCTGCAGCTTATTA
s2_F_58_GAGTATAGGT	AATGATACGGCGACCACCGAGATCTACACGAGTATAGGTGCTGGTGCTGCAGCTTATTA
s2_F_59_CTGGTCTCTA	AATGATACGGCGACCACCGAGATCTACACCTGGTCTCTAGCTGGTGCTGCAGCTTATTA
s2_F_60_CGCAATTGTA	AATGATACGGCGACCACCGAGATCTACACCGCAATTGTAGCTGGTGCTGCAGCTTATTA
s2_F_61_ACAGCGTTGG	AATGATACGGCGACCACCGAGATCTACACACAGCGTTGGGCTGGTGCTGCAGCTTATTA
s2_F_62_GATCAACGTA	AATGATACGGCGACCACCGAGATCTACACGATCAACGTAGCTGGTGCTGCAGCTTATTA
s2_F_63_AATGGAACGG	AATGATACGGCGACCACCGAGATCTACACAATGGAACGGGCTGGTGCTGCAGCTTATTA
s2_F_64_CTAATGAACG	AATGATACGGCGACCACCGAGATCTACACCTAATGAACGGCTGGTGCTGCAGCTTATTA
s2_F_65_AACCTTCACG	AATGATACGGCGACCACCGAGATCTACACAACCTTCACGGCTGGTGCTGCAGCTTATTA
s2_F_66_AATCTCCGAG	AATGATACGGCGACCACCGAGATCTACACAATCTCCGAGGCTGGTGCTGCAGCTTATTA
s2_F_67_CATGTTGTCG	AATGATACGGCGACCACCGAGATCTACACCATGTTGTCGGCTGGTGCTGCAGCTTATTA
s2_F_68_AGTGTCTATG	AATGATACGGCGACCACCGAGATCTACACAGTGTCTATGGCTGGTGCTGCAGCTTATTA
s2_F_69_GCAAGCTGTT	AATGATACGGCGACCACCGAGATCTACACGCAAGCTGTTGCTGGTGCTGCAGCTTATTA
s2_F_70_ACATGGTCTT	AATGATACGGCGACCACCGAGATCTACACACATGGTCTTGCTGGTGCTGCAGCTTATTA
s2_F_71_TAGTATACGG	AATGATACGGCGACCACCGAGATCTACACTAGTATACGGGCTGGTGCTGCAGCTTATTA
s2_F_72_AAGGCCTCTA	AATGATACGGCGACCACCGAGATCTACACAAGGCCTCTAGCTGGTGCTGCAGCTTATTA
s2_F_73_ACGACACACG	AATGATACGGCGACCACCGAGATCTACACACGACACACGGCTGGTGCTGCAGCTTATTA
s2_F_74_ATCGAGAAGA	AATGATACGGCGACCACCGAGATCTACACATCGAGAAGAGCTGGTGCTGCAGCTTATTA
s2_F_75_ACTAGGTCTA	AATGATACGGCGACCACCGAGATCTACACACTAGGTCTAGCTGGTGCTGCAGCTTATTA
s2_F_76_AACGGATCTA	AATGATACGGCGACCACCGAGATCTACACAACGGATCTAGCTGGTGCTGCAGCTTATTA
s2_F_77_ATTCTGTCCG	AATGATACGGCGACCACCGAGATCTACACATTCTGTCCGGCTGGTGCTGCAGCTTATTA
s2_F_78_ACTGTGGCCT	AATGATACGGCGACCACCGAGATCTACACACTGTGGCCTGCTGGTGCTGCAGCTTATTA
s2_F_79_CACACCTGGA	AATGATACGGCGACCACCGAGATCTACACCACACCTGGAGCTGGTGCTGCAGCTTATTA
s2_F_80_CACGGTATCA	AATGATACGGCGACCACCGAGATCTACACCACGGTATCAGCTGGTGCTGCAGCTTATTA
s2_F_81_TCAAGCAACG	AATGATACGGCGACCACCGAGATCTACACTCAAGCAACGGCTGGTGCTGCAGCTTATTA
s2_F_82_ACGAGTTGCG	AATGATACGGCGACCACCGAGATCTACACACGAGTTGCGGCTGGTGCTGCAGCTTATTA
s2_F_83_AGATCAGAGG	AATGATACGGCGACCACCGAGATCTACACAGATCAGAGGGCTGGTGCTGCAGCTTATTA
s2_F_84_CAATCTAGCG	AATGATACGGCGACCACCGAGATCTACACCAATCTAGCGGCTGGTGCTGCAGCTTATTA
s2_F_85_AACGGCCTAA	AATGATACGGCGACCACCGAGATCTACACAACGGCCTAAGCTGGTGCTGCAGCTTATTA
s2_F_86_ACGTTCATCG	AATGATACGGCGACCACCGAGATCTACACACGTTCATCGGCTGGTGCTGCAGCTTATTA
s2_F_87_AAGACCTTGG	AATGATACGGCGACCACCGAGATCTACACAAGACCTTGGGCTGGTGCTGCAGCTTATTA
s2_F_88_CCGATCAGTA	AATGATACGGCGACCACCGAGATCTACACCCGATCAGTAGCTGGTGCTGCAGCTTATTA
s2_F_89_AGGTGTCCAG	AATGATACGGCGACCACCGAGATCTACACAGGTGTCCAGGCTGGTGCTGCAGCTTATTA
s2_F_90_CTATGTACCG	AATGATACGGCGACCACCGAGATCTACACCTATGTACCGGCTGGTGCTGCAGCTTATTA
s2_F_91_ACAGATTCCG	AATGATACGGCGACCACCGAGATCTACACACAGATTCCGGCTGGTGCTGCAGCTTATTA
s2_F_92_AAGGAGATCA	AATGATACGGCGACCACCGAGATCTACACAAGGAGATCAGCTGGTGCTGCAGCTTATTA
s2_F_93_AATGCACGTA	AATGATACGGCGACCACCGAGATCTACACAATGCACGTAGCTGGTGCTGCAGCTTATTA
s2_F_94_GTTCTGGATG	AATGATACGGCGACCACCGAGATCTACACGTTCTGGATGGCTGGTGCTGCAGCTTATTA
s2_F_95_ATGGTAGTGG	AATGATACGGCGACCACCGAGATCTACACATGGTAGTGGGCTGGTGCTGCAGCTTATTA
s2_F_96_ATAGCTCTCT	AATGATACGGCGACCACCGAGATCTACACATAGCTCTCTGCTGGTGCTGCAGCTTATTA
s2_F_97_AAGGTGACGT	AATGATACGGCGACCACCGAGATCTACACAAGGTGACGTGCTGGTGCTGCAGCTTATTA
s2_F_98_ATTAGTACGG	AATGATACGGCGACCACCGAGATCTACACATTAGTACGGGCTGGTGCTGCAGCTTATTA
s2_F_99_AGACATTGGT	AATGATACGGCGACCACCGAGATCTACACAGACATTGGTGCTGGTGCTGCAGCTTATTA
s2_F_100_GATTGTCGTA	AATGATACGGCGACCACCGAGATCTACACGATTGTCGTAGCTGGTGCTGCAGCTTATTA
s2_F_101_AACTGTCCGG	AATGATACGGCGACCACCGAGATCTACACAACTGTCCGGGCTGGTGCTGCAGCTTATTA
s2_F_102_CGTGTAATTG	AATGATACGGCGACCACCGAGATCTACACCGTGTAATTGGCTGGTGCTGCAGCTTATTA
s2_F_103_ATGTCATACG	AATGATACGGCGACCACCGAGATCTACACATGTCATACGGCTGGTGCTGCAGCTTATTA
s2_F_104_CACTAGGATA	AATGATACGGCGACCACCGAGATCTACACCACTAGGATAGCTGGTGCTGCAGCTTATTA
s2_F_105_AATACGAGCG	AATGATACGGCGACCACCGAGATCTACACAATACGAGCGGCTGGTGCTGCAGCTTATTA
s2_F_106_ACACAATTCG	AATGATACGGCGACCACCGAGATCTACACACACAATTCGGCTGGTGCTGCAGCTTATTA
s2_F_107_CTGTGTTCAA	AATGATACGGCGACCACCGAGATCTACACCTGTGTTCAAGCTGGTGCTGCAGCTTATTA
s2_F_108_AGAAGGTCTG	AATGATACGGCGACCACCGAGATCTACACAGAAGGTCTGGCTGGTGCTGCAGCTTATTA
s2_F_109_AGTGCCAACG	AATGATACGGCGACCACCGAGATCTACACAGTGCCAACGGCTGGTGCTGCAGCTTATTA
s2_F_110_AGTGTTCTCT	AATGATACGGCGACCACCGAGATCTACACAGTGTTCTCTGCTGGTGCTGCAGCTTATTA
s2_F_111_CCGTGTTGTA	AATGATACGGCGACCACCGAGATCTACACCCGTGTTGTAGCTGGTGCTGCAGCTTATTA
s2_F_112_ACTGTGACGG	AATGATACGGCGACCACCGAGATCTACACACTGTGACGGGCTGGTGCTGCAGCTTATTA
s2_F_113_AACAGTGACG	AATGATACGGCGACCACCGAGATCTACACAACAGTGACGGCTGGTGCTGCAGCTTATTA
s2_F_114_CGTAACGTGG	AATGATACGGCGACCACCGAGATCTACACCGTAACGTGGGCTGGTGCTGCAGCTTATTA
s2_F_115_ATATGACGGA	AATGATACGGCGACCACCGAGATCTACACATATGACGGAGCTGGTGCTGCAGCTTATTA
s2_F_116_TTATCTTGCG	AATGATACGGCGACCACCGAGATCTACACTTATCTTGCGGCTGGTGCTGCAGCTTATTA
s2_F_117_CTAGTATTCG	AATGATACGGCGACCACCGAGATCTACACCTAGTATTCGGCTGGTGCTGCAGCTTATTA
s2_F_118_AATAGCTACG	AATGATACGGCGACCACCGAGATCTACACAATAGCTACGGCTGGTGCTGCAGCTTATTA
s2_F_119_AACGGAGAGG	AATGATACGGCGACCACCGAGATCTACACAACGGAGAGGGCTGGTGCTGCAGCTTATTA
s2_F_120_ATGTCGAGAG	AATGATACGGCGACCACCGAGATCTACACATGTCGAGAGGCTGGTGCTGCAGCTTATTA
s2_F_121_AGTGAGAGAG	AATGATACGGCGACCACCGAGATCTACACAGTGAGAGAGGCTGGTGCTGCAGCTTATTA
s2_F_122_CAACGTCTAA	AATGATACGGCGACCACCGAGATCTACACCAACGTCTAAGCTGGTGCTGCAGCTTATTA
s2_F_123_AAGCTTAGGA	AATGATACGGCGACCACCGAGATCTACACAAGCTTAGGAGCTGGTGCTGCAGCTTATTA
s2_F_124_GAACAAGTGG	AATGATACGGCGACCACCGAGATCTACACGAACAAGTGGGCTGGTGCTGCAGCTTATTA
s2_F_125_CTTGGAACCG	AATGATACGGCGACCACCGAGATCTACACCTTGGAACCGGCTGGTGCTGCAGCTTATTA
s2_F_126_ACCATATCGA	AATGATACGGCGACCACCGAGATCTACACACCATATCGAGCTGGTGCTGCAGCTTATTA
s2_F_127_ACAGGAAGCG	AATGATACGGCGACCACCGAGATCTACACACAGGAAGCGGCTGGTGCTGCAGCTTATTA
s2_F_128_ATGCTTATCG	AATGATACGGCGACCACCGAGATCTACACATGCTTATCGGCTGGTGCTGCAGCTTATTA
s2_F_129_ATGAACGGAA	AATGATACGGCGACCACCGAGATCTACACATGAACGGAAGCTGGTGCTGCAGCTTATTA
s2_F_130_ACTGTTCTTG	AATGATACGGCGACCACCGAGATCTACACACTGTTCTTGGCTGGTGCTGCAGCTTATTA
s2_F_131_CCTTGCTTCG	AATGATACGGCGACCACCGAGATCTACACCCTTGCTTCGGCTGGTGCTGCAGCTTATTA
s2_F_132_CGACATACCG	AATGATACGGCGACCACCGAGATCTACACCGACATACCGGCTGGTGCTGCAGCTTATTA
s2_F_133_ACTATTAGCG	AATGATACGGCGACCACCGAGATCTACACACTATTAGCGGCTGGTGCTGCAGCTTATTA
s2_F_134_AGTTAGATCG	AATGATACGGCGACCACCGAGATCTACACAGTTAGATCGGCTGGTGCTGCAGCTTATTA
s2_F_135_AGGAACATCG	AATGATACGGCGACCACCGAGATCTACACAGGAACATCGGCTGGTGCTGCAGCTTATTA
s2_F_136_CAGTGTATCT	AATGATACGGCGACCACCGAGATCTACACCAGTGTATCTGCTGGTGCTGCAGCTTATTA
s2_F_137_CTAATCGGTA	AATGATACGGCGACCACCGAGATCTACACCTAATCGGTAGCTGGTGCTGCAGCTTATTA
s2_F_138_ATCAGTGTTG	AATGATACGGCGACCACCGAGATCTACACATCAGTGTTGGCTGGTGCTGCAGCTTATTA
s2_F_139_TCTAGTCGGA	AATGATACGGCGACCACCGAGATCTACACTCTAGTCGGAGCTGGTGCTGCAGCTTATTA
s2_F_140_GCCTTCATCA	AATGATACGGCGACCACCGAGATCTACACGCCTTCATCAGCTGGTGCTGCAGCTTATTA
s2_F_141_CCAACTAACG	AATGATACGGCGACCACCGAGATCTACACCCAACTAACGGCTGGTGCTGCAGCTTATTA
s2_F_142_ACTATCTCTG	AATGATACGGCGACCACCGAGATCTACACACTATCTCTGGCTGGTGCTGCAGCTTATTA
s2_F_143_CCAGGTTGTT	AATGATACGGCGACCACCGAGATCTACACCCAGGTTGTTGCTGGTGCTGCAGCTTATTA
s2_F_144_ACACGGTTAA	AATGATACGGCGACCACCGAGATCTACACACACGGTTAAGCTGGTGCTGCAGCTTATTA
s2_F_145_GAAGTGTGTT	AATGATACGGCGACCACCGAGATCTACACGAAGTGTGTTGCTGGTGCTGCAGCTTATTA
s2_F_146_AGGAATTCGG	AATGATACGGCGACCACCGAGATCTACACAGGAATTCGGGCTGGTGCTGCAGCTTATTA
s2_F_147_AAGTTGAGCG	AATGATACGGCGACCACCGAGATCTACACAAGTTGAGCGGCTGGTGCTGCAGCTTATTA
s2_F_148_CTGGATCAGA	AATGATACGGCGACCACCGAGATCTACACCTGGATCAGAGCTGGTGCTGCAGCTTATTA
s2_F_149_ATGTTCTGAG	AATGATACGGCGACCACCGAGATCTACACATGTTCTGAGGCTGGTGCTGCAGCTTATTA
s2_F_150_CACATGGTCA	AATGATACGGCGACCACCGAGATCTACACCACATGGTCAGCTGGTGCTGCAGCTTATTA
s2_F_151_ACTTCGTGCG	AATGATACGGCGACCACCGAGATCTACACACTTCGTGCGGCTGGTGCTGCAGCTTATTA
s2_F_152_CAGTACGATG	AATGATACGGCGACCACCGAGATCTACACCAGTACGATGGCTGGTGCTGCAGCTTATTA
s2_F_153_ACTTAAGTCG	AATGATACGGCGACCACCGAGATCTACACACTTAAGTCGGCTGGTGCTGCAGCTTATTA
s2_F_154_AATGGTCTGA	AATGATACGGCGACCACCGAGATCTACACAATGGTCTGAGCTGGTGCTGCAGCTTATTA
s2_F_155_CCAACTGGTT	AATGATACGGCGACCACCGAGATCTACACCCAACTGGTTGCTGGTGCTGCAGCTTATTA
s2_F_156_TAGGATTACG	AATGATACGGCGACCACCGAGATCTACACTAGGATTACGGCTGGTGCTGCAGCTTATTA
s2_F_157_GTTCGGCTCT	AATGATACGGCGACCACCGAGATCTACACGTTCGGCTCTGCTGGTGCTGCAGCTTATTA
s2_F_158_ACATGAGTGG	AATGATACGGCGACCACCGAGATCTACACACATGAGTGGGCTGGTGCTGCAGCTTATTA
s2_F_159_ACGCATGGAA	AATGATACGGCGACCACCGAGATCTACACACGCATGGAAGCTGGTGCTGCAGCTTATTA
s2_F_160_ACAGCGTGAA	AATGATACGGCGACCACCGAGATCTACACACAGCGTGAAGCTGGTGCTGCAGCTTATTA
s2_F_161_CACGTATCGT	AATGATACGGCGACCACCGAGATCTACACCACGTATCGTGCTGGTGCTGCAGCTTATTA
s2_F_162_ATGTTGCGGA	AATGATACGGCGACCACCGAGATCTACACATGTTGCGGAGCTGGTGCTGCAGCTTATTA
s2_F_163_AATCGTGAGA	AATGATACGGCGACCACCGAGATCTACACAATCGTGAGAGCTGGTGCTGCAGCTTATTA
s2_F_164_CAGTGAACGG	AATGATACGGCGACCACCGAGATCTACACCAGTGAACGGGCTGGTGCTGCAGCTTATTA
s2_F_165_CGGATAATGG	AATGATACGGCGACCACCGAGATCTACACCGGATAATGGGCTGGTGCTGCAGCTTATTA
s2_F_166_CACCTTATCG	AATGATACGGCGACCACCGAGATCTACACCACCTTATCGGCTGGTGCTGCAGCTTATTA
s2_F_167_AAGCGTACGG	AATGATACGGCGACCACCGAGATCTACACAAGCGTACGGGCTGGTGCTGCAGCTTATTA
s2_F_168_AACGTCAACG	AATGATACGGCGACCACCGAGATCTACACAACGTCAACGGCTGGTGCTGCAGCTTATTA
s2_F_169_TACGAGGTAA	AATGATACGGCGACCACCGAGATCTACACTACGAGGTAAGCTGGTGCTGCAGCTTATTA
s2_F_170_CCGAGTGCAA	AATGATACGGCGACCACCGAGATCTACACCCGAGTGCAAGCTGGTGCTGCAGCTTATTA
s2_F_171_CCACTGATCT	AATGATACGGCGACCACCGAGATCTACACCCACTGATCTGCTGGTGCTGCAGCTTATTA
s2_F_172_ACATACCACG	AATGATACGGCGACCACCGAGATCTACACACATACCACGGCTGGTGCTGCAGCTTATTA
s2_F_173_GGATCATTGG	AATGATACGGCGACCACCGAGATCTACACGGATCATTGGGCTGGTGCTGCAGCTTATTA
s2_F_174_ATCGTTCGTA	AATGATACGGCGACCACCGAGATCTACACATCGTTCGTAGCTGGTGCTGCAGCTTATTA
s2_F_175_ATATGCGACG	AATGATACGGCGACCACCGAGATCTACACATATGCGACGGCTGGTGCTGCAGCTTATTA
s2_F_176_AGGAGAGGTA	AATGATACGGCGACCACCGAGATCTACACAGGAGAGGTAGCTGGTGCTGCAGCTTATTA
s2_F_177_GACATAATCG	AATGATACGGCGACCACCGAGATCTACACGACATAATCGGCTGGTGCTGCAGCTTATTA
s2_F_178_ATGGATCTCA	AATGATACGGCGACCACCGAGATCTACACATGGATCTCAGCTGGTGCTGCAGCTTATTA
s2_F_179_GATCTGAGGA	AATGATACGGCGACCACCGAGATCTACACGATCTGAGGAGCTGGTGCTGCAGCTTATTA
s2_F_180_ATGTTGTTGG	AATGATACGGCGACCACCGAGATCTACACATGTTGTTGGGCTGGTGCTGCAGCTTATTA
s2_F_181_GTTCTCATCG	AATGATACGGCGACCACCGAGATCTACACGTTCTCATCGGCTGGTGCTGCAGCTTATTA
s2_F_182_ACAGGTGTTA	AATGATACGGCGACCACCGAGATCTACACACAGGTGTTAGCTGGTGCTGCAGCTTATTA
s2_F_183_CATCGATCAA	AATGATACGGCGACCACCGAGATCTACACCATCGATCAAGCTGGTGCTGCAGCTTATTA
s2_F_184_AACATTCGGA	AATGATACGGCGACCACCGAGATCTACACAACATTCGGAGCTGGTGCTGCAGCTTATTA
s2_F_185_AACGGCTTGG	AATGATACGGCGACCACCGAGATCTACACAACGGCTTGGGCTGGTGCTGCAGCTTATTA
s2_F_186_TGGTCTATCG	AATGATACGGCGACCACCGAGATCTACACTGGTCTATCGGCTGGTGCTGCAGCTTATTA
s2_F_187_AATGCAATCG	AATGATACGGCGACCACCGAGATCTACACAATGCAATCGGCTGGTGCTGCAGCTTATTA
s2_F_188_CAACACTTCG	AATGATACGGCGACCACCGAGATCTACACCAACACTTCGGCTGGTGCTGCAGCTTATTA
s2_F_189_ATATCACCGT	AATGATACGGCGACCACCGAGATCTACACATATCACCGTGCTGGTGCTGCAGCTTATTA
s2_F_190_GAACCTGTCG	AATGATACGGCGACCACCGAGATCTACACGAACCTGTCGGCTGGTGCTGCAGCTTATTA
s2_F_191_ACACAGCGTA	AATGATACGGCGACCACCGAGATCTACACACACAGCGTAGCTGGTGCTGCAGCTTATTA
s2_F_192_TGAGGATAGA	AATGATACGGCGACCACCGAGATCTACACTGAGGATAGAGCTGGTGCTGCAGCTTATTA
s2_F_193_ATCGACTGTT	AATGATACGGCGACCACCGAGATCTACACATCGACTGTTGCTGGTGCTGCAGCTTATTA
s2_F_194_AGACTTACGG	AATGATACGGCGACCACCGAGATCTACACAGACTTACGGGCTGGTGCTGCAGCTTATTA
s2_F_195_ACATCATCCG	AATGATACGGCGACCACCGAGATCTACACACATCATCCGGCTGGTGCTGCAGCTTATTA
s2_F_196_AATCAGAACG	AATGATACGGCGACCACCGAGATCTACACAATCAGAACGGCTGGTGCTGCAGCTTATTA
s2_F_197_AGTAGTTGGT	AATGATACGGCGACCACCGAGATCTACACAGTAGTTGGTGCTGGTGCTGCAGCTTATTA
s2_F_198_GAGATTCCGG	AATGATACGGCGACCACCGAGATCTACACGAGATTCCGGGCTGGTGCTGCAGCTTATTA
s2_F_199_CAGTAGAGTT	AATGATACGGCGACCACCGAGATCTACACCAGTAGAGTTGCTGGTGCTGCAGCTTATTA
s2_F_200_GAGTTCTATC	AATGATACGGCGACCACCGAGATCTACACGAGTTCTATCGCTGGTGCTGCAGCTTATTA
s2_F_201_ATAGATGCGG	AATGATACGGCGACCACCGAGATCTACACATAGATGCGGGCTGGTGCTGCAGCTTATTA
s2_F_202_AGATCGGCCA	AATGATACGGCGACCACCGAGATCTACACAGATCGGCCAGCTGGTGCTGCAGCTTATTA
s2_F_203_AGCTAGTGAT	AATGATACGGCGACCACCGAGATCTACACAGCTAGTGATGCTGGTGCTGCAGCTTATTA
s2_F_204_ACTCACTACG	AATGATACGGCGACCACCGAGATCTACACACTCACTACGGCTGGTGCTGCAGCTTATTA
s2_F_205_AGGTGAGGAT	AATGATACGGCGACCACCGAGATCTACACAGGTGAGGATGCTGGTGCTGCAGCTTATTA
s2_F_206_AAGCTGTCTA	AATGATACGGCGACCACCGAGATCTACACAAGCTGTCTAGCTGGTGCTGCAGCTTATTA
s2_F_207_CCACGCATGA	AATGATACGGCGACCACCGAGATCTACACCCACGCATGAGCTGGTGCTGCAGCTTATTA
s2_F_208_AGACGGATAG	AATGATACGGCGACCACCGAGATCTACACAGACGGATAGGCTGGTGCTGCAGCTTATTA
s2_F_209_CTCCTATACG	AATGATACGGCGACCACCGAGATCTACACCTCCTATACGGCTGGTGCTGCAGCTTATTA
s2_F_210_GTAAGATTGG	AATGATACGGCGACCACCGAGATCTACACGTAAGATTGGGCTGGTGCTGCAGCTTATTA
s2_F_211_AAGCTATCCG	AATGATACGGCGACCACCGAGATCTACACAAGCTATCCGGCTGGTGCTGCAGCTTATTA
s2_F_212_CAACTGGTAA	AATGATACGGCGACCACCGAGATCTACACCAACTGGTAAGCTGGTGCTGCAGCTTATTA
s2_F_213_GTAATGGCCA	AATGATACGGCGACCACCGAGATCTACACGTAATGGCCAGCTGGTGCTGCAGCTTATTA
s2_F_214_GACTGTAGCG	AATGATACGGCGACCACCGAGATCTACACGACTGTAGCGGCTGGTGCTGCAGCTTATTA
s2_F_215_ACATGTCAGA	AATGATACGGCGACCACCGAGATCTACACACATGTCAGAGCTGGTGCTGCAGCTTATTA
s2_F_216_ACGGCTATAA	AATGATACGGCGACCACCGAGATCTACACACGGCTATAAGCTGGTGCTGCAGCTTATTA
s2_F_217_GGCTAATCCT	AATGATACGGCGACCACCGAGATCTACACGGCTAATCCTGCTGGTGCTGCAGCTTATTA
s2_F_218_GGCTACGAAG	AATGATACGGCGACCACCGAGATCTACACGGCTACGAAGGCTGGTGCTGCAGCTTATTA
s2_F_219_GGCTTCCTAT	AATGATACGGCGACCACCGAGATCTACACGGCTTCCTATGCTGGTGCTGCAGCTTATTA
s2_F_220_ACATTGTTCG	AATGATACGGCGACCACCGAGATCTACACACATTGTTCGGCTGGTGCTGCAGCTTATTA
s2_F_221_ACTCCGGTAA	AATGATACGGCGACCACCGAGATCTACACACTCCGGTAAGCTGGTGCTGCAGCTTATTA
s2_F_222_CCGTGGATCA	AATGATACGGCGACCACCGAGATCTACACCCGTGGATCAGCTGGTGCTGCAGCTTATTA
s2_F_223_AAGACCAACG	AATGATACGGCGACCACCGAGATCTACACAAGACCAACGGCTGGTGCTGCAGCTTATTA
s2_F_224_TCTAAGGACG	AATGATACGGCGACCACCGAGATCTACACTCTAAGGACGGCTGGTGCTGCAGCTTATTA
s2_F_225_CGAGATCTTA	AATGATACGGCGACCACCGAGATCTACACCGAGATCTTAGCTGGTGCTGCAGCTTATTA
s2_F_226_GAATGTTACG	AATGATACGGCGACCACCGAGATCTACACGAATGTTACGGCTGGTGCTGCAGCTTATTA
s2_F_227_GTATAGCTCT	AATGATACGGCGACCACCGAGATCTACACGTATAGCTCTGCTGGTGCTGCAGCTTATTA
s2_F_228_CGTAAGCGTA	AATGATACGGCGACCACCGAGATCTACACCGTAAGCGTAGCTGGTGCTGCAGCTTATTA
s2_F_229_TCCTTCCACG	AATGATACGGCGACCACCGAGATCTACACTCCTTCCACGGCTGGTGCTGCAGCTTATTA
s2_F_230_ACGAGGTTGA	AATGATACGGCGACCACCGAGATCTACACACGAGGTTGAGCTGGTGCTGCAGCTTATTA
s2_F_231_CGTATAGCGG	AATGATACGGCGACCACCGAGATCTACACCGTATAGCGGGCTGGTGCTGCAGCTTATTA
s2_F_232_TAACCGTTCG	AATGATACGGCGACCACCGAGATCTACACTAACCGTTCGGCTGGTGCTGCAGCTTATTA
s2_F_233_AAGTTCTACG	AATGATACGGCGACCACCGAGATCTACACAAGTTCTACGGCTGGTGCTGCAGCTTATTA
s2_F_234_AGAGCGATCG	AATGATACGGCGACCACCGAGATCTACACAGAGCGATCGGCTGGTGCTGCAGCTTATTA
s2_F_235_CAAGCTTCCT	AATGATACGGCGACCACCGAGATCTACACCAAGCTTCCTGCTGGTGCTGCAGCTTATTA
s2_F_236_CACGCATACG	AATGATACGGCGACCACCGAGATCTACACCACGCATACGGCTGGTGCTGCAGCTTATTA
s2_F_237_ACATTCACGG	AATGATACGGCGACCACCGAGATCTACACACATTCACGGGCTGGTGCTGCAGCTTATTA
s2_F_238_AACTCTCTGT	AATGATACGGCGACCACCGAGATCTACACAACTCTCTGTGCTGGTGCTGCAGCTTATTA
s2_F_239_AGCAGTAGAG	AATGATACGGCGACCACCGAGATCTACACAGCAGTAGAGGCTGGTGCTGCAGCTTATTA
s2_F_240_ATCGGACAAG	AATGATACGGCGACCACCGAGATCTACACATCGGACAAGGCTGGTGCTGCAGCTTATTA
s2_F_241_ATCACCGTAA	AATGATACGGCGACCACCGAGATCTACACATCACCGTAAGCTGGTGCTGCAGCTTATTA
s2_F_242_CCAGTATGTA	AATGATACGGCGACCACCGAGATCTACACCCAGTATGTAGCTGGTGCTGCAGCTTATTA
s2_F_243_CGGTTCCTAA	AATGATACGGCGACCACCGAGATCTACACCGGTTCCTAAGCTGGTGCTGCAGCTTATTA
s2_F_244_CATAACACCG	AATGATACGGCGACCACCGAGATCTACACCATAACACCGGCTGGTGCTGCAGCTTATTA
s2_F_245_AACCACGACG	AATGATACGGCGACCACCGAGATCTACACAACCACGACGGCTGGTGCTGCAGCTTATTA
s2_F_246_AGCTAATGGA	AATGATACGGCGACCACCGAGATCTACACAGCTAATGGAGCTGGTGCTGCAGCTTATTA
s2_F_247_CGAGGTAGAG	AATGATACGGCGACCACCGAGATCTACACCGAGGTAGAGGCTGGTGCTGCAGCTTATTA
s2_F_248_GGATCCAATG	AATGATACGGCGACCACCGAGATCTACACGGATCCAATGGCTGGTGCTGCAGCTTATTA
s2_F_249_GGCAATCTTG	AATGATACGGCGACCACCGAGATCTACACGGCAATCTTGGCTGGTGCTGCAGCTTATTA
s2_F_250_AATATGGCCA	AATGATACGGCGACCACCGAGATCTACACAATATGGCCAGCTGGTGCTGCAGCTTATTA
s2_F_251_TCAAGCGGTA	AATGATACGGCGACCACCGAGATCTACACTCAAGCGGTAGCTGGTGCTGCAGCTTATTA
s2_F_252_CTCAATTGGT	AATGATACGGCGACCACCGAGATCTACACCTCAATTGGTGCTGGTGCTGCAGCTTATTA
s2_F_253_CAACCGGACT	AATGATACGGCGACCACCGAGATCTACACCAACCGGACTGCTGGTGCTGCAGCTTATTA
s2_F_254_ACTTCGGCAT	AATGATACGGCGACCACCGAGATCTACACACTTCGGCATGCTGGTGCTGCAGCTTATTA
s2_F_255_CTGATGCAAG	AATGATACGGCGACCACCGAGATCTACACCTGATGCAAGGCTGGTGCTGCAGCTTATTA
s2_F_256_AGATAGTCCG	AATGATACGGCGACCACCGAGATCTACACAGATAGTCCGGCTGGTGCTGCAGCTTATTA
s2_F_257_ACCAGGCTTA	AATGATACGGCGACCACCGAGATCTACACACCAGGCTTAGCTGGTGCTGCAGCTTATTA
s2_F_258_GCATATTCGG	AATGATACGGCGACCACCGAGATCTACACGCATATTCGGGCTGGTGCTGCAGCTTATTA
s2_F_259_GACGCACAGA	AATGATACGGCGACCACCGAGATCTACACGACGCACAGAGCTGGTGCTGCAGCTTATTA
s2_F_260_GGCCTGCATT	AATGATACGGCGACCACCGAGATCTACACGGCCTGCATTGCTGGTGCTGCAGCTTATTA
s2_F_261_GTAGTGTGAA	AATGATACGGCGACCACCGAGATCTACACGTAGTGTGAAGCTGGTGCTGCAGCTTATTA
s2_F_262_TACATGGCGG	AATGATACGGCGACCACCGAGATCTACACTACATGGCGGGCTGGTGCTGCAGCTTATTA
s2_F_263_GATATGAACG	AATGATACGGCGACCACCGAGATCTACACGATATGAACGGCTGGTGCTGCAGCTTATTA
s2_F_264_GGCTCCATTA	AATGATACGGCGACCACCGAGATCTACACGGCTCCATTAGCTGGTGCTGCAGCTTATTA
s2_F_265_AGTCGTTACG	AATGATACGGCGACCACCGAGATCTACACAGTCGTTACGGCTGGTGCTGCAGCTTATTA
s2_F_266_CCATCGGATT	AATGATACGGCGACCACCGAGATCTACACCCATCGGATTGCTGGTGCTGCAGCTTATTA
s2_F_267_GTAAGGAGTA	AATGATACGGCGACCACCGAGATCTACACGTAAGGAGTAGCTGGTGCTGCAGCTTATTA
s2_F_268_GAAGATGCGT	AATGATACGGCGACCACCGAGATCTACACGAAGATGCGTGCTGGTGCTGCAGCTTATTA
s2_F_269_AGATCTTCAG	AATGATACGGCGACCACCGAGATCTACACAGATCTTCAGGCTGGTGCTGCAGCTTATTA
s2_F_270_CGATGAGGTA	AATGATACGGCGACCACCGAGATCTACACCGATGAGGTAGCTGGTGCTGCAGCTTATTA
s2_F_271_ATTGAATCGG	AATGATACGGCGACCACCGAGATCTACACATTGAATCGGGCTGGTGCTGCAGCTTATTA
s2_F_272_CAATCATCGG	AATGATACGGCGACCACCGAGATCTACACCAATCATCGGGCTGGTGCTGCAGCTTATTA
s2_F_273_GACCTATCGG	AATGATACGGCGACCACCGAGATCTACACGACCTATCGGGCTGGTGCTGCAGCTTATTA
s2_F_274_GAATCGGCAA	AATGATACGGCGACCACCGAGATCTACACGAATCGGCAAGCTGGTGCTGCAGCTTATTA
s2_F_275_AGACGTTAGA	AATGATACGGCGACCACCGAGATCTACACAGACGTTAGAGCTGGTGCTGCAGCTTATTA
s2_F_276_GGATACCTTG	AATGATACGGCGACCACCGAGATCTACACGGATACCTTGGCTGGTGCTGCAGCTTATTA
s2_F_277_TCTCATCACG	AATGATACGGCGACCACCGAGATCTACACTCTCATCACGGCTGGTGCTGCAGCTTATTA
s2_F_278_AAGCTTGCGT	AATGATACGGCGACCACCGAGATCTACACAAGCTTGCGTGCTGGTGCTGCAGCTTATTA
s2_F_279_CTACTTGTCG	AATGATACGGCGACCACCGAGATCTACACCTACTTGTCGGCTGGTGCTGCAGCTTATTA
s2_F_280_AGGAAGGCCT	AATGATACGGCGACCACCGAGATCTACACAGGAAGGCCTGCTGGTGCTGCAGCTTATTA
s2_F_281_AGTGATGTAG	AATGATACGGCGACCACCGAGATCTACACAGTGATGTAGGCTGGTGCTGCAGCTTATTA
s2_F_282_AGGCATGTCG	AATGATACGGCGACCACCGAGATCTACACAGGCATGTCGGCTGGTGCTGCAGCTTATTA
s2_F_283_ACAGACATCG	AATGATACGGCGACCACCGAGATCTACACACAGACATCGGCTGGTGCTGCAGCTTATTA
s2_F_284_AGGTAGGTAA	AATGATACGGCGACCACCGAGATCTACACAGGTAGGTAAGCTGGTGCTGCAGCTTATTA
s2_F_285_ATCGGCTACT	AATGATACGGCGACCACCGAGATCTACACATCGGCTACTGCTGGTGCTGCAGCTTATTA
s2_F_286_ACGGCCACTT	AATGATACGGCGACCACCGAGATCTACACACGGCCACTTGCTGGTGCTGCAGCTTATTA
s2_F_287_CAGAGCGGAA	AATGATACGGCGACCACCGAGATCTACACCAGAGCGGAAGCTGGTGCTGCAGCTTATTA
s2_F_288_CAAGTCCGTG	AATGATACGGCGACCACCGAGATCTACACCAAGTCCGTGGCTGGTGCTGCAGCTTATTA
s2_F_289_CGTCAATGCG	AATGATACGGCGACCACCGAGATCTACACCGTCAATGCGGCTGGTGCTGCAGCTTATTA
s2_F_290_GGATCATGCT	AATGATACGGCGACCACCGAGATCTACACGGATCATGCTGCTGGTGCTGCAGCTTATTA
s2_F_291_GTGTTAGAGT	AATGATACGGCGACCACCGAGATCTACACGTGTTAGAGTGCTGGTGCTGCAGCTTATTA
s2_F_292_ATCAAGCGTC	AATGATACGGCGACCACCGAGATCTACACATCAAGCGTCGCTGGTGCTGCAGCTTATTA
s2_F_293_AGGAATGTGA	AATGATACGGCGACCACCGAGATCTACACAGGAATGTGAGCTGGTGCTGCAGCTTATTA
s2_F_294_AACATGCGCG	AATGATACGGCGACCACCGAGATCTACACAACATGCGCGGCTGGTGCTGCAGCTTATTA
s2_F_295_AACTTAGGCG	AATGATACGGCGACCACCGAGATCTACACAACTTAGGCGGCTGGTGCTGCAGCTTATTA
s2_F_296_ATACGTACTG	AATGATACGGCGACCACCGAGATCTACACATACGTACTGGCTGGTGCTGCAGCTTATTA
s2_F_297_ATGGATGCCT	AATGATACGGCGACCACCGAGATCTACACATGGATGCCTGCTGGTGCTGCAGCTTATTA
s2_F_298_GCTAGATCGA	AATGATACGGCGACCACCGAGATCTACACGCTAGATCGAGCTGGTGCTGCAGCTTATTA
s2_F_299_AGTTACCGTA	AATGATACGGCGACCACCGAGATCTACACAGTTACCGTAGCTGGTGCTGCAGCTTATTA
s2_F_300_AGACTGCGTG	AATGATACGGCGACCACCGAGATCTACACAGACTGCGTGGCTGGTGCTGCAGCTTATTA
s2_F_301_GCATGAACGT	AATGATACGGCGACCACCGAGATCTACACGCATGAACGTGCTGGTGCTGCAGCTTATTA
s2_F_302_CGTGAGAACG	AATGATACGGCGACCACCGAGATCTACACCGTGAGAACGGCTGGTGCTGCAGCTTATTA
s2_F_303_CAGAGTAACG	AATGATACGGCGACCACCGAGATCTACACCAGAGTAACGGCTGGTGCTGCAGCTTATTA
s2_F_304_AGCGGTAAGG	AATGATACGGCGACCACCGAGATCTACACAGCGGTAAGGGCTGGTGCTGCAGCTTATTA
s2_F_305_ACATGGAGTA	AATGATACGGCGACCACCGAGATCTACACACATGGAGTAGCTGGTGCTGCAGCTTATTA
s2_F_306_GTGAGATTCA	AATGATACGGCGACCACCGAGATCTACACGTGAGATTCAGCTGGTGCTGCAGCTTATTA
s2_F_307_GGATAGAGCT	AATGATACGGCGACCACCGAGATCTACACGGATAGAGCTGCTGGTGCTGCAGCTTATTA
s2_F_308_ACTACTTCCG	AATGATACGGCGACCACCGAGATCTACACACTACTTCCGGCTGGTGCTGCAGCTTATTA
s2_F_309_ATGTATGTCC	AATGATACGGCGACCACCGAGATCTACACATGTATGTCCGCTGGTGCTGCAGCTTATTA
s2_F_310_AAGCGGATTG	AATGATACGGCGACCACCGAGATCTACACAAGCGGATTGGCTGGTGCTGCAGCTTATTA
s2_F_311_CACGGCTATG	AATGATACGGCGACCACCGAGATCTACACCACGGCTATGGCTGGTGCTGCAGCTTATTA
s2_F_312_CCTGCTTAAG	AATGATACGGCGACCACCGAGATCTACACCCTGCTTAAGGCTGGTGCTGCAGCTTATTA
s2_F_313_AAGACTTGTC	AATGATACGGCGACCACCGAGATCTACACAAGACTTGTCGCTGGTGCTGCAGCTTATTA
s2_F_314_GGCTGTCATA	AATGATACGGCGACCACCGAGATCTACACGGCTGTCATAGCTGGTGCTGCAGCTTATTA
s2_F_315_ACAGTATCGG	AATGATACGGCGACCACCGAGATCTACACACAGTATCGGGCTGGTGCTGCAGCTTATTA
s2_F_316_AAGCAGTGTT	AATGATACGGCGACCACCGAGATCTACACAAGCAGTGTTGCTGGTGCTGCAGCTTATTA
s2_F_317_CGATCTACGG	AATGATACGGCGACCACCGAGATCTACACCGATCTACGGGCTGGTGCTGCAGCTTATTA
s2_F_318_ACCTAACCGG	AATGATACGGCGACCACCGAGATCTACACACCTAACCGGGCTGGTGCTGCAGCTTATTA
s2_F_319_GGTACACAAG	AATGATACGGCGACCACCGAGATCTACACGGTACACAAGGCTGGTGCTGCAGCTTATTA
s2_F_320_ACGTTCGGAA	AATGATACGGCGACCACCGAGATCTACACACGTTCGGAAGCTGGTGCTGCAGCTTATTA
s2_F_321_AGGTACGTTG	AATGATACGGCGACCACCGAGATCTACACAGGTACGTTGGCTGGTGCTGCAGCTTATTA
s2_F_322_AGACCGGAGT	AATGATACGGCGACCACCGAGATCTACACAGACCGGAGTGCTGGTGCTGCAGCTTATTA
s2_F_323_CTGATCATTG	AATGATACGGCGACCACCGAGATCTACACCTGATCATTGGCTGGTGCTGCAGCTTATTA
s2_F_324_GGAGTGCCTA	AATGATACGGCGACCACCGAGATCTACACGGAGTGCCTAGCTGGTGCTGCAGCTTATTA
s2_F_325_CATCGGAACT	AATGATACGGCGACCACCGAGATCTACACCATCGGAACTGCTGGTGCTGCAGCTTATTA
s2_F_326_AGTTGTACCG	AATGATACGGCGACCACCGAGATCTACACAGTTGTACCGGCTGGTGCTGCAGCTTATTA
s2_F_327_ATTATCGCGA	AATGATACGGCGACCACCGAGATCTACACATTATCGCGAGCTGGTGCTGCAGCTTATTA
s2_F_328_TAATCCAACG	AATGATACGGCGACCACCGAGATCTACACTAATCCAACGGCTGGTGCTGCAGCTTATTA
s2_F_329_CTGGAACCAA	AATGATACGGCGACCACCGAGATCTACACCTGGAACCAAGCTGGTGCTGCAGCTTATTA
s2_F_330_ACCGAGCTTC	AATGATACGGCGACCACCGAGATCTACACACCGAGCTTCGCTGGTGCTGCAGCTTATTA
s2_F_331_AGCGTTGTTG	AATGATACGGCGACCACCGAGATCTACACAGCGTTGTTGGCTGGTGCTGCAGCTTATTA
s2_F_332_CACTCCGTTG	AATGATACGGCGACCACCGAGATCTACACCACTCCGTTGGCTGGTGCTGCAGCTTATTA
s2_F_333_ATCCTGATCT	AATGATACGGCGACCACCGAGATCTACACATCCTGATCTGCTGGTGCTGCAGCTTATTA
s2_F_334_AATTCCGTCG	AATGATACGGCGACCACCGAGATCTACACAATTCCGTCGGCTGGTGCTGCAGCTTATTA
s2_F_335_ATGCGATTCG	AATGATACGGCGACCACCGAGATCTACACATGCGATTCGGCTGGTGCTGCAGCTTATTA
s2_F_336_ACGGTACATG	AATGATACGGCGACCACCGAGATCTACACACGGTACATGGCTGGTGCTGCAGCTTATTA
s2_F_337_ACCAATCACG	AATGATACGGCGACCACCGAGATCTACACACCAATCACGGCTGGTGCTGCAGCTTATTA
s2_F_338_AGCATGGTAG	AATGATACGGCGACCACCGAGATCTACACAGCATGGTAGGCTGGTGCTGCAGCTTATTA
s2_F_339_CGGTAGACAT	AATGATACGGCGACCACCGAGATCTACACCGGTAGACATGCTGGTGCTGCAGCTTATTA
s2_F_340_TAGAATAGCG	AATGATACGGCGACCACCGAGATCTACACTAGAATAGCGGCTGGTGCTGCAGCTTATTA
s2_F_341_CTACTAACGG	AATGATACGGCGACCACCGAGATCTACACCTACTAACGGGCTGGTGCTGCAGCTTATTA
s2_F_342_GTCAGAATTG	AATGATACGGCGACCACCGAGATCTACACGTCAGAATTGGCTGGTGCTGCAGCTTATTA
s2_F_343_CTGCAACAGG	AATGATACGGCGACCACCGAGATCTACACCTGCAACAGGGCTGGTGCTGCAGCTTATTA
s2_F_344_TATCTTACGG	AATGATACGGCGACCACCGAGATCTACACTATCTTACGGGCTGGTGCTGCAGCTTATTA
s2_F_345_CCTATTCCGG	AATGATACGGCGACCACCGAGATCTACACCCTATTCCGGGCTGGTGCTGCAGCTTATTA
s2_F_346_AGAGCTCAGA	AATGATACGGCGACCACCGAGATCTACACAGAGCTCAGAGCTGGTGCTGCAGCTTATTA
s2_F_347_CCGTGATCTT	AATGATACGGCGACCACCGAGATCTACACCCGTGATCTTGCTGGTGCTGCAGCTTATTA
s2_F_348_CTGCATTCGG	AATGATACGGCGACCACCGAGATCTACACCTGCATTCGGGCTGGTGCTGCAGCTTATTA
s2_F_349_GGCTAGAACA	AATGATACGGCGACCACCGAGATCTACACGGCTAGAACAGCTGGTGCTGCAGCTTATTA
s2_F_350_CATTAGGTCT	AATGATACGGCGACCACCGAGATCTACACCATTAGGTCTGCTGGTGCTGCAGCTTATTA
s2_F_351_ACCAACGTCG	AATGATACGGCGACCACCGAGATCTACACACCAACGTCGGCTGGTGCTGCAGCTTATTA
s2_F_352_CGTTGTCGAG	AATGATACGGCGACCACCGAGATCTACACCGTTGTCGAGGCTGGTGCTGCAGCTTATTA
s2_F_353_AGGAAGCGGA	AATGATACGGCGACCACCGAGATCTACACAGGAAGCGGAGCTGGTGCTGCAGCTTATTA
s2_F_354_CAGATCTACC	AATGATACGGCGACCACCGAGATCTACACCAGATCTACCGCTGGTGCTGCAGCTTATTA
s2_F_355_GCTTATACGT	AATGATACGGCGACCACCGAGATCTACACGCTTATACGTGCTGGTGCTGCAGCTTATTA
s2_F_356_TCCATGTTCG	AATGATACGGCGACCACCGAGATCTACACTCCATGTTCGGCTGGTGCTGCAGCTTATTA
s2_F_357_TCCGATCTAG	AATGATACGGCGACCACCGAGATCTACACTCCGATCTAGGCTGGTGCTGCAGCTTATTA
s2_F_358_ATTGTCCGTG	AATGATACGGCGACCACCGAGATCTACACATTGTCCGTGGCTGGTGCTGCAGCTTATTA
s2_F_359_CGTGACTATA	AATGATACGGCGACCACCGAGATCTACACCGTGACTATAGCTGGTGCTGCAGCTTATTA
s2_F_360_CAGGTAAGAT	AATGATACGGCGACCACCGAGATCTACACCAGGTAAGATGCTGGTGCTGCAGCTTATTA
s2_F_361_CCAATCTTCG	AATGATACGGCGACCACCGAGATCTACACCCAATCTTCGGCTGGTGCTGCAGCTTATTA
s2_F_362_ATTACCGTGG	AATGATACGGCGACCACCGAGATCTACACATTACCGTGGGCTGGTGCTGCAGCTTATTA
s2_F_363_AGCATGTTGA	AATGATACGGCGACCACCGAGATCTACACAGCATGTTGAGCTGGTGCTGCAGCTTATTA
s2_F_364_AGTACTACGA	AATGATACGGCGACCACCGAGATCTACACAGTACTACGAGCTGGTGCTGCAGCTTATTA
s2_F_365_GTAGCACACG	AATGATACGGCGACCACCGAGATCTACACGTAGCACACGGCTGGTGCTGCAGCTTATTA
s2_F_366_CAGTCTTGGA	AATGATACGGCGACCACCGAGATCTACACCAGTCTTGGAGCTGGTGCTGCAGCTTATTA
s2_F_367_AAGAGAATCG	AATGATACGGCGACCACCGAGATCTACACAAGAGAATCGGCTGGTGCTGCAGCTTATTA
s2_F_368_AGACTGGTTA	AATGATACGGCGACCACCGAGATCTACACAGACTGGTTAGCTGGTGCTGCAGCTTATTA
s2_F_369_GCTTCGTTGA	AATGATACGGCGACCACCGAGATCTACACGCTTCGTTGAGCTGGTGCTGCAGCTTATTA
s2_F_370_AGTGTCGACT	AATGATACGGCGACCACCGAGATCTACACAGTGTCGACTGCTGGTGCTGCAGCTTATTA
s2_F_371_GAAGTGGCCT	AATGATACGGCGACCACCGAGATCTACACGAAGTGGCCTGCTGGTGCTGCAGCTTATTA
s2_F_372_ATGCATCGGA	AATGATACGGCGACCACCGAGATCTACACATGCATCGGAGCTGGTGCTGCAGCTTATTA
s2_F_373_ACCGGATGAA	AATGATACGGCGACCACCGAGATCTACACACCGGATGAAGCTGGTGCTGCAGCTTATTA
s2_F_374_GACGGAAGAA	AATGATACGGCGACCACCGAGATCTACACGACGGAAGAAGCTGGTGCTGCAGCTTATTA
s2_F_375_GACGGAGTGA	AATGATACGGCGACCACCGAGATCTACACGACGGAGTGAGCTGGTGCTGCAGCTTATTA
s2_F_376_CTGCAGAGAT	AATGATACGGCGACCACCGAGATCTACACCTGCAGAGATGCTGGTGCTGCAGCTTATTA
s2_F_377_CATGCATTCT	AATGATACGGCGACCACCGAGATCTACACCATGCATTCTGCTGGTGCTGCAGCTTATTA
s2_F_378_ATGTGCTAGG	AATGATACGGCGACCACCGAGATCTACACATGTGCTAGGGCTGGTGCTGCAGCTTATTA
s2_F_379_CCGTGGTAGA	AATGATACGGCGACCACCGAGATCTACACCCGTGGTAGAGCTGGTGCTGCAGCTTATTA
s2_F_380_CTGTACACCG	AATGATACGGCGACCACCGAGATCTACACCTGTACACCGGCTGGTGCTGCAGCTTATTA
s2_F_381_GTACGGCTGA	AATGATACGGCGACCACCGAGATCTACACGTACGGCTGAGCTGGTGCTGCAGCTTATTA
s2_F_382_CACGGTCTGT	AATGATACGGCGACCACCGAGATCTACACCACGGTCTGTGCTGGTGCTGCAGCTTATTA
s2_F_383_CTGGTCAACT	AATGATACGGCGACCACCGAGATCTACACCTGGTCAACTGCTGGTGCTGCAGCTTATTA
s2_F_384_CTCAAGTACG	AATGATACGGCGACCACCGAGATCTACACCTCAAGTACGGCTGGTGCTGCAGCTTATTA
s2_F_385_CTGGAATGTA	AATGATACGGCGACCACCGAGATCTACACCTGGAATGTAGCTGGTGCTGCAGCTTATTA
s2_F_386_AACTTGCTGG	AATGATACGGCGACCACCGAGATCTACACAACTTGCTGGGCTGGTGCTGCAGCTTATTA
s2_F_387_AAGATCGGAC	AATGATACGGCGACCACCGAGATCTACACAAGATCGGACGCTGGTGCTGCAGCTTATTA
s2_F_388_CCGGTAGATA	AATGATACGGCGACCACCGAGATCTACACCCGGTAGATAGCTGGTGCTGCAGCTTATTA
s2_F_389_CGTGTGTAAG	AATGATACGGCGACCACCGAGATCTACACCGTGTGTAAGGCTGGTGCTGCAGCTTATTA
s2_F_390_AGGATCGATG	AATGATACGGCGACCACCGAGATCTACACAGGATCGATGGCTGGTGCTGCAGCTTATTA
s2_F_391_GCGCAATTAA	AATGATACGGCGACCACCGAGATCTACACGCGCAATTAAGCTGGTGCTGCAGCTTATTA
s2_F_392_CACTTGTGTT	AATGATACGGCGACCACCGAGATCTACACCACTTGTGTTGCTGGTGCTGCAGCTTATTA
s2_F_393_CAATGAGATG	AATGATACGGCGACCACCGAGATCTACACCAATGAGATGGCTGGTGCTGCAGCTTATTA
s2_F_394_CTGACTATCG	AATGATACGGCGACCACCGAGATCTACACCTGACTATCGGCTGGTGCTGCAGCTTATTA
s2_F_395_GTCATTCACG	AATGATACGGCGACCACCGAGATCTACACGTCATTCACGGCTGGTGCTGCAGCTTATTA
s2_F_396_CATTGAAGCG	AATGATACGGCGACCACCGAGATCTACACCATTGAAGCGGCTGGTGCTGCAGCTTATTA
s2_F_397_CGGATCTTGC	AATGATACGGCGACCACCGAGATCTACACCGGATCTTGCGCTGGTGCTGCAGCTTATTA
s2_F_398_GTATCCGCCA	AATGATACGGCGACCACCGAGATCTACACGTATCCGCCAGCTGGTGCTGCAGCTTATTA
s2_F_399_CGGAGAAGGT	AATGATACGGCGACCACCGAGATCTACACCGGAGAAGGTGCTGGTGCTGCAGCTTATTA
s2_F_400_TGAACAATCG	AATGATACGGCGACCACCGAGATCTACACTGAACAATCGGCTGGTGCTGCAGCTTATTA
s2_F_401_GCGCAACCTA	AATGATACGGCGACCACCGAGATCTACACGCGCAACCTAGCTGGTGCTGCAGCTTATTA
s2_F_402_CGACGGCTTA	AATGATACGGCGACCACCGAGATCTACACCGACGGCTTAGCTGGTGCTGCAGCTTATTA
s2_F_403_ATGGCAAGAT	AATGATACGGCGACCACCGAGATCTACACATGGCAAGATGCTGGTGCTGCAGCTTATTA
s2_F_404_AACGGACGGA	AATGATACGGCGACCACCGAGATCTACACAACGGACGGAGCTGGTGCTGCAGCTTATTA
s2_F_405_GCTAATACCG	AATGATACGGCGACCACCGAGATCTACACGCTAATACCGGCTGGTGCTGCAGCTTATTA
s2_F_406_TGCGGACATT	AATGATACGGCGACCACCGAGATCTACACTGCGGACATTGCTGGTGCTGCAGCTTATTA
s2_F_407_ACCTAGATCA	AATGATACGGCGACCACCGAGATCTACACACCTAGATCAGCTGGTGCTGCAGCTTATTA
s2_F_408_GTAGGATGGT	AATGATACGGCGACCACCGAGATCTACACGTAGGATGGTGCTGGTGCTGCAGCTTATTA
s2_F_409_CAAGAGATCT	AATGATACGGCGACCACCGAGATCTACACCAAGAGATCTGCTGGTGCTGCAGCTTATTA
s2_F_410_ATCACTTGCG	AATGATACGGCGACCACCGAGATCTACACATCACTTGCGGCTGGTGCTGCAGCTTATTA
s2_F_411_GTTGGAGTAG	AATGATACGGCGACCACCGAGATCTACACGTTGGAGTAGGCTGGTGCTGCAGCTTATTA
s2_F_412_ACGTCGGATG	AATGATACGGCGACCACCGAGATCTACACACGTCGGATGGCTGGTGCTGCAGCTTATTA
s2_F_413_AGCGCTTCTT	AATGATACGGCGACCACCGAGATCTACACAGCGCTTCTTGCTGGTGCTGCAGCTTATTA
s2_F_414_AGCGCAGATA	AATGATACGGCGACCACCGAGATCTACACAGCGCAGATAGCTGGTGCTGCAGCTTATTA
s2_F_415_CATTCGGATG	AATGATACGGCGACCACCGAGATCTACACCATTCGGATGGCTGGTGCTGCAGCTTATTA
s2_F_416_CGAGAACGTG	AATGATACGGCGACCACCGAGATCTACACCGAGAACGTGGCTGGTGCTGCAGCTTATTA
s2_F_417_GTAGAGTAAG	AATGATACGGCGACCACCGAGATCTACACGTAGAGTAAGGCTGGTGCTGCAGCTTATTA
s2_F_418_GATCCATGGT	AATGATACGGCGACCACCGAGATCTACACGATCCATGGTGCTGGTGCTGCAGCTTATTA
s2_F_419_CGGAAGATAC	AATGATACGGCGACCACCGAGATCTACACCGGAAGATACGCTGGTGCTGCAGCTTATTA
s2_F_420_ATGGTGTCGA	AATGATACGGCGACCACCGAGATCTACACATGGTGTCGAGCTGGTGCTGCAGCTTATTA
s2_F_421_GCCTAATGCG	AATGATACGGCGACCACCGAGATCTACACGCCTAATGCGGCTGGTGCTGCAGCTTATTA
s2_F_422_GAGGTATGGA	AATGATACGGCGACCACCGAGATCTACACGAGGTATGGAGCTGGTGCTGCAGCTTATTA
s2_F_423_ATCGCGTACG	AATGATACGGCGACCACCGAGATCTACACATCGCGTACGGCTGGTGCTGCAGCTTATTA
s2_F_424_AACGGTCAAT	AATGATACGGCGACCACCGAGATCTACACAACGGTCAATGCTGGTGCTGCAGCTTATTA
s2_F_425_GGATCGAGTA	AATGATACGGCGACCACCGAGATCTACACGGATCGAGTAGCTGGTGCTGCAGCTTATTA
s2_F_426_AGGATCCGAA	AATGATACGGCGACCACCGAGATCTACACAGGATCCGAAGCTGGTGCTGCAGCTTATTA
s2_F_427_GATACTATCG	AATGATACGGCGACCACCGAGATCTACACGATACTATCGGCTGGTGCTGCAGCTTATTA
s2_F_428_GAGATCCGTC	AATGATACGGCGACCACCGAGATCTACACGAGATCCGTCGCTGGTGCTGCAGCTTATTA
s2_F_429_ACTCACAGGT	AATGATACGGCGACCACCGAGATCTACACACTCACAGGTGCTGGTGCTGCAGCTTATTA
s2_F_430_CTTCGGCACA	AATGATACGGCGACCACCGAGATCTACACCTTCGGCACAGCTGGTGCTGCAGCTTATTA
s2_F_431_ATCACGACCG	AATGATACGGCGACCACCGAGATCTACACATCACGACCGGCTGGTGCTGCAGCTTATTA
s2_F_432_TGAGCTTCCG	AATGATACGGCGACCACCGAGATCTACACTGAGCTTCCGGCTGGTGCTGCAGCTTATTA
s2_F_433_CTAGGTTCAT	AATGATACGGCGACCACCGAGATCTACACCTAGGTTCATGCTGGTGCTGCAGCTTATTA
s2_F_434_CAGTTCAGGT	AATGATACGGCGACCACCGAGATCTACACCAGTTCAGGTGCTGGTGCTGCAGCTTATTA
s2_F_435_GCGTATACAA	AATGATACGGCGACCACCGAGATCTACACGCGTATACAAGCTGGTGCTGCAGCTTATTA
s2_F_436_AGATGATCGG	AATGATACGGCGACCACCGAGATCTACACAGATGATCGGGCTGGTGCTGCAGCTTATTA
s2_F_437_GGCCTAAGAG	AATGATACGGCGACCACCGAGATCTACACGGCCTAAGAGGCTGGTGCTGCAGCTTATTA
s2_F_438_GGCAATTCCA	AATGATACGGCGACCACCGAGATCTACACGGCAATTCCAGCTGGTGCTGCAGCTTATTA
s2_F_439_CATTGAGTAG	AATGATACGGCGACCACCGAGATCTACACCATTGAGTAGGCTGGTGCTGCAGCTTATTA
s2_F_440_GAGCACTCTT	AATGATACGGCGACCACCGAGATCTACACGAGCACTCTTGCTGGTGCTGCAGCTTATTA
s2_F_441_CGACTATGGC	AATGATACGGCGACCACCGAGATCTACACCGACTATGGCGCTGGTGCTGCAGCTTATTA
s2_F_442_GGTAATGCGT	AATGATACGGCGACCACCGAGATCTACACGGTAATGCGTGCTGGTGCTGCAGCTTATTA
s2_F_443_ATCGTGATTC	AATGATACGGCGACCACCGAGATCTACACATCGTGATTCGCTGGTGCTGCAGCTTATTA
s2_F_444_CTGTGGCGAA	AATGATACGGCGACCACCGAGATCTACACCTGTGGCGAAGCTGGTGCTGCAGCTTATTA
s2_F_445_ACGGATTGGA	AATGATACGGCGACCACCGAGATCTACACACGGATTGGAGCTGGTGCTGCAGCTTATTA
s2_F_446_GGCAATACGG	AATGATACGGCGACCACCGAGATCTACACGGCAATACGGGCTGGTGCTGCAGCTTATTA
s2_F_447_CGTCAGTGGT	AATGATACGGCGACCACCGAGATCTACACCGTCAGTGGTGCTGGTGCTGCAGCTTATTA
s2_F_448_GCTGCTGGAT	AATGATACGGCGACCACCGAGATCTACACGCTGCTGGATGCTGGTGCTGCAGCTTATTA
s2_F_449_ACGGAACTAG	AATGATACGGCGACCACCGAGATCTACACACGGAACTAGGCTGGTGCTGCAGCTTATTA
s2_F_450_ACGGAGTATT	AATGATACGGCGACCACCGAGATCTACACACGGAGTATTGCTGGTGCTGCAGCTTATTA
s2_F_451_ACGGATAGAT	AATGATACGGCGACCACCGAGATCTACACACGGATAGATGCTGGTGCTGCAGCTTATTA
s2_F_452_CCGGAATCAT	AATGATACGGCGACCACCGAGATCTACACCCGGAATCATGCTGGTGCTGCAGCTTATTA
s2_F_453_CCGGATTCTA	AATGATACGGCGACCACCGAGATCTACACCCGGATTCTAGCTGGTGCTGCAGCTTATTA
s2_F_454_GCGGAACAGT	AATGATACGGCGACCACCGAGATCTACACGCGGAACAGTGCTGGTGCTGCAGCTTATTA
s2_F_455_CCTGCATCGA	AATGATACGGCGACCACCGAGATCTACACCCTGCATCGAGCTGGTGCTGCAGCTTATTA
s2_F_456_GGAACAGATT	AATGATACGGCGACCACCGAGATCTACACGGAACAGATTGCTGGTGCTGCAGCTTATTA
s2_F_457_GGAACTTCCT	AATGATACGGCGACCACCGAGATCTACACGGAACTTCCTGCTGGTGCTGCAGCTTATTA
s2_F_458_GGAAGAATGA	AATGATACGGCGACCACCGAGATCTACACGGAAGAATGAGCTGGTGCTGCAGCTTATTA
s2_F_459_GGAAGCCTTA	AATGATACGGCGACCACCGAGATCTACACGGAAGCCTTAGCTGGTGCTGCAGCTTATTA
s2_F_460_GGAAGTACAA	AATGATACGGCGACCACCGAGATCTACACGGAAGTACAAGCTGGTGCTGCAGCTTATTA
s2_F_461_GGAATGCAAG	AATGATACGGCGACCACCGAGATCTACACGGAATGCAAGGCTGGTGCTGCAGCTTATTA
s2_F_462_GGAGTTCTCA	AATGATACGGCGACCACCGAGATCTACACGGAGTTCTCAGCTGGTGCTGCAGCTTATTA
s2_F_463_GGATACCAGA	AATGATACGGCGACCACCGAGATCTACACGGATACCAGAGCTGGTGCTGCAGCTTATTA
s2_F_464_GGATGTGATT	AATGATACGGCGACCACCGAGATCTACACGGATGTGATTGCTGGTGCTGCAGCTTATTA
s2_F_465_ACTCGAGGTA	AATGATACGGCGACCACCGAGATCTACACACTCGAGGTAGCTGGTGCTGCAGCTTATTA
s2_F_466_CGGAACACGA	AATGATACGGCGACCACCGAGATCTACACCGGAACACGAGCTGGTGCTGCAGCTTATTA
s2_F_467_CGGAACTTAA	AATGATACGGCGACCACCGAGATCTACACCGGAACTTAAGCTGGTGCTGCAGCTTATTA
s2_F_468_CGGATACTCA	AATGATACGGCGACCACCGAGATCTACACCGGATACTCAGCTGGTGCTGCAGCTTATTA
s2_F_469_GACAACAACG	AATGATACGGCGACCACCGAGATCTACACGACAACAACGGCTGGTGCTGCAGCTTATTA
s2_F_470_AGGCCACATC	AATGATACGGCGACCACCGAGATCTACACAGGCCACATCGCTGGTGCTGCAGCTTATTA
s2_F_471_ACTATGTGAC	AATGATACGGCGACCACCGAGATCTACACACTATGTGACGCTGGTGCTGCAGCTTATTA
s2_F_472_AGGTAGGACG	AATGATACGGCGACCACCGAGATCTACACAGGTAGGACGGCTGGTGCTGCAGCTTATTA
s2_F_473_CAGTGGTTGT	AATGATACGGCGACCACCGAGATCTACACCAGTGGTTGTGCTGGTGCTGCAGCTTATTA
s2_F_474_GCGTTATCAG	AATGATACGGCGACCACCGAGATCTACACGCGTTATCAGGCTGGTGCTGCAGCTTATTA
s2_F_475_GATAGGCCTA	AATGATACGGCGACCACCGAGATCTACACGATAGGCCTAGCTGGTGCTGCAGCTTATTA
s2_F_476_CCGGTAACAA	AATGATACGGCGACCACCGAGATCTACACCCGGTAACAAGCTGGTGCTGCAGCTTATTA
s2_F_477_CGGAGTGTGT	AATGATACGGCGACCACCGAGATCTACACCGGAGTGTGTGCTGGTGCTGCAGCTTATTA
s2_F_478_AGACACCGGA	AATGATACGGCGACCACCGAGATCTACACAGACACCGGAGCTGGTGCTGCAGCTTATTA
s2_F_479_AAGATGTGAG	AATGATACGGCGACCACCGAGATCTACACAAGATGTGAGGCTGGTGCTGCAGCTTATTA
s2_F_480_CACGCGGATT	AATGATACGGCGACCACCGAGATCTACACCACGCGGATTGCTGGTGCTGCAGCTTATTA
s2_F_481_GGAACAACGG	AATGATACGGCGACCACCGAGATCTACACGGAACAACGGGCTGGTGCTGCAGCTTATTA
s2_F_482_CAGGCCATCA	AATGATACGGCGACCACCGAGATCTACACCAGGCCATCAGCTGGTGCTGCAGCTTATTA
s2_F_483_CTGCCTATAA	AATGATACGGCGACCACCGAGATCTACACCTGCCTATAAGCTGGTGCTGCAGCTTATTA
s2_F_484_AGCTATGTGG	AATGATACGGCGACCACCGAGATCTACACAGCTATGTGGGCTGGTGCTGCAGCTTATTA
s2_F_485_ACACTGTGGT	AATGATACGGCGACCACCGAGATCTACACACACTGTGGTGCTGGTGCTGCAGCTTATTA
s2_F_486_GTCACAAGCG	AATGATACGGCGACCACCGAGATCTACACGTCACAAGCGGCTGGTGCTGCAGCTTATTA
s2_F_487_CTACGACTTG	AATGATACGGCGACCACCGAGATCTACACCTACGACTTGGCTGGTGCTGCAGCTTATTA
s2_F_488_TGGTTGAGTA	AATGATACGGCGACCACCGAGATCTACACTGGTTGAGTAGCTGGTGCTGCAGCTTATTA
s2_F_489_TGGAGGATCG	AATGATACGGCGACCACCGAGATCTACACTGGAGGATCGGCTGGTGCTGCAGCTTATTA
s2_F_490_TCAGTTGCCA	AATGATACGGCGACCACCGAGATCTACACTCAGTTGCCAGCTGGTGCTGCAGCTTATTA
s2_F_491_CCAGGAGTGT	AATGATACGGCGACCACCGAGATCTACACCCAGGAGTGTGCTGGTGCTGCAGCTTATTA
s2_F_492_ACATGGCCAA	AATGATACGGCGACCACCGAGATCTACACACATGGCCAAGCTGGTGCTGCAGCTTATTA
s2_F_493_GCGTTGCGAA	AATGATACGGCGACCACCGAGATCTACACGCGTTGCGAAGCTGGTGCTGCAGCTTATTA
s2_F_494_AAGGTTACCG	AATGATACGGCGACCACCGAGATCTACACAAGGTTACCGGCTGGTGCTGCAGCTTATTA
s2_F_495_ATACGGACAT	AATGATACGGCGACCACCGAGATCTACACATACGGACATGCTGGTGCTGCAGCTTATTA
s2_F_496_AGTGGCGAAG	AATGATACGGCGACCACCGAGATCTACACAGTGGCGAAGGCTGGTGCTGCAGCTTATTA
s2_F_497_GCGGTAATCA	AATGATACGGCGACCACCGAGATCTACACGCGGTAATCAGCTGGTGCTGCAGCTTATTA
s2_F_498_CAGACTGAGA	AATGATACGGCGACCACCGAGATCTACACCAGACTGAGAGCTGGTGCTGCAGCTTATTA
s2_F_499_TCTTGTTCCG	AATGATACGGCGACCACCGAGATCTACACTCTTGTTCCGGCTGGTGCTGCAGCTTATTA
s2_F_500_ACCAAGCTGG	AATGATACGGCGACCACCGAGATCTACACACCAAGCTGGGCTGGTGCTGCAGCTTATTA
s2_F_501_GGTTAGGAAT	AATGATACGGCGACCACCGAGATCTACACGGTTAGGAATGCTGGTGCTGCAGCTTATTA
s2_F_502_AAGTCGGTAG	AATGATACGGCGACCACCGAGATCTACACAAGTCGGTAGGCTGGTGCTGCAGCTTATTA
s2_F_503_CACGACTGTA	AATGATACGGCGACCACCGAGATCTACACCACGACTGTAGCTGGTGCTGCAGCTTATTA
s2_F_504_TCGATCCAGT	AATGATACGGCGACCACCGAGATCTACACTCGATCCAGTGCTGGTGCTGCAGCTTATTA
s2_F_505_GGACGAATTG	AATGATACGGCGACCACCGAGATCTACACGGACGAATTGGCTGGTGCTGCAGCTTATTA
s2_F_506_CGGACTAGAA	AATGATACGGCGACCACCGAGATCTACACCGGACTAGAAGCTGGTGCTGCAGCTTATTA
s2_F_507_GAAGCTTGTA	AATGATACGGCGACCACCGAGATCTACACGAAGCTTGTAGCTGGTGCTGCAGCTTATTA
s2_F_508_CAATACGGAA	AATGATACGGCGACCACCGAGATCTACACCAATACGGAAGCTGGTGCTGCAGCTTATTA
s2_F_509_GAACGAGAGA	AATGATACGGCGACCACCGAGATCTACACGAACGAGAGAGCTGGTGCTGCAGCTTATTA
s2_F_510_GACTTCGACG	AATGATACGGCGACCACCGAGATCTACACGACTTCGACGGCTGGTGCTGCAGCTTATTA
s2_F_511_GTACACTGGA	AATGATACGGCGACCACCGAGATCTACACGTACACTGGAGCTGGTGCTGCAGCTTATTA
s2_F_512_GTCGAGGATG	AATGATACGGCGACCACCGAGATCTACACGTCGAGGATGGCTGGTGCTGCAGCTTATTA
s2_F_513_CTCATGCTAT	AATGATACGGCGACCACCGAGATCTACACCTCATGCTATGCTGGTGCTGCAGCTTATTA
s2_F_514_CCTTGCGGAA	AATGATACGGCGACCACCGAGATCTACACCCTTGCGGAAGCTGGTGCTGCAGCTTATTA
s2_F_515_TGGAAGCACG	AATGATACGGCGACCACCGAGATCTACACTGGAAGCACGGCTGGTGCTGCAGCTTATTA
s2_F_516_AGCGTCCAAG	AATGATACGGCGACCACCGAGATCTACACAGCGTCCAAGGCTGGTGCTGCAGCTTATTA
s2_F_517_GCCATCTACG	AATGATACGGCGACCACCGAGATCTACACGCCATCTACGGCTGGTGCTGCAGCTTATTA
s2_F_518_GGAAGCTACT	AATGATACGGCGACCACCGAGATCTACACGGAAGCTACTGCTGGTGCTGCAGCTTATTA
s2_F_519_GGTTGACTAA	AATGATACGGCGACCACCGAGATCTACACGGTTGACTAAGCTGGTGCTGCAGCTTATTA
s2_F_520_TGCCACCGTA	AATGATACGGCGACCACCGAGATCTACACTGCCACCGTAGCTGGTGCTGCAGCTTATTA
s2_F_521_GATTATGTCG	AATGATACGGCGACCACCGAGATCTACACGATTATGTCGGCTGGTGCTGCAGCTTATTA
s2_F_522_ACCACTGTGA	AATGATACGGCGACCACCGAGATCTACACACCACTGTGAGCTGGTGCTGCAGCTTATTA
s2_F_523_GTTGCCTGGA	AATGATACGGCGACCACCGAGATCTACACGTTGCCTGGAGCTGGTGCTGCAGCTTATTA
s2_F_524_CGGTTCAAGG	AATGATACGGCGACCACCGAGATCTACACCGGTTCAAGGGCTGGTGCTGCAGCTTATTA
s2_F_525_GACTACCGTC	AATGATACGGCGACCACCGAGATCTACACGACTACCGTCGCTGGTGCTGCAGCTTATTA
s2_F_526_ATCTCTAGGT	AATGATACGGCGACCACCGAGATCTACACATCTCTAGGTGCTGGTGCTGCAGCTTATTA
s2_F_527_GCGAGTCACT	AATGATACGGCGACCACCGAGATCTACACGCGAGTCACTGCTGGTGCTGCAGCTTATTA
s2_F_528_CGAGGAGATT	AATGATACGGCGACCACCGAGATCTACACCGAGGAGATTGCTGGTGCTGCAGCTTATTA
s2_F_529_GCGAAGACTT	AATGATACGGCGACCACCGAGATCTACACGCGAAGACTTGCTGGTGCTGCAGCTTATTA
s2_F_530_ACGTGGTGAT	AATGATACGGCGACCACCGAGATCTACACACGTGGTGATGCTGGTGCTGCAGCTTATTA
s2_F_531_GTGATCTGGA	AATGATACGGCGACCACCGAGATCTACACGTGATCTGGAGCTGGTGCTGCAGCTTATTA
s2_F_532_CACCTACGTC	AATGATACGGCGACCACCGAGATCTACACCACCTACGTCGCTGGTGCTGCAGCTTATTA
s2_F_533_CTGGTCCGAA	AATGATACGGCGACCACCGAGATCTACACCTGGTCCGAAGCTGGTGCTGCAGCTTATTA
s2_F_534_TCACGGTAGG	AATGATACGGCGACCACCGAGATCTACACTCACGGTAGGGCTGGTGCTGCAGCTTATTA
s2_F_535_AAGCCTTGAA	AATGATACGGCGACCACCGAGATCTACACAAGCCTTGAAGCTGGTGCTGCAGCTTATTA
s2_F_536_GACGCATCTG	AATGATACGGCGACCACCGAGATCTACACGACGCATCTGGCTGGTGCTGCAGCTTATTA
s2_F_537_CACGTAGACT	AATGATACGGCGACCACCGAGATCTACACCACGTAGACTGCTGGTGCTGCAGCTTATTA
s2_F_538_CACGCAACTT	AATGATACGGCGACCACCGAGATCTACACCACGCAACTTGCTGGTGCTGCAGCTTATTA
s2_F_539_ACGTCCTAGA	AATGATACGGCGACCACCGAGATCTACACACGTCCTAGAGCTGGTGCTGCAGCTTATTA
s2_F_540_ACGCCTTACG	AATGATACGGCGACCACCGAGATCTACACACGCCTTACGGCTGGTGCTGCAGCTTATTA
s2_F_541_ACAATCTGTC	AATGATACGGCGACCACCGAGATCTACACACAATCTGTCGCTGGTGCTGCAGCTTATTA
s2_F_542_TAAGAATCGG	AATGATACGGCGACCACCGAGATCTACACTAAGAATCGGGCTGGTGCTGCAGCTTATTA
s2_F_543_AATAAGGTGG	AATGATACGGCGACCACCGAGATCTACACAATAAGGTGGGCTGGTGCTGCAGCTTATTA
s2_F_544_CAACCTCAGT	AATGATACGGCGACCACCGAGATCTACACCAACCTCAGTGCTGGTGCTGCAGCTTATTA
s2_F_545_GAAGATCAGA	AATGATACGGCGACCACCGAGATCTACACGAAGATCAGAGCTGGTGCTGCAGCTTATTA
s2_F_546_ATCCAAGGCG	AATGATACGGCGACCACCGAGATCTACACATCCAAGGCGGCTGGTGCTGCAGCTTATTA
s2_F_547_CAGATACTTG	AATGATACGGCGACCACCGAGATCTACACCAGATACTTGGCTGGTGCTGCAGCTTATTA
s2_F_548_ACGTAAGGAC	AATGATACGGCGACCACCGAGATCTACACACGTAAGGACGCTGGTGCTGCAGCTTATTA
s2_F_549_CGTATACTGT	AATGATACGGCGACCACCGAGATCTACACCGTATACTGTGCTGGTGCTGCAGCTTATTA
s2_F_550_GGAACACTCT	AATGATACGGCGACCACCGAGATCTACACGGAACACTCTGCTGGTGCTGCAGCTTATTA
s2_F_551_GTACAAGGTA	AATGATACGGCGACCACCGAGATCTACACGTACAAGGTAGCTGGTGCTGCAGCTTATTA
s2_F_552_GAATTAGCCG	AATGATACGGCGACCACCGAGATCTACACGAATTAGCCGGCTGGTGCTGCAGCTTATTA
s2_F_553_GTATTCCGGA	AATGATACGGCGACCACCGAGATCTACACGTATTCCGGAGCTGGTGCTGCAGCTTATTA
s2_F_554_AACGAAGTCG	AATGATACGGCGACCACCGAGATCTACACAACGAAGTCGGCTGGTGCTGCAGCTTATTA
s2_F_555_GTTAGCTTCG	AATGATACGGCGACCACCGAGATCTACACGTTAGCTTCGGCTGGTGCTGCAGCTTATTA
s2_F_556_TACACTCACG	AATGATACGGCGACCACCGAGATCTACACTACACTCACGGCTGGTGCTGCAGCTTATTA
s2_F_557_TACCTGCGTG	AATGATACGGCGACCACCGAGATCTACACTACCTGCGTGGCTGGTGCTGCAGCTTATTA
s2_F_558_TGGAGTACGG	AATGATACGGCGACCACCGAGATCTACACTGGAGTACGGGCTGGTGCTGCAGCTTATTA
s2_F_559_ACGCACTCAT	AATGATACGGCGACCACCGAGATCTACACACGCACTCATGCTGGTGCTGCAGCTTATTA
s2_F_560_ATCGTACGCT	AATGATACGGCGACCACCGAGATCTACACATCGTACGCTGCTGGTGCTGCAGCTTATTA
s2_F_561_GCATAAGGTT	AATGATACGGCGACCACCGAGATCTACACGCATAAGGTTGCTGGTGCTGCAGCTTATTA
s2_F_562_CGTGAGATAA	AATGATACGGCGACCACCGAGATCTACACCGTGAGATAAGCTGGTGCTGCAGCTTATTA
s2_F_563_ACAGACCGTG	AATGATACGGCGACCACCGAGATCTACACACAGACCGTGGCTGGTGCTGCAGCTTATTA
s2_F_564_GACCGTTAGG	AATGATACGGCGACCACCGAGATCTACACGACCGTTAGGGCTGGTGCTGCAGCTTATTA
s2_F_565_GGTACATCCA	AATGATACGGCGACCACCGAGATCTACACGGTACATCCAGCTGGTGCTGCAGCTTATTA
s2_F_566_CGTCGTACAT	AATGATACGGCGACCACCGAGATCTACACCGTCGTACATGCTGGTGCTGCAGCTTATTA
s2_F_567_AGTAGCCTAT	AATGATACGGCGACCACCGAGATCTACACAGTAGCCTATGCTGGTGCTGCAGCTTATTA
s2_F_568_CTACCGGATG	AATGATACGGCGACCACCGAGATCTACACCTACCGGATGGCTGGTGCTGCAGCTTATTA
s2_F_569_CTAGGCGAGA	AATGATACGGCGACCACCGAGATCTACACCTAGGCGAGAGCTGGTGCTGCAGCTTATTA
s2_F_570_TTAAGTCACG	AATGATACGGCGACCACCGAGATCTACACTTAAGTCACGGCTGGTGCTGCAGCTTATTA
s2_F_571_CGGATAGTTC	AATGATACGGCGACCACCGAGATCTACACCGGATAGTTCGCTGGTGCTGCAGCTTATTA
s2_F_572_CCATCAGCTG	AATGATACGGCGACCACCGAGATCTACACCCATCAGCTGGCTGGTGCTGCAGCTTATTA
s2_F_573_AGGCGGAGAT	AATGATACGGCGACCACCGAGATCTACACAGGCGGAGATGCTGGTGCTGCAGCTTATTA
s2_F_574_CAGACATCCT	AATGATACGGCGACCACCGAGATCTACACCAGACATCCTGCTGGTGCTGCAGCTTATTA
s2_F_575_ACGTAGAATC	AATGATACGGCGACCACCGAGATCTACACACGTAGAATCGCTGGTGCTGCAGCTTATTA
s2_F_576_GGCTAGACTG	AATGATACGGCGACCACCGAGATCTACACGGCTAGACTGGCTGGTGCTGCAGCTTATTA
s2_F_577_CAAGAGTAGA	AATGATACGGCGACCACCGAGATCTACACCAAGAGTAGAGCTGGTGCTGCAGCTTATTA
s2_F_578_GACAGGTCAA	AATGATACGGCGACCACCGAGATCTACACGACAGGTCAAGCTGGTGCTGCAGCTTATTA
s2_F_579_AATCCGATGG	AATGATACGGCGACCACCGAGATCTACACAATCCGATGGGCTGGTGCTGCAGCTTATTA
s2_F_580_TTACCTATCG	AATGATACGGCGACCACCGAGATCTACACTTACCTATCGGCTGGTGCTGCAGCTTATTA
s2_F_581_GACGTGATCA	AATGATACGGCGACCACCGAGATCTACACGACGTGATCAGCTGGTGCTGCAGCTTATTA
s2_F_582_GGTAATGATG	AATGATACGGCGACCACCGAGATCTACACGGTAATGATGGCTGGTGCTGCAGCTTATTA
s2_F_583_GCTTCGAGAA	AATGATACGGCGACCACCGAGATCTACACGCTTCGAGAAGCTGGTGCTGCAGCTTATTA
s2_F_584_GGAACCAGGT	AATGATACGGCGACCACCGAGATCTACACGGAACCAGGTGCTGGTGCTGCAGCTTATTA
s2_F_585_ACGATTCGAC	AATGATACGGCGACCACCGAGATCTACACACGATTCGACGCTGGTGCTGCAGCTTATTA
s2_F_586_GACATTGTGG	AATGATACGGCGACCACCGAGATCTACACGACATTGTGGGCTGGTGCTGCAGCTTATTA
s2_F_587_AGCAACCTTA	AATGATACGGCGACCACCGAGATCTACACAGCAACCTTAGCTGGTGCTGCAGCTTATTA
s2_F_588_TGATAGGTCT	AATGATACGGCGACCACCGAGATCTACACTGATAGGTCTGCTGGTGCTGCAGCTTATTA
s2_F_589_AACGTCATGT	AATGATACGGCGACCACCGAGATCTACACAACGTCATGTGCTGGTGCTGCAGCTTATTA
s2_F_590_CGTTGGTAGG	AATGATACGGCGACCACCGAGATCTACACCGTTGGTAGGGCTGGTGCTGCAGCTTATTA
s2_F_591_GTGGAATAGG	AATGATACGGCGACCACCGAGATCTACACGTGGAATAGGGCTGGTGCTGCAGCTTATTA
s2_F_592_GTTGATGTTG	AATGATACGGCGACCACCGAGATCTACACGTTGATGTTGGCTGGTGCTGCAGCTTATTA
s2_F_593_TATGAGATCG	AATGATACGGCGACCACCGAGATCTACACTATGAGATCGGCTGGTGCTGCAGCTTATTA
s2_F_594_CTAACATACG	AATGATACGGCGACCACCGAGATCTACACCTAACATACGGCTGGTGCTGCAGCTTATTA
s2_F_595_AACATCGGTT	AATGATACGGCGACCACCGAGATCTACACAACATCGGTTGCTGGTGCTGCAGCTTATTA
s2_F_596_GCATGGTTAT	AATGATACGGCGACCACCGAGATCTACACGCATGGTTATGCTGGTGCTGCAGCTTATTA
s2_F_597_GATAAGTGCG	AATGATACGGCGACCACCGAGATCTACACGATAAGTGCGGCTGGTGCTGCAGCTTATTA
s2_F_598_AATCGCGTAA	AATGATACGGCGACCACCGAGATCTACACAATCGCGTAAGCTGGTGCTGCAGCTTATTA
s2_F_599_AATGTTCGTC	AATGATACGGCGACCACCGAGATCTACACAATGTTCGTCGCTGGTGCTGCAGCTTATTA
s2_F_600_GGTACTTCAG	AATGATACGGCGACCACCGAGATCTACACGGTACTTCAGGCTGGTGCTGCAGCTTATTA
s2_F_601_GGAGCTCAAG	AATGATACGGCGACCACCGAGATCTACACGGAGCTCAAGGCTGGTGCTGCAGCTTATTA
s2_F_602_TCCTCAGTCT	AATGATACGGCGACCACCGAGATCTACACTCCTCAGTCTGCTGGTGCTGCAGCTTATTA
s2_F_603_GAGAGTAGAA	AATGATACGGCGACCACCGAGATCTACACGAGAGTAGAAGCTGGTGCTGCAGCTTATTA
s2_F_604_GGAATATCCG	AATGATACGGCGACCACCGAGATCTACACGGAATATCCGGCTGGTGCTGCAGCTTATTA
s2_F_605_ACGCGCATCA	AATGATACGGCGACCACCGAGATCTACACACGCGCATCAGCTGGTGCTGCAGCTTATTA
s2_F_606_GGCTCTAAGT	AATGATACGGCGACCACCGAGATCTACACGGCTCTAAGTGCTGGTGCTGCAGCTTATTA
s2_F_607_ACCAACCGTT	AATGATACGGCGACCACCGAGATCTACACACCAACCGTTGCTGGTGCTGCAGCTTATTA
s2_F_608_ACATCACGTC	AATGATACGGCGACCACCGAGATCTACACACATCACGTCGCTGGTGCTGCAGCTTATTA
s2_F_609_AATCCTGGAC	AATGATACGGCGACCACCGAGATCTACACAATCCTGGACGCTGGTGCTGCAGCTTATTA
s2_F_610_AATGCGGCTA	AATGATACGGCGACCACCGAGATCTACACAATGCGGCTAGCTGGTGCTGCAGCTTATTA
s2_F_611_AATGTCTGGC	AATGATACGGCGACCACCGAGATCTACACAATGTCTGGCGCTGGTGCTGCAGCTTATTA
s2_F_612_ACACGTCATC	AATGATACGGCGACCACCGAGATCTACACACACGTCATCGCTGGTGCTGCAGCTTATTA
s2_F_613_ACACTCGCGT	AATGATACGGCGACCACCGAGATCTACACACACTCGCGTGCTGGTGCTGCAGCTTATTA
s2_F_614_ACCATGCATC	AATGATACGGCGACCACCGAGATCTACACACCATGCATCGCTGGTGCTGCAGCTTATTA
s2_F_615_ACCGTACAGT	AATGATACGGCGACCACCGAGATCTACACACCGTACAGTGCTGGTGCTGCAGCTTATTA
s2_F_616_ACGATCTAGC	AATGATACGGCGACCACCGAGATCTACACACGATCTAGCGCTGGTGCTGCAGCTTATTA
s2_F_617_ACGGTCCTAT	AATGATACGGCGACCACCGAGATCTACACACGGTCCTATGCTGGTGCTGCAGCTTATTA
s2_F_618_ACTTAGCGTC	AATGATACGGCGACCACCGAGATCTACACACTTAGCGTCGCTGGTGCTGCAGCTTATTA
s2_F_619_AGGTTCTAAC	AATGATACGGCGACCACCGAGATCTACACAGGTTCTAACGCTGGTGCTGCAGCTTATTA
s2_F_620_ATATAGGCCT	AATGATACGGCGACCACCGAGATCTACACATATAGGCCTGCTGGTGCTGCAGCTTATTA
s2_F_621_ATGATTCGCG	AATGATACGGCGACCACCGAGATCTACACATGATTCGCGGCTGGTGCTGCAGCTTATTA
s2_F_622_ATGCTAGAGA	AATGATACGGCGACCACCGAGATCTACACATGCTAGAGAGCTGGTGCTGCAGCTTATTA
s2_F_623_CACGACATGC	AATGATACGGCGACCACCGAGATCTACACCACGACATGCGCTGGTGCTGCAGCTTATTA
s2_F_624_CACGGTAATT	AATGATACGGCGACCACCGAGATCTACACCACGGTAATTGCTGGTGCTGCAGCTTATTA
s2_F_625_CAGAACCACG	AATGATACGGCGACCACCGAGATCTACACCAGAACCACGGCTGGTGCTGCAGCTTATTA
s2_F_626_CCACAACGTC	AATGATACGGCGACCACCGAGATCTACACCCACAACGTCGCTGGTGCTGCAGCTTATTA
s2_F_627_CCACAATAGA	AATGATACGGCGACCACCGAGATCTACACCCACAATAGAGCTGGTGCTGCAGCTTATTA
s2_F_628_CCGAGTCGAT	AATGATACGGCGACCACCGAGATCTACACCCGAGTCGATGCTGGTGCTGCAGCTTATTA
s2_F_629_CCGCGACTAA	AATGATACGGCGACCACCGAGATCTACACCCGCGACTAAGCTGGTGCTGCAGCTTATTA
s2_F_630_CCGGACCAAT	AATGATACGGCGACCACCGAGATCTACACCCGGACCAATGCTGGTGCTGCAGCTTATTA
s2_F_631_CCGTATAGAC	AATGATACGGCGACCACCGAGATCTACACCCGTATAGACGCTGGTGCTGCAGCTTATTA
s2_F_632_CCTAGCGTGA	AATGATACGGCGACCACCGAGATCTACACCCTAGCGTGAGCTGGTGCTGCAGCTTATTA
s2_F_633_CGATGTGAGA	AATGATACGGCGACCACCGAGATCTACACCGATGTGAGAGCTGGTGCTGCAGCTTATTA
s2_F_634_CGCAGTCAGT	AATGATACGGCGACCACCGAGATCTACACCGCAGTCAGTGCTGGTGCTGCAGCTTATTA
s2_F_635_CGGAAGTGAG	AATGATACGGCGACCACCGAGATCTACACCGGAAGTGAGGCTGGTGCTGCAGCTTATTA
s2_F_636_CGGACCATGT	AATGATACGGCGACCACCGAGATCTACACCGGACCATGTGCTGGTGCTGCAGCTTATTA
s2_F_637_CGTAACAGTT	AATGATACGGCGACCACCGAGATCTACACCGTAACAGTTGCTGGTGCTGCAGCTTATTA
s2_F_638_CGTAGAACTT	AATGATACGGCGACCACCGAGATCTACACCGTAGAACTTGCTGGTGCTGCAGCTTATTA
s2_F_639_CTCTGCGGTT	AATGATACGGCGACCACCGAGATCTACACCTCTGCGGTTGCTGGTGCTGCAGCTTATTA
s2_F_640_CTGTAGATGG	AATGATACGGCGACCACCGAGATCTACACCTGTAGATGGGCTGGTGCTGCAGCTTATTA
s2_F_641_CTGTTAAGCG	AATGATACGGCGACCACCGAGATCTACACCTGTTAAGCGGCTGGTGCTGCAGCTTATTA
s2_F_642_CTTACTGGCG	AATGATACGGCGACCACCGAGATCTACACCTTACTGGCGGCTGGTGCTGCAGCTTATTA
s2_F_643_GAACGTACGT	AATGATACGGCGACCACCGAGATCTACACGAACGTACGTGCTGGTGCTGCAGCTTATTA
s2_F_644_GAACTCGAGG	AATGATACGGCGACCACCGAGATCTACACGAACTCGAGGGCTGGTGCTGCAGCTTATTA
s2_F_645_GAAGATATCC	AATGATACGGCGACCACCGAGATCTACACGAAGATATCCGCTGGTGCTGCAGCTTATTA
s2_F_646_GAAGTTGATG	AATGATACGGCGACCACCGAGATCTACACGAAGTTGATGGCTGGTGCTGCAGCTTATTA
s2_F_647_GACGATGGAT	AATGATACGGCGACCACCGAGATCTACACGACGATGGATGCTGGTGCTGCAGCTTATTA
s2_F_648_GACTCGTCAG	AATGATACGGCGACCACCGAGATCTACACGACTCGTCAGGCTGGTGCTGCAGCTTATTA
s2_F_649_GACTGATAGA	AATGATACGGCGACCACCGAGATCTACACGACTGATAGAGCTGGTGCTGCAGCTTATTA
s2_F_650_GAGACCTCTG	AATGATACGGCGACCACCGAGATCTACACGAGACCTCTGGCTGGTGCTGCAGCTTATTA
s2_F_651_GAGGCGGTAA	AATGATACGGCGACCACCGAGATCTACACGAGGCGGTAAGCTGGTGCTGCAGCTTATTA
s2_F_652_GAGGTCAATG	AATGATACGGCGACCACCGAGATCTACACGAGGTCAATGGCTGGTGCTGCAGCTTATTA
s2_F_653_GATGAACACG	AATGATACGGCGACCACCGAGATCTACACGATGAACACGGCTGGTGCTGCAGCTTATTA
s2_F_654_GATGAAGCGG	AATGATACGGCGACCACCGAGATCTACACGATGAAGCGGGCTGGTGCTGCAGCTTATTA
s2_F_655_GCAAGACGGA	AATGATACGGCGACCACCGAGATCTACACGCAAGACGGAGCTGGTGCTGCAGCTTATTA
s2_F_656_GCATTGGTGT	AATGATACGGCGACCACCGAGATCTACACGCATTGGTGTGCTGGTGCTGCAGCTTATTA
s2_F_657_GCCAGATATG	AATGATACGGCGACCACCGAGATCTACACGCCAGATATGGCTGGTGCTGCAGCTTATTA
s2_F_658_GCGAAGAGAG	AATGATACGGCGACCACCGAGATCTACACGCGAAGAGAGGCTGGTGCTGCAGCTTATTA
s2_F_659_GCGGTTAACT	AATGATACGGCGACCACCGAGATCTACACGCGGTTAACTGCTGGTGCTGCAGCTTATTA
s2_F_660_GCGTCACCAA	AATGATACGGCGACCACCGAGATCTACACGCGTCACCAAGCTGGTGCTGCAGCTTATTA
s2_F_661_GCGTCACGTT	AATGATACGGCGACCACCGAGATCTACACGCGTCACGTTGCTGGTGCTGCAGCTTATTA
s2_F_662_GCTTGTCATG	AATGATACGGCGACCACCGAGATCTACACGCTTGTCATGGCTGGTGCTGCAGCTTATTA
s2_F_663_GGACACTACG	AATGATACGGCGACCACCGAGATCTACACGGACACTACGGCTGGTGCTGCAGCTTATTA
s2_F_664_GGACCATACA	AATGATACGGCGACCACCGAGATCTACACGGACCATACAGCTGGTGCTGCAGCTTATTA
s2_F_665_GGACCTTGAA	AATGATACGGCGACCACCGAGATCTACACGGACCTTGAAGCTGGTGCTGCAGCTTATTA
s2_F_666_GGACGTAGGA	AATGATACGGCGACCACCGAGATCTACACGGACGTAGGAGCTGGTGCTGCAGCTTATTA
s2_F_667_GGACTGACGT	AATGATACGGCGACCACCGAGATCTACACGGACTGACGTGCTGGTGCTGCAGCTTATTA
s2_F_668_GGAGAGTTAT	AATGATACGGCGACCACCGAGATCTACACGGAGAGTTATGCTGGTGCTGCAGCTTATTA
s2_F_669_GGAGCACGTA	AATGATACGGCGACCACCGAGATCTACACGGAGCACGTAGCTGGTGCTGCAGCTTATTA
s2_F_670_GGCAACAGTA	AATGATACGGCGACCACCGAGATCTACACGGCAACAGTAGCTGGTGCTGCAGCTTATTA
s2_F_671_GGCTTCTTGG	AATGATACGGCGACCACCGAGATCTACACGGCTTCTTGGGCTGGTGCTGCAGCTTATTA
s2_F_672_GGTAGTATTG	AATGATACGGCGACCACCGAGATCTACACGGTAGTATTGGCTGGTGCTGCAGCTTATTA
s2_F_673_GGTATTCACT	AATGATACGGCGACCACCGAGATCTACACGGTATTCACTGCTGGTGCTGCAGCTTATTA
s2_F_674_GTACTGCGTA	AATGATACGGCGACCACCGAGATCTACACGTACTGCGTAGCTGGTGCTGCAGCTTATTA
s2_F_675_GTCAGTTGGA	AATGATACGGCGACCACCGAGATCTACACGTCAGTTGGAGCTGGTGCTGCAGCTTATTA
s2_F_676_GTCATCTCTT	AATGATACGGCGACCACCGAGATCTACACGTCATCTCTTGCTGGTGCTGCAGCTTATTA
s2_F_677_GTCTTAACGG	AATGATACGGCGACCACCGAGATCTACACGTCTTAACGGGCTGGTGCTGCAGCTTATTA
s2_F_678_GTGCCTACCT	AATGATACGGCGACCACCGAGATCTACACGTGCCTACCTGCTGGTGCTGCAGCTTATTA
s2_F_679_GTGGCATCCA	AATGATACGGCGACCACCGAGATCTACACGTGGCATCCAGCTGGTGCTGCAGCTTATTA
s2_F_680_GTGGCCTTAG	AATGATACGGCGACCACCGAGATCTACACGTGGCCTTAGGCTGGTGCTGCAGCTTATTA
s2_F_681_GTTCTCAGTT	AATGATACGGCGACCACCGAGATCTACACGTTCTCAGTTGCTGGTGCTGCAGCTTATTA
s2_F_682_TATGGCCACA	AATGATACGGCGACCACCGAGATCTACACTATGGCCACAGCTGGTGCTGCAGCTTATTA
s2_F_683_TCCACAGTGG	AATGATACGGCGACCACCGAGATCTACACTCCACAGTGGGCTGGTGCTGCAGCTTATTA
s2_F_684_TCCATTAACG	AATGATACGGCGACCACCGAGATCTACACTCCATTAACGGCTGGTGCTGCAGCTTATTA
s2_F_685_TCCTGATAAG	AATGATACGGCGACCACCGAGATCTACACTCCTGATAAGGCTGGTGCTGCAGCTTATTA
s2_F_686_TGCAAGATTG	AATGATACGGCGACCACCGAGATCTACACTGCAAGATTGGCTGGTGCTGCAGCTTATTA
s2_F_687_TGCGAATCGA	AATGATACGGCGACCACCGAGATCTACACTGCGAATCGAGCTGGTGCTGCAGCTTATTA
s2_F_688_TGCTGTCCGA	AATGATACGGCGACCACCGAGATCTACACTGCTGTCCGAGCTGGTGCTGCAGCTTATTA
s2_F_689_GGCAACCTGT	AATGATACGGCGACCACCGAGATCTACACGGCAACCTGTGCTGGTGCTGCAGCTTATTA
s2_F_690_CTTGGAGTGA	AATGATACGGCGACCACCGAGATCTACACCTTGGAGTGAGCTGGTGCTGCAGCTTATTA
s2_F_691_CATGTGGTAT	AATGATACGGCGACCACCGAGATCTACACCATGTGGTATGCTGGTGCTGCAGCTTATTA
s2_F_692_TAGAGACACG	AATGATACGGCGACCACCGAGATCTACACTAGAGACACGGCTGGTGCTGCAGCTTATTA
s2_F_693_CTCACATAGT	AATGATACGGCGACCACCGAGATCTACACCTCACATAGTGCTGGTGCTGCAGCTTATTA
s2_F_694_ACAGTCGAGG	AATGATACGGCGACCACCGAGATCTACACACAGTCGAGGGCTGGTGCTGCAGCTTATTA
s2_F_695_TAGTGGCTGG	AATGATACGGCGACCACCGAGATCTACACTAGTGGCTGGGCTGGTGCTGCAGCTTATTA
s2_F_696_AAGCTACAGT	AATGATACGGCGACCACCGAGATCTACACAAGCTACAGTGCTGGTGCTGCAGCTTATTA
s2_F_697_AGAACGGCAT	AATGATACGGCGACCACCGAGATCTACACAGAACGGCATGCTGGTGCTGCAGCTTATTA
s2_F_698_GAACCTTGGC	AATGATACGGCGACCACCGAGATCTACACGAACCTTGGCGCTGGTGCTGCAGCTTATTA
s2_F_699_CGATAGAGTC	AATGATACGGCGACCACCGAGATCTACACCGATAGAGTCGCTGGTGCTGCAGCTTATTA
s2_F_700_GACGTTGTAA	AATGATACGGCGACCACCGAGATCTACACGACGTTGTAAGCTGGTGCTGCAGCTTATTA
s2_F_701_CCTTGACAAG	AATGATACGGCGACCACCGAGATCTACACCCTTGACAAGGCTGGTGCTGCAGCTTATTA
s2_F_702_GGCATAGTTG	AATGATACGGCGACCACCGAGATCTACACGGCATAGTTGGCTGGTGCTGCAGCTTATTA
s2_F_703_CACATCATGA	AATGATACGGCGACCACCGAGATCTACACCACATCATGAGCTGGTGCTGCAGCTTATTA
s2_F_704_CGTGGTAATA	AATGATACGGCGACCACCGAGATCTACACCGTGGTAATAGCTGGTGCTGCAGCTTATTA
s2_F_705_GAGCAATAGA	AATGATACGGCGACCACCGAGATCTACACGAGCAATAGAGCTGGTGCTGCAGCTTATTA
s2_F_706_GAGCTCCTCA	AATGATACGGCGACCACCGAGATCTACACGAGCTCCTCAGCTGGTGCTGCAGCTTATTA
s2_F_707_TCGCGATCCT	AATGATACGGCGACCACCGAGATCTACACTCGCGATCCTGCTGGTGCTGCAGCTTATTA
s2_F_708_ATGCTGACTT	AATGATACGGCGACCACCGAGATCTACACATGCTGACTTGCTGGTGCTGCAGCTTATTA
s2_F_709_TCAACGACTT	AATGATACGGCGACCACCGAGATCTACACTCAACGACTTGCTGGTGCTGCAGCTTATTA
s2_F_710_CCTCTGAACG	AATGATACGGCGACCACCGAGATCTACACCCTCTGAACGGCTGGTGCTGCAGCTTATTA
s2_F_711_CGTAGCATCG	AATGATACGGCGACCACCGAGATCTACACCGTAGCATCGGCTGGTGCTGCAGCTTATTA
s2_F_712_GCGGACTAAG	AATGATACGGCGACCACCGAGATCTACACGCGGACTAAGGCTGGTGCTGCAGCTTATTA
s2_F_713_CTGGAGTATG	AATGATACGGCGACCACCGAGATCTACACCTGGAGTATGGCTGGTGCTGCAGCTTATTA
s2_F_714_GGCCACACTT	AATGATACGGCGACCACCGAGATCTACACGGCCACACTTGCTGGTGCTGCAGCTTATTA
s2_F_715_GTACATGACG	AATGATACGGCGACCACCGAGATCTACACGTACATGACGGCTGGTGCTGCAGCTTATTA
s2_F_716_CCTGCGCATT	AATGATACGGCGACCACCGAGATCTACACCCTGCGCATTGCTGGTGCTGCAGCTTATTA
s2_F_717_GCGGCATGAA	AATGATACGGCGACCACCGAGATCTACACGCGGCATGAAGCTGGTGCTGCAGCTTATTA
s2_F_718_CTCTGCGACA	AATGATACGGCGACCACCGAGATCTACACCTCTGCGACAGCTGGTGCTGCAGCTTATTA
s2_F_719_GGATCAGCGA	AATGATACGGCGACCACCGAGATCTACACGGATCAGCGAGCTGGTGCTGCAGCTTATTA
s2_F_720_TCGCATTCGA	AATGATACGGCGACCACCGAGATCTACACTCGCATTCGAGCTGGTGCTGCAGCTTATTA
s2_F_721_GTCGTTGAGC	AATGATACGGCGACCACCGAGATCTACACGTCGTTGAGCGCTGGTGCTGCAGCTTATTA
s2_F_722_GTGACGTACC	AATGATACGGCGACCACCGAGATCTACACGTGACGTACCGCTGGTGCTGCAGCTTATTA
s2_F_723_ACTGATCTCC	AATGATACGGCGACCACCGAGATCTACACACTGATCTCCGCTGGTGCTGCAGCTTATTA
s2_F_724_CAGAATTCAG	AATGATACGGCGACCACCGAGATCTACACCAGAATTCAGGCTGGTGCTGCAGCTTATTA
s2_F_725_CCACGAAGGT	AATGATACGGCGACCACCGAGATCTACACCCACGAAGGTGCTGGTGCTGCAGCTTATTA
s2_F_726_CTTAGGTCAA	AATGATACGGCGACCACCGAGATCTACACCTTAGGTCAAGCTGGTGCTGCAGCTTATTA
s2_F_727_CGACGTCAAT	AATGATACGGCGACCACCGAGATCTACACCGACGTCAATGCTGGTGCTGCAGCTTATTA
s2_F_728_GACGCGACAT	AATGATACGGCGACCACCGAGATCTACACGACGCGACATGCTGGTGCTGCAGCTTATTA
s2_F_729_GTGCTATGTA	AATGATACGGCGACCACCGAGATCTACACGTGCTATGTAGCTGGTGCTGCAGCTTATTA
s2_F_730_GTATGATCAG	AATGATACGGCGACCACCGAGATCTACACGTATGATCAGGCTGGTGCTGCAGCTTATTA
s2_F_731_CGTTATGGTT	AATGATACGGCGACCACCGAGATCTACACCGTTATGGTTGCTGGTGCTGCAGCTTATTA
s2_F_732_TCCAGCTAGG	AATGATACGGCGACCACCGAGATCTACACTCCAGCTAGGGCTGGTGCTGCAGCTTATTA
s2_F_733_AGCGAACGTA	AATGATACGGCGACCACCGAGATCTACACAGCGAACGTAGCTGGTGCTGCAGCTTATTA
s2_F_734_CGGAATCCGT	AATGATACGGCGACCACCGAGATCTACACCGGAATCCGTGCTGGTGCTGCAGCTTATTA
s2_F_735_GCGGTTAGTA	AATGATACGGCGACCACCGAGATCTACACGCGGTTAGTAGCTGGTGCTGCAGCTTATTA
s2_F_736_GTAGGTTCGG	AATGATACGGCGACCACCGAGATCTACACGTAGGTTCGGGCTGGTGCTGCAGCTTATTA
s2_F_737_CGACTCCAGA	AATGATACGGCGACCACCGAGATCTACACCGACTCCAGAGCTGGTGCTGCAGCTTATTA
s2_F_738_CTGTCAAGGT	AATGATACGGCGACCACCGAGATCTACACCTGTCAAGGTGCTGGTGCTGCAGCTTATTA
s2_F_739_CTAGCTACTT	AATGATACGGCGACCACCGAGATCTACACCTAGCTACTTGCTGGTGCTGCAGCTTATTA
s2_F_740_CATAGCTAGA	AATGATACGGCGACCACCGAGATCTACACCATAGCTAGAGCTGGTGCTGCAGCTTATTA
s2_F_741_AGGTCATCGA	AATGATACGGCGACCACCGAGATCTACACAGGTCATCGAGCTGGTGCTGCAGCTTATTA
s2_F_742_AACATGTGTC	AATGATACGGCGACCACCGAGATCTACACAACATGTGTCGCTGGTGCTGCAGCTTATTA
s2_F_743_CGCATTACCT	AATGATACGGCGACCACCGAGATCTACACCGCATTACCTGCTGGTGCTGCAGCTTATTA
s2_F_744_TGGCGTTCGT	AATGATACGGCGACCACCGAGATCTACACTGGCGTTCGTGCTGGTGCTGCAGCTTATTA
s2_F_745_TGTAATCGAG	AATGATACGGCGACCACCGAGATCTACACTGTAATCGAGGCTGGTGCTGCAGCTTATTA
s2_F_746_AAGTAGTTCG	AATGATACGGCGACCACCGAGATCTACACAAGTAGTTCGGCTGGTGCTGCAGCTTATTA
s2_F_747_AGGCCATGAC	AATGATACGGCGACCACCGAGATCTACACAGGCCATGACGCTGGTGCTGCAGCTTATTA
s2_F_748_GTTGGTAACG	AATGATACGGCGACCACCGAGATCTACACGTTGGTAACGGCTGGTGCTGCAGCTTATTA
s2_F_749_GTAGACCATG	AATGATACGGCGACCACCGAGATCTACACGTAGACCATGGCTGGTGCTGCAGCTTATTA
s2_F_750_ATCATGACGT	AATGATACGGCGACCACCGAGATCTACACATCATGACGTGCTGGTGCTGCAGCTTATTA
s2_F_751_GGCACTCCAT	AATGATACGGCGACCACCGAGATCTACACGGCACTCCATGCTGGTGCTGCAGCTTATTA
s2_F_752_CGTGTCGGTA	AATGATACGGCGACCACCGAGATCTACACCGTGTCGGTAGCTGGTGCTGCAGCTTATTA
s2_F_753_GGCCATAGAT	AATGATACGGCGACCACCGAGATCTACACGGCCATAGATGCTGGTGCTGCAGCTTATTA
s2_F_754_GTTGCCAAGC	AATGATACGGCGACCACCGAGATCTACACGTTGCCAAGCGCTGGTGCTGCAGCTTATTA
s2_F_755_ACCGAAGTGT	AATGATACGGCGACCACCGAGATCTACACACCGAAGTGTGCTGGTGCTGCAGCTTATTA
s2_F_756_CGGTACCACA	AATGATACGGCGACCACCGAGATCTACACCGGTACCACAGCTGGTGCTGCAGCTTATTA
s2_F_757_CGGAAGACTG	AATGATACGGCGACCACCGAGATCTACACCGGAAGACTGGCTGGTGCTGCAGCTTATTA
s2_F_758_GATTCGAACA	AATGATACGGCGACCACCGAGATCTACACGATTCGAACAGCTGGTGCTGCAGCTTATTA
s2_F_759_ATTGTCGAAC	AATGATACGGCGACCACCGAGATCTACACATTGTCGAACGCTGGTGCTGCAGCTTATTA
s2_F_760_TAGACGTGGT	AATGATACGGCGACCACCGAGATCTACACTAGACGTGGTGCTGGTGCTGCAGCTTATTA
s2_F_761_CGTTCCAGAG	AATGATACGGCGACCACCGAGATCTACACCGTTCCAGAGGCTGGTGCTGCAGCTTATTA
s2_F_762_ATTGGCCATC	AATGATACGGCGACCACCGAGATCTACACATTGGCCATCGCTGGTGCTGCAGCTTATTA
s2_F_763_GGTCAACATG	AATGATACGGCGACCACCGAGATCTACACGGTCAACATGGCTGGTGCTGCAGCTTATTA
s2_F_764_AGACAGAACT	AATGATACGGCGACCACCGAGATCTACACAGACAGAACTGCTGGTGCTGCAGCTTATTA
s2_F_765_CTTACGCACG	AATGATACGGCGACCACCGAGATCTACACCTTACGCACGGCTGGTGCTGCAGCTTATTA
s2_F_766_AGTGTCCTTC	AATGATACGGCGACCACCGAGATCTACACAGTGTCCTTCGCTGGTGCTGCAGCTTATTA
s2_F_767_ACTGTTGTGT	AATGATACGGCGACCACCGAGATCTACACACTGTTGTGTGCTGGTGCTGCAGCTTATTA
s2_F_768_CGGAGCGATT	AATGATACGGCGACCACCGAGATCTACACCGGAGCGATTGCTGGTGCTGCAGCTTATTA
s2_F_769_CGCAACTACT	AATGATACGGCGACCACCGAGATCTACACCGCAACTACTGCTGGTGCTGCAGCTTATTA
s2_F_770_CTACTGAGAG	AATGATACGGCGACCACCGAGATCTACACCTACTGAGAGGCTGGTGCTGCAGCTTATTA
s2_F_771_AAGGTGTTCC	AATGATACGGCGACCACCGAGATCTACACAAGGTGTTCCGCTGGTGCTGCAGCTTATTA
s2_F_772_ACCGCGAAGT	AATGATACGGCGACCACCGAGATCTACACACCGCGAAGTGCTGGTGCTGCAGCTTATTA
s2_F_773_CGATAGATAG	AATGATACGGCGACCACCGAGATCTACACCGATAGATAGGCTGGTGCTGCAGCTTATTA
s2_F_774_CGTTATCCGG	AATGATACGGCGACCACCGAGATCTACACCGTTATCCGGGCTGGTGCTGCAGCTTATTA
s2_F_775_AAGCGCTAAT	AATGATACGGCGACCACCGAGATCTACACAAGCGCTAATGCTGGTGCTGCAGCTTATTA
s2_F_776_GCAAGAGTCG	AATGATACGGCGACCACCGAGATCTACACGCAAGAGTCGGCTGGTGCTGCAGCTTATTA
s2_F_777_TCTGGCCAAT	AATGATACGGCGACCACCGAGATCTACACTCTGGCCAATGCTGGTGCTGCAGCTTATTA
s2_F_778_TACGCTGCCT	AATGATACGGCGACCACCGAGATCTACACTACGCTGCCTGCTGGTGCTGCAGCTTATTA
s2_F_779_CGAGTGCTTC	AATGATACGGCGACCACCGAGATCTACACCGAGTGCTTCGCTGGTGCTGCAGCTTATTA
s2_F_780_TAACTAGCGG	AATGATACGGCGACCACCGAGATCTACACTAACTAGCGGGCTGGTGCTGCAGCTTATTA
s2_F_781_GGTTCACAGT	AATGATACGGCGACCACCGAGATCTACACGGTTCACAGTGCTGGTGCTGCAGCTTATTA
s2_F_782_CTCAGCTTCT	AATGATACGGCGACCACCGAGATCTACACCTCAGCTTCTGCTGGTGCTGCAGCTTATTA
s2_F_783_ACCGGTTCAT	AATGATACGGCGACCACCGAGATCTACACACCGGTTCATGCTGGTGCTGCAGCTTATTA
s2_F_784_GAGGTAACGG	AATGATACGGCGACCACCGAGATCTACACGAGGTAACGGGCTGGTGCTGCAGCTTATTA
s2_F_785_CGGTATGGAG	AATGATACGGCGACCACCGAGATCTACACCGGTATGGAGGCTGGTGCTGCAGCTTATTA
s2_F_786_GGTAAGTGAA	AATGATACGGCGACCACCGAGATCTACACGGTAAGTGAAGCTGGTGCTGCAGCTTATTA
s2_F_787_GGACTTAACG	AATGATACGGCGACCACCGAGATCTACACGGACTTAACGGCTGGTGCTGCAGCTTATTA
s2_F_788_TGTTAGTACG	AATGATACGGCGACCACCGAGATCTACACTGTTAGTACGGCTGGTGCTGCAGCTTATTA
s2_F_789_TACCGTAGGA	AATGATACGGCGACCACCGAGATCTACACTACCGTAGGAGCTGGTGCTGCAGCTTATTA
s2_F_790_CAACTCGTGC	AATGATACGGCGACCACCGAGATCTACACCAACTCGTGCGCTGGTGCTGCAGCTTATTA
s2_F_791_CGGAGTAAGA	AATGATACGGCGACCACCGAGATCTACACCGGAGTAAGAGCTGGTGCTGCAGCTTATTA
s2_F_792_GGTCCTATAT	AATGATACGGCGACCACCGAGATCTACACGGTCCTATATGCTGGTGCTGCAGCTTATTA
s2_F_793_AGAATCGTGT	AATGATACGGCGACCACCGAGATCTACACAGAATCGTGTGCTGGTGCTGCAGCTTATTA
s2_F_794_GGTTAGCGAG	AATGATACGGCGACCACCGAGATCTACACGGTTAGCGAGGCTGGTGCTGCAGCTTATTA
s2_F_795_CATGGTCTAG	AATGATACGGCGACCACCGAGATCTACACCATGGTCTAGGCTGGTGCTGCAGCTTATTA
s2_F_796_TCGCGTAGGT	AATGATACGGCGACCACCGAGATCTACACTCGCGTAGGTGCTGGTGCTGCAGCTTATTA
s2_F_797_CCGAGAGTAC	AATGATACGGCGACCACCGAGATCTACACCCGAGAGTACGCTGGTGCTGCAGCTTATTA
s2_F_798_GGCATATAAG	AATGATACGGCGACCACCGAGATCTACACGGCATATAAGGCTGGTGCTGCAGCTTATTA
s2_F_799_AAGCCTACTT	AATGATACGGCGACCACCGAGATCTACACAAGCCTACTTGCTGGTGCTGCAGCTTATTA
s2_F_800_CAAGCGCGAT	AATGATACGGCGACCACCGAGATCTACACCAAGCGCGATGCTGGTGCTGCAGCTTATTA
s2_F_801_GGACACCATT	AATGATACGGCGACCACCGAGATCTACACGGACACCATTGCTGGTGCTGCAGCTTATTA
s2_F_802_GAGCTCACAA	AATGATACGGCGACCACCGAGATCTACACGAGCTCACAAGCTGGTGCTGCAGCTTATTA
s2_F_803_GCGAACAATG	AATGATACGGCGACCACCGAGATCTACACGCGAACAATGGCTGGTGCTGCAGCTTATTA
s2_F_804_GCGATTGCTG	AATGATACGGCGACCACCGAGATCTACACGCGATTGCTGGCTGGTGCTGCAGCTTATTA
s2_F_805_GTCGACTCAA	AATGATACGGCGACCACCGAGATCTACACGTCGACTCAAGCTGGTGCTGCAGCTTATTA
s2_F_806_ACTCGTATCG	AATGATACGGCGACCACCGAGATCTACACACTCGTATCGGCTGGTGCTGCAGCTTATTA
s2_F_807_GCAGAGTGGT	AATGATACGGCGACCACCGAGATCTACACGCAGAGTGGTGCTGGTGCTGCAGCTTATTA
s2_F_808_GTCCTTAGCG	AATGATACGGCGACCACCGAGATCTACACGTCCTTAGCGGCTGGTGCTGCAGCTTATTA
s2_F_809_TAGTAAGCCA	AATGATACGGCGACCACCGAGATCTACACTAGTAAGCCAGCTGGTGCTGCAGCTTATTA
s2_F_810_TGAACGTTGG	AATGATACGGCGACCACCGAGATCTACACTGAACGTTGGGCTGGTGCTGCAGCTTATTA
s2_F_811_GGCTCATAGC	AATGATACGGCGACCACCGAGATCTACACGGCTCATAGCGCTGGTGCTGCAGCTTATTA
s2_F_812_CGTACGCAGA	AATGATACGGCGACCACCGAGATCTACACCGTACGCAGAGCTGGTGCTGCAGCTTATTA
s2_F_813_GCAAGCAAGC	AATGATACGGCGACCACCGAGATCTACACGCAAGCAAGCGCTGGTGCTGCAGCTTATTA
s2_F_814_CATGGAAGGA	AATGATACGGCGACCACCGAGATCTACACCATGGAAGGAGCTGGTGCTGCAGCTTATTA
s2_F_815_ATAGTGCGTC	AATGATACGGCGACCACCGAGATCTACACATAGTGCGTCGCTGGTGCTGCAGCTTATTA
s2_F_816_AGCAGATCTT	AATGATACGGCGACCACCGAGATCTACACAGCAGATCTTGCTGGTGCTGCAGCTTATTA
s2_F_817_GCTGGACACT	AATGATACGGCGACCACCGAGATCTACACGCTGGACACTGCTGGTGCTGCAGCTTATTA
s2_F_818_TAGGAAGGCG	AATGATACGGCGACCACCGAGATCTACACTAGGAAGGCGGCTGGTGCTGCAGCTTATTA
s2_F_819_GGACACACAA	AATGATACGGCGACCACCGAGATCTACACGGACACACAAGCTGGTGCTGCAGCTTATTA
s2_F_820_TCCGCAACCA	AATGATACGGCGACCACCGAGATCTACACTCCGCAACCAGCTGGTGCTGCAGCTTATTA
s2_F_821_GCTTCATGTA	AATGATACGGCGACCACCGAGATCTACACGCTTCATGTAGCTGGTGCTGCAGCTTATTA
s2_F_822_CGCATGATGT	AATGATACGGCGACCACCGAGATCTACACCGCATGATGTGCTGGTGCTGCAGCTTATTA
s2_F_823_GCGGAAGTAT	AATGATACGGCGACCACCGAGATCTACACGCGGAAGTATGCTGGTGCTGCAGCTTATTA
s2_F_824_GTGCTACTAT	AATGATACGGCGACCACCGAGATCTACACGTGCTACTATGCTGGTGCTGCAGCTTATTA
s2_F_825_TCAGTGTCAA	AATGATACGGCGACCACCGAGATCTACACTCAGTGTCAAGCTGGTGCTGCAGCTTATTA
s2_F_826_AACGCGTATC	AATGATACGGCGACCACCGAGATCTACACAACGCGTATCGCTGGTGCTGCAGCTTATTA
s2_F_827_ACCAACGCAT	AATGATACGGCGACCACCGAGATCTACACACCAACGCATGCTGGTGCTGCAGCTTATTA
s2_F_828_TCTCAGCGTG	AATGATACGGCGACCACCGAGATCTACACTCTCAGCGTGGCTGGTGCTGCAGCTTATTA
s2_F_829_CTTAAGAGCG	AATGATACGGCGACCACCGAGATCTACACCTTAAGAGCGGCTGGTGCTGCAGCTTATTA
s2_F_830_GGCTTGATCC	AATGATACGGCGACCACCGAGATCTACACGGCTTGATCCGCTGGTGCTGCAGCTTATTA
s2_F_831_GCGTAGGTTG	AATGATACGGCGACCACCGAGATCTACACGCGTAGGTTGGCTGGTGCTGCAGCTTATTA
s2_F_832_AACGTTGTCT	AATGATACGGCGACCACCGAGATCTACACAACGTTGTCTGCTGGTGCTGCAGCTTATTA
s2_F_833_CCGGTGTGAT	AATGATACGGCGACCACCGAGATCTACACCCGGTGTGATGCTGGTGCTGCAGCTTATTA
s2_F_834_ACGAGGAGTC	AATGATACGGCGACCACCGAGATCTACACACGAGGAGTCGCTGGTGCTGCAGCTTATTA
s2_F_835_TGGCCTGTTG	AATGATACGGCGACCACCGAGATCTACACTGGCCTGTTGGCTGGTGCTGCAGCTTATTA
s2_F_836_CGTCCTGAAG	AATGATACGGCGACCACCGAGATCTACACCGTCCTGAAGGCTGGTGCTGCAGCTTATTA
s2_F_837_GTACGTCCAT	AATGATACGGCGACCACCGAGATCTACACGTACGTCCATGCTGGTGCTGCAGCTTATTA
s2_F_838_AATTGCGGAT	AATGATACGGCGACCACCGAGATCTACACAATTGCGGATGCTGGTGCTGCAGCTTATTA
s2_F_839_ACACACGTGG	AATGATACGGCGACCACCGAGATCTACACACACACGTGGGCTGGTGCTGCAGCTTATTA
s2_F_840_CCAGCTGTAT	AATGATACGGCGACCACCGAGATCTACACCCAGCTGTATGCTGGTGCTGCAGCTTATTA
s2_F_841_AGCCAGAATC	AATGATACGGCGACCACCGAGATCTACACAGCCAGAATCGCTGGTGCTGCAGCTTATTA
s2_F_842_GTCGGACCTA	AATGATACGGCGACCACCGAGATCTACACGTCGGACCTAGCTGGTGCTGCAGCTTATTA
s2_F_843_TGCTAAGCGG	AATGATACGGCGACCACCGAGATCTACACTGCTAAGCGGGCTGGTGCTGCAGCTTATTA
s2_F_844_GTACAGACTT	AATGATACGGCGACCACCGAGATCTACACGTACAGACTTGCTGGTGCTGCAGCTTATTA
s2_F_845_AACCTGCTCA	AATGATACGGCGACCACCGAGATCTACACAACCTGCTCAGCTGGTGCTGCAGCTTATTA
s2_F_846_AGATTGTGGC	AATGATACGGCGACCACCGAGATCTACACAGATTGTGGCGCTGGTGCTGCAGCTTATTA
s2_F_847_GAGAATGGCT	AATGATACGGCGACCACCGAGATCTACACGAGAATGGCTGCTGGTGCTGCAGCTTATTA
s2_F_848_CGGAGGAGTA	AATGATACGGCGACCACCGAGATCTACACCGGAGGAGTAGCTGGTGCTGCAGCTTATTA
s2_F_849_ACATCGATGC	AATGATACGGCGACCACCGAGATCTACACACATCGATGCGCTGGTGCTGCAGCTTATTA
s2_F_850_GAATATTGCC	AATGATACGGCGACCACCGAGATCTACACGAATATTGCCGCTGGTGCTGCAGCTTATTA
s2_F_851_GCGGACGATA	AATGATACGGCGACCACCGAGATCTACACGCGGACGATAGCTGGTGCTGCAGCTTATTA
s2_F_852_AGCTATCGTC	AATGATACGGCGACCACCGAGATCTACACAGCTATCGTCGCTGGTGCTGCAGCTTATTA
s2_F_853_AATTCGGAGC	AATGATACGGCGACCACCGAGATCTACACAATTCGGAGCGCTGGTGCTGCAGCTTATTA
s2_F_854_AGCTGTTCAA	AATGATACGGCGACCACCGAGATCTACACAGCTGTTCAAGCTGGTGCTGCAGCTTATTA
s2_F_855_AGGCAACACA	AATGATACGGCGACCACCGAGATCTACACAGGCAACACAGCTGGTGCTGCAGCTTATTA
s2_F_856_AGTAACCGCT	AATGATACGGCGACCACCGAGATCTACACAGTAACCGCTGCTGGTGCTGCAGCTTATTA
s2_F_857_ACTGGCATGC	AATGATACGGCGACCACCGAGATCTACACACTGGCATGCGCTGGTGCTGCAGCTTATTA
s2_F_858_TGATTGAGCG	AATGATACGGCGACCACCGAGATCTACACTGATTGAGCGGCTGGTGCTGCAGCTTATTA
s2_F_859_GGCATGATTA	AATGATACGGCGACCACCGAGATCTACACGGCATGATTAGCTGGTGCTGCAGCTTATTA
s2_F_860_AGCCTCAGTT	AATGATACGGCGACCACCGAGATCTACACAGCCTCAGTTGCTGGTGCTGCAGCTTATTA
s2_F_861_GGCAATAACT	AATGATACGGCGACCACCGAGATCTACACGGCAATAACTGCTGGTGCTGCAGCTTATTA
s2_F_862_TAATGATGCG	AATGATACGGCGACCACCGAGATCTACACTAATGATGCGGCTGGTGCTGCAGCTTATTA
s2_F_863_CTGTACGTAG	AATGATACGGCGACCACCGAGATCTACACCTGTACGTAGGCTGGTGCTGCAGCTTATTA
s2_F_864_AAGGACCGTC	AATGATACGGCGACCACCGAGATCTACACAAGGACCGTCGCTGGTGCTGCAGCTTATTA
s2_F_865_AGCCTCCTAA	AATGATACGGCGACCACCGAGATCTACACAGCCTCCTAAGCTGGTGCTGCAGCTTATTA
s2_F_866_GACTAGTCTT	AATGATACGGCGACCACCGAGATCTACACGACTAGTCTTGCTGGTGCTGCAGCTTATTA
s2_F_867_AAGGCCGGTT	AATGATACGGCGACCACCGAGATCTACACAAGGCCGGTTGCTGGTGCTGCAGCTTATTA
s2_F_868_GGTTACTCGA	AATGATACGGCGACCACCGAGATCTACACGGTTACTCGAGCTGGTGCTGCAGCTTATTA
s2_F_869_TCTGATCCGG	AATGATACGGCGACCACCGAGATCTACACTCTGATCCGGGCTGGTGCTGCAGCTTATTA
s2_F_870_CCATAAGCCA	AATGATACGGCGACCACCGAGATCTACACCCATAAGCCAGCTGGTGCTGCAGCTTATTA
s2_F_871_CCGTATAAGG	AATGATACGGCGACCACCGAGATCTACACCCGTATAAGGGCTGGTGCTGCAGCTTATTA
s2_F_872_GGTTCCTACG	AATGATACGGCGACCACCGAGATCTACACGGTTCCTACGGCTGGTGCTGCAGCTTATTA
s2_F_873_ATAGAGTGGC	AATGATACGGCGACCACCGAGATCTACACATAGAGTGGCGCTGGTGCTGCAGCTTATTA
s2_F_874_GCGATACTTA	AATGATACGGCGACCACCGAGATCTACACGCGATACTTAGCTGGTGCTGCAGCTTATTA
s2_F_875_ATGCGGAACA	AATGATACGGCGACCACCGAGATCTACACATGCGGAACAGCTGGTGCTGCAGCTTATTA
s2_F_876_ATTCGAACGT	AATGATACGGCGACCACCGAGATCTACACATTCGAACGTGCTGGTGCTGCAGCTTATTA
s2_F_877_AGGTACCATC	AATGATACGGCGACCACCGAGATCTACACAGGTACCATCGCTGGTGCTGCAGCTTATTA
s2_F_878_CGCTGATGAC	AATGATACGGCGACCACCGAGATCTACACCGCTGATGACGCTGGTGCTGCAGCTTATTA
s2_F_879_TCCGGTCCTT	AATGATACGGCGACCACCGAGATCTACACTCCGGTCCTTGCTGGTGCTGCAGCTTATTA
s2_F_880_GGAGTTAGTT	AATGATACGGCGACCACCGAGATCTACACGGAGTTAGTTGCTGGTGCTGCAGCTTATTA
s2_F_881_GGATGAAGTT	AATGATACGGCGACCACCGAGATCTACACGGATGAAGTTGCTGGTGCTGCAGCTTATTA
s2_F_882_CGTACTCGAC	AATGATACGGCGACCACCGAGATCTACACCGTACTCGACGCTGGTGCTGCAGCTTATTA
s2_F_883_CTCAGACAGA	AATGATACGGCGACCACCGAGATCTACACCTCAGACAGAGCTGGTGCTGCAGCTTATTA
s2_F_884_TGCGTTCACG	AATGATACGGCGACCACCGAGATCTACACTGCGTTCACGGCTGGTGCTGCAGCTTATTA
s2_F_885_AATGAGGCCG	AATGATACGGCGACCACCGAGATCTACACAATGAGGCCGGCTGGTGCTGCAGCTTATTA
s2_F_886_GACGAACGTT	AATGATACGGCGACCACCGAGATCTACACGACGAACGTTGCTGGTGCTGCAGCTTATTA
s2_F_887_GACGAATAAG	AATGATACGGCGACCACCGAGATCTACACGACGAATAAGGCTGGTGCTGCAGCTTATTA
s2_F_888_GACGAGCCAA	AATGATACGGCGACCACCGAGATCTACACGACGAGCCAAGCTGGTGCTGCAGCTTATTA
s2_F_889_GACGAGTTCT	AATGATACGGCGACCACCGAGATCTACACGACGAGTTCTGCTGGTGCTGCAGCTTATTA
s2_F_890_GACGATATGG	AATGATACGGCGACCACCGAGATCTACACGACGATATGGGCTGGTGCTGCAGCTTATTA
s2_F_891_ACGTGAATGT	AATGATACGGCGACCACCGAGATCTACACACGTGAATGTGCTGGTGCTGCAGCTTATTA
s2_F_892_GTTAGAGGTA	AATGATACGGCGACCACCGAGATCTACACGTTAGAGGTAGCTGGTGCTGCAGCTTATTA
s2_F_893_AGAGACTGTA	AATGATACGGCGACCACCGAGATCTACACAGAGACTGTAGCTGGTGCTGCAGCTTATTA
s2_F_894_CGGTTGTATG	AATGATACGGCGACCACCGAGATCTACACCGGTTGTATGGCTGGTGCTGCAGCTTATTA
s2_F_895_GACGAGCAGT	AATGATACGGCGACCACCGAGATCTACACGACGAGCAGTGCTGGTGCTGCAGCTTATTA
s2_F_896_CTCTGGTGAT	AATGATACGGCGACCACCGAGATCTACACCTCTGGTGATGCTGGTGCTGCAGCTTATTA
s2_F_897_CTTATGCATC	AATGATACGGCGACCACCGAGATCTACACCTTATGCATCGCTGGTGCTGCAGCTTATTA
s2_F_898_CGTGGACGTA	AATGATACGGCGACCACCGAGATCTACACCGTGGACGTAGCTGGTGCTGCAGCTTATTA
s2_F_899_ACGACACTTC	AATGATACGGCGACCACCGAGATCTACACACGACACTTCGCTGGTGCTGCAGCTTATTA
s2_F_900_GCGTCCATTG	AATGATACGGCGACCACCGAGATCTACACGCGTCCATTGGCTGGTGCTGCAGCTTATTA
s2_F_901_GAAGGACTCG	AATGATACGGCGACCACCGAGATCTACACGAAGGACTCGGCTGGTGCTGCAGCTTATTA
s2_F_902_GCGCCTGTTA	AATGATACGGCGACCACCGAGATCTACACGCGCCTGTTAGCTGGTGCTGCAGCTTATTA
s2_F_903_ACCGCATCCT	AATGATACGGCGACCACCGAGATCTACACACCGCATCCTGCTGGTGCTGCAGCTTATTA
s2_F_904_GTCGATACCT	AATGATACGGCGACCACCGAGATCTACACGTCGATACCTGCTGGTGCTGCAGCTTATTA
s2_F_905_AGCTCAACGT	AATGATACGGCGACCACCGAGATCTACACAGCTCAACGTGCTGGTGCTGCAGCTTATTA
s2_F_906_CGAACGTCGA	AATGATACGGCGACCACCGAGATCTACACCGAACGTCGAGCTGGTGCTGCAGCTTATTA
s2_F_907_GTACCTTAGA	AATGATACGGCGACCACCGAGATCTACACGTACCTTAGAGCTGGTGCTGCAGCTTATTA
s2_F_908_ACGTCGATAT	AATGATACGGCGACCACCGAGATCTACACACGTCGATATGCTGGTGCTGCAGCTTATTA
s2_F_909_CGACCGTAAG	AATGATACGGCGACCACCGAGATCTACACCGACCGTAAGGCTGGTGCTGCAGCTTATTA
s2_F_910_ATGGCCTGTC	AATGATACGGCGACCACCGAGATCTACACATGGCCTGTCGCTGGTGCTGCAGCTTATTA
s2_F_911_GGTTGTTACT	AATGATACGGCGACCACCGAGATCTACACGGTTGTTACTGCTGGTGCTGCAGCTTATTA
s2_F_912_CTTGTCCGCT	AATGATACGGCGACCACCGAGATCTACACCTTGTCCGCTGCTGGTGCTGCAGCTTATTA
s2_F_913_GACGTACTCT	AATGATACGGCGACCACCGAGATCTACACGACGTACTCTGCTGGTGCTGCAGCTTATTA
s2_F_914_AGCTGTATGT	AATGATACGGCGACCACCGAGATCTACACAGCTGTATGTGCTGGTGCTGCAGCTTATTA
s2_F_915_AATCACGCCT	AATGATACGGCGACCACCGAGATCTACACAATCACGCCTGCTGGTGCTGCAGCTTATTA
s2_F_916_ACGGACAGTA	AATGATACGGCGACCACCGAGATCTACACACGGACAGTAGCTGGTGCTGCAGCTTATTA
s2_F_917_CGACAACGCT	AATGATACGGCGACCACCGAGATCTACACCGACAACGCTGCTGGTGCTGCAGCTTATTA
s2_F_918_GTGGAGCTAA	AATGATACGGCGACCACCGAGATCTACACGTGGAGCTAAGCTGGTGCTGCAGCTTATTA
s2_F_919_AGTGGACATG	AATGATACGGCGACCACCGAGATCTACACAGTGGACATGGCTGGTGCTGCAGCTTATTA
s2_F_920_AGTGGATTGG	AATGATACGGCGACCACCGAGATCTACACAGTGGATTGGGCTGGTGCTGCAGCTTATTA
s2_F_921_ATTCCTTGGT	AATGATACGGCGACCACCGAGATCTACACATTCCTTGGTGCTGGTGCTGCAGCTTATTA
s2_F_922_AGTCGTGTCA	AATGATACGGCGACCACCGAGATCTACACAGTCGTGTCAGCTGGTGCTGCAGCTTATTA
s2_F_923_GAAGACGTCT	AATGATACGGCGACCACCGAGATCTACACGAAGACGTCTGCTGGTGCTGCAGCTTATTA
s2_F_924_AGTACAGTTC	AATGATACGGCGACCACCGAGATCTACACAGTACAGTTCGCTGGTGCTGCAGCTTATTA
s2_F_925_AGAACGCACA	AATGATACGGCGACCACCGAGATCTACACAGAACGCACAGCTGGTGCTGCAGCTTATTA
s2_F_926_GACGACAATC	AATGATACGGCGACCACCGAGATCTACACGACGACAATCGCTGGTGCTGCAGCTTATTA
s2_F_927_ACAGACTCAC	AATGATACGGCGACCACCGAGATCTACACACAGACTCACGCTGGTGCTGCAGCTTATTA
s2_F_928_GCTTGTACTA	AATGATACGGCGACCACCGAGATCTACACGCTTGTACTAGCTGGTGCTGCAGCTTATTA
s2_F_929_GCGATAACCG	AATGATACGGCGACCACCGAGATCTACACGCGATAACCGGCTGGTGCTGCAGCTTATTA
s2_F_930_TAAGATCGCT	AATGATACGGCGACCACCGAGATCTACACTAAGATCGCTGCTGGTGCTGCAGCTTATTA
s2_F_931_CGACCTCTGA	AATGATACGGCGACCACCGAGATCTACACCGACCTCTGAGCTGGTGCTGCAGCTTATTA
s2_F_932_ACGAGTGATG	AATGATACGGCGACCACCGAGATCTACACACGAGTGATGGCTGGTGCTGCAGCTTATTA
s2_F_933_GCTGAAGATG	AATGATACGGCGACCACCGAGATCTACACGCTGAAGATGGCTGGTGCTGCAGCTTATTA
s2_F_934_GCTGAATGCT	AATGATACGGCGACCACCGAGATCTACACGCTGAATGCTGCTGGTGCTGCAGCTTATTA
s2_F_935_GGTATGGCTG	AATGATACGGCGACCACCGAGATCTACACGGTATGGCTGGCTGGTGCTGCAGCTTATTA
s2_F_936_CAATGGCGAG	AATGATACGGCGACCACCGAGATCTACACCAATGGCGAGGCTGGTGCTGCAGCTTATTA
s2_F_937_CCGCCTAAGA	AATGATACGGCGACCACCGAGATCTACACCCGCCTAAGAGCTGGTGCTGCAGCTTATTA
s2_F_938_AGGTAATCAC	AATGATACGGCGACCACCGAGATCTACACAGGTAATCACGCTGGTGCTGCAGCTTATTA
s2_F_939_TCAACCTCCG	AATGATACGGCGACCACCGAGATCTACACTCAACCTCCGGCTGGTGCTGCAGCTTATTA
s2_F_940_GAACCACGCT	AATGATACGGCGACCACCGAGATCTACACGAACCACGCTGCTGGTGCTGCAGCTTATTA
s2_F_941_GCCTACCACT	AATGATACGGCGACCACCGAGATCTACACGCCTACCACTGCTGGTGCTGCAGCTTATTA
s2_F_942_GCCTCCACAA	AATGATACGGCGACCACCGAGATCTACACGCCTCCACAAGCTGGTGCTGCAGCTTATTA
s2_F_943_GCCTCTGATG	AATGATACGGCGACCACCGAGATCTACACGCCTCTGATGGCTGGTGCTGCAGCTTATTA
s2_F_944_GCCTGATGAT	AATGATACGGCGACCACCGAGATCTACACGCCTGATGATGCTGGTGCTGCAGCTTATTA
s2_F_945_GCCTGTTATT	AATGATACGGCGACCACCGAGATCTACACGCCTGTTATTGCTGGTGCTGCAGCTTATTA
s2_F_946_GCCTTGGAAT	AATGATACGGCGACCACCGAGATCTACACGCCTTGGAATGCTGGTGCTGCAGCTTATTA
s2_F_947_GCCTTGTTAA	AATGATACGGCGACCACCGAGATCTACACGCCTTGTTAAGCTGGTGCTGCAGCTTATTA
s2_F_948_GCCTCTACTT	AATGATACGGCGACCACCGAGATCTACACGCCTCTACTTGCTGGTGCTGCAGCTTATTA
s2_F_949_AAGCCATACA	AATGATACGGCGACCACCGAGATCTACACAAGCCATACAGCTGGTGCTGCAGCTTATTA
s2_F_950_GCGACCAGTT	AATGATACGGCGACCACCGAGATCTACACGCGACCAGTTGCTGGTGCTGCAGCTTATTA
s2_F_951_ATGAGCTCTA	AATGATACGGCGACCACCGAGATCTACACATGAGCTCTAGCTGGTGCTGCAGCTTATTA
s2_F_952_AAGGTTCGCT	AATGATACGGCGACCACCGAGATCTACACAAGGTTCGCTGCTGGTGCTGCAGCTTATTA
s2_F_953_CATGGCATTA	AATGATACGGCGACCACCGAGATCTACACCATGGCATTAGCTGGTGCTGCAGCTTATTA
s2_F_954_TCCTGGATCG	AATGATACGGCGACCACCGAGATCTACACTCCTGGATCGGCTGGTGCTGCAGCTTATTA
s2_F_955_ACATCGCACT	AATGATACGGCGACCACCGAGATCTACACACATCGCACTGCTGGTGCTGCAGCTTATTA
s2_F_956_GTTGTTCAGA	AATGATACGGCGACCACCGAGATCTACACGTTGTTCAGAGCTGGTGCTGCAGCTTATTA
s2_F_957_ATCGAGCCAC	AATGATACGGCGACCACCGAGATCTACACATCGAGCCACGCTGGTGCTGCAGCTTATTA
s2_F_958_ATCCGTTGTC	AATGATACGGCGACCACCGAGATCTACACATCCGTTGTCGCTGGTGCTGCAGCTTATTA
s2_F_959_ACGTCGTCCT	AATGATACGGCGACCACCGAGATCTACACACGTCGTCCTGCTGGTGCTGCAGCTTATTA
s2_F_960_GTCGATTAGA	AATGATACGGCGACCACCGAGATCTACACGTCGATTAGAGCTGGTGCTGCAGCTTATTA
s2_F_961_AGGTGTCACC	AATGATACGGCGACCACCGAGATCTACACAGGTGTCACCGCTGGTGCTGCAGCTTATTA
s2_F_962_GGTCTCGTTA	AATGATACGGCGACCACCGAGATCTACACGGTCTCGTTAGCTGGTGCTGCAGCTTATTA
s2_F_963_GAGTGGAACG	AATGATACGGCGACCACCGAGATCTACACGAGTGGAACGGCTGGTGCTGCAGCTTATTA
s2_F_964_GGACACTGAT	AATGATACGGCGACCACCGAGATCTACACGGACACTGATGCTGGTGCTGCAGCTTATTA
s2_F_965_CGTTGGATAT	AATGATACGGCGACCACCGAGATCTACACCGTTGGATATGCTGGTGCTGCAGCTTATTA
s2_F_966_TTCGATGACG	AATGATACGGCGACCACCGAGATCTACACTTCGATGACGGCTGGTGCTGCAGCTTATTA
s2_F_967_GTATCACTGC	AATGATACGGCGACCACCGAGATCTACACGTATCACTGCGCTGGTGCTGCAGCTTATTA
s2_F_968_ACTTCAGCGA	AATGATACGGCGACCACCGAGATCTACACACTTCAGCGAGCTGGTGCTGCAGCTTATTA
s2_F_969_ACCGCACGAT	AATGATACGGCGACCACCGAGATCTACACACCGCACGATGCTGGTGCTGCAGCTTATTA
s2_F_970_ACTCTTGCTG	AATGATACGGCGACCACCGAGATCTACACACTCTTGCTGGCTGGTGCTGCAGCTTATTA
s2_F_971_CTGGAGACCT	AATGATACGGCGACCACCGAGATCTACACCTGGAGACCTGCTGGTGCTGCAGCTTATTA
s2_F_972_GGCCTTATGC	AATGATACGGCGACCACCGAGATCTACACGGCCTTATGCGCTGGTGCTGCAGCTTATTA
s2_F_973_CTAGCTGTTA	AATGATACGGCGACCACCGAGATCTACACCTAGCTGTTAGCTGGTGCTGCAGCTTATTA
s2_F_974_ATCCAGCTAA	AATGATACGGCGACCACCGAGATCTACACATCCAGCTAAGCTGGTGCTGCAGCTTATTA
s2_F_975_CCGCACAATA	AATGATACGGCGACCACCGAGATCTACACCCGCACAATAGCTGGTGCTGCAGCTTATTA
s2_F_976_AGTGGCCTCA	AATGATACGGCGACCACCGAGATCTACACAGTGGCCTCAGCTGGTGCTGCAGCTTATTA
s2_F_977_CACGTTCAAC	AATGATACGGCGACCACCGAGATCTACACCACGTTCAACGCTGGTGCTGCAGCTTATTA
s2_F_978_CATTCCATGG	AATGATACGGCGACCACCGAGATCTACACCATTCCATGGGCTGGTGCTGCAGCTTATTA
s2_F_979_ACGTGTCGTT	AATGATACGGCGACCACCGAGATCTACACACGTGTCGTTGCTGGTGCTGCAGCTTATTA
s2_F_980_CGAACTTATC	AATGATACGGCGACCACCGAGATCTACACCGAACTTATCGCTGGTGCTGCAGCTTATTA
s2_F_981_CACGCCTTAT	AATGATACGGCGACCACCGAGATCTACACCACGCCTTATGCTGGTGCTGCAGCTTATTA
s2_F_982_CAATATCGAC	AATGATACGGCGACCACCGAGATCTACACCAATATCGACGCTGGTGCTGCAGCTTATTA
s2_F_983_GAGACGATCA	AATGATACGGCGACCACCGAGATCTACACGAGACGATCAGCTGGTGCTGCAGCTTATTA
s2_F_984_ACCGTTGCTA	AATGATACGGCGACCACCGAGATCTACACACCGTTGCTAGCTGGTGCTGCAGCTTATTA
s2_F_985_CGTCACTAGG	AATGATACGGCGACCACCGAGATCTACACCGTCACTAGGGCTGGTGCTGCAGCTTATTA
s2_F_986_AAGTCGAACT	AATGATACGGCGACCACCGAGATCTACACAAGTCGAACTGCTGGTGCTGCAGCTTATTA
s2_F_987_GCCTAGAATT	AATGATACGGCGACCACCGAGATCTACACGCCTAGAATTGCTGGTGCTGCAGCTTATTA
s2_F_988_AACACTCGAT	AATGATACGGCGACCACCGAGATCTACACAACACTCGATGCTGGTGCTGCAGCTTATTA
s2_F_989_GCCTTCGGTT	AATGATACGGCGACCACCGAGATCTACACGCCTTCGGTTGCTGGTGCTGCAGCTTATTA
s2_F_990_GGCTAGCTTA	AATGATACGGCGACCACCGAGATCTACACGGCTAGCTTAGCTGGTGCTGCAGCTTATTA
s2_F_991_ACTCTAGAGG	AATGATACGGCGACCACCGAGATCTACACACTCTAGAGGGCTGGTGCTGCAGCTTATTA
s2_F_992_ATACATCGCT	AATGATACGGCGACCACCGAGATCTACACATACATCGCTGCTGGTGCTGCAGCTTATTA
s2_F_993_TCGAATAGGA	AATGATACGGCGACCACCGAGATCTACACTCGAATAGGAGCTGGTGCTGCAGCTTATTA
s2_F_994_ACCACTCGTC	AATGATACGGCGACCACCGAGATCTACACACCACTCGTCGCTGGTGCTGCAGCTTATTA
s2_F_995_CGCCAACTAA	AATGATACGGCGACCACCGAGATCTACACCGCCAACTAAGCTGGTGCTGCAGCTTATTA
s2_F_996_GTCGTGCGAT	AATGATACGGCGACCACCGAGATCTACACGTCGTGCGATGCTGGTGCTGCAGCTTATTA
s2_F_997_AGTGTGCATT	AATGATACGGCGACCACCGAGATCTACACAGTGTGCATTGCTGGTGCTGCAGCTTATTA
s2_F_998_ACTAACGTGT	AATGATACGGCGACCACCGAGATCTACACACTAACGTGTGCTGGTGCTGCAGCTTATTA
s2_F_999_CGAGACATTG	AATGATACGGCGACCACCGAGATCTACACCGAGACATTGGCTGGTGCTGCAGCTTATTA
s2_F_1000_CTAGCCAACA	AATGATACGGCGACCACCGAGATCTACACCTAGCCAACAGCTGGTGCTGCAGCTTATTA
s2_F_1001_CGTGAGGTTC	AATGATACGGCGACCACCGAGATCTACACCGTGAGGTTCGCTGGTGCTGCAGCTTATTA
s2_F_1002_TGGCAACAAC	AATGATACGGCGACCACCGAGATCTACACTGGCAACAACGCTGGTGCTGCAGCTTATTA
s2_F_1003_GCTGAGCAGA	AATGATACGGCGACCACCGAGATCTACACGCTGAGCAGAGCTGGTGCTGCAGCTTATTA
s2_F_1004_GATTCGCAAG	AATGATACGGCGACCACCGAGATCTACACGATTCGCAAGGCTGGTGCTGCAGCTTATTA
s2_F_1005_ACCTTCTCCG	AATGATACGGCGACCACCGAGATCTACACACCTTCTCCGGCTGGTGCTGCAGCTTATTA
s2_F_1006_CTATCTCAGC	AATGATACGGCGACCACCGAGATCTACACCTATCTCAGCGCTGGTGCTGCAGCTTATTA
s2_F_1007_ACCAGATGTC	AATGATACGGCGACCACCGAGATCTACACACCAGATGTCGCTGGTGCTGCAGCTTATTA
s2_F_1008_AATTGGATCC	AATGATACGGCGACCACCGAGATCTACACAATTGGATCCGCTGGTGCTGCAGCTTATTA
s2_F_1009_ATACAGATCC	AATGATACGGCGACCACCGAGATCTACACATACAGATCCGCTGGTGCTGCAGCTTATTA
s2_F_1010_AGCCACACGA	AATGATACGGCGACCACCGAGATCTACACAGCCACACGAGCTGGTGCTGCAGCTTATTA
s2_F_1011_CGACACAAGT	AATGATACGGCGACCACCGAGATCTACACCGACACAAGTGCTGGTGCTGCAGCTTATTA
s2_F_1012_AAGGCGTGAT	AATGATACGGCGACCACCGAGATCTACACAAGGCGTGATGCTGGTGCTGCAGCTTATTA
s2_F_1013_GAAGCGCCTT	AATGATACGGCGACCACCGAGATCTACACGAAGCGCCTTGCTGGTGCTGCAGCTTATTA
s2_F_1014_ATGGCCTTGA	AATGATACGGCGACCACCGAGATCTACACATGGCCTTGAGCTGGTGCTGCAGCTTATTA
s2_F_1015_GTTAAGACGT	AATGATACGGCGACCACCGAGATCTACACGTTAAGACGTGCTGGTGCTGCAGCTTATTA
s2_F_1016_GAGCTTAACA	AATGATACGGCGACCACCGAGATCTACACGAGCTTAACAGCTGGTGCTGCAGCTTATTA
s2_F_1017_AACAAGGCGT	AATGATACGGCGACCACCGAGATCTACACAACAAGGCGTGCTGGTGCTGCAGCTTATTA
s2_F_1018_AGGTTGCTAT	AATGATACGGCGACCACCGAGATCTACACAGGTTGCTATGCTGGTGCTGCAGCTTATTA
s2_F_1019_GCAAGCGATG	AATGATACGGCGACCACCGAGATCTACACGCAAGCGATGGCTGGTGCTGCAGCTTATTA
s2_F_1020_AGATGTGTCG	AATGATACGGCGACCACCGAGATCTACACAGATGTGTCGGCTGGTGCTGCAGCTTATTA
s2_F_1021_CAAGTCTGAC	AATGATACGGCGACCACCGAGATCTACACCAAGTCTGACGCTGGTGCTGCAGCTTATTA
s2_F_1022_AAGTACCTAG	AATGATACGGCGACCACCGAGATCTACACAAGTACCTAGGCTGGTGCTGCAGCTTATTA
s2_F_1023_CCGTATCTAA	AATGATACGGCGACCACCGAGATCTACACCCGTATCTAAGCTGGTGCTGCAGCTTATTA
s2_F_1024_AGGACTCGCT	AATGATACGGCGACCACCGAGATCTACACAGGACTCGCTGCTGGTGCTGCAGCTTATTA
s2_F_1025_CGAGCATCAT	AATGATACGGCGACCACCGAGATCTACACCGAGCATCATGCTGGTGCTGCAGCTTATTA
s2_F_1026_CGCAAGAGCT	AATGATACGGCGACCACCGAGATCTACACCGCAAGAGCTGCTGGTGCTGCAGCTTATTA
s2_F_1027_TCGAGGCTAT	AATGATACGGCGACCACCGAGATCTACACTCGAGGCTATGCTGGTGCTGCAGCTTATTA
s2_F_1028_GTCGAAGACC	AATGATACGGCGACCACCGAGATCTACACGTCGAAGACCGCTGGTGCTGCAGCTTATTA
s2_F_1029_CACGATAGTC	AATGATACGGCGACCACCGAGATCTACACCACGATAGTCGCTGGTGCTGCAGCTTATTA
s2_F_1030_AGATAACTCG	AATGATACGGCGACCACCGAGATCTACACAGATAACTCGGCTGGTGCTGCAGCTTATTA
s2_F_1031_AACTCACGGC	AATGATACGGCGACCACCGAGATCTACACAACTCACGGCGCTGGTGCTGCAGCTTATTA
s2_F_1032_CCAGCCAGTT	AATGATACGGCGACCACCGAGATCTACACCCAGCCAGTTGCTGGTGCTGCAGCTTATTA
s2_F_1033_AGGAAGTATC	AATGATACGGCGACCACCGAGATCTACACAGGAAGTATCGCTGGTGCTGCAGCTTATTA
s2_F_1034_TCACTCCGTC	AATGATACGGCGACCACCGAGATCTACACTCACTCCGTCGCTGGTGCTGCAGCTTATTA
s2_F_1035_GCTGTTGTTA	AATGATACGGCGACCACCGAGATCTACACGCTGTTGTTAGCTGGTGCTGCAGCTTATTA
s2_F_1036_TGGCTGTTCA	AATGATACGGCGACCACCGAGATCTACACTGGCTGTTCAGCTGGTGCTGCAGCTTATTA
s2_F_1037_ATGAGGCGAG	AATGATACGGCGACCACCGAGATCTACACATGAGGCGAGGCTGGTGCTGCAGCTTATTA
s2_F_1038_TATAGGCGAA	AATGATACGGCGACCACCGAGATCTACACTATAGGCGAAGCTGGTGCTGCAGCTTATTA
s2_F_1039_ATTCGCAACC	AATGATACGGCGACCACCGAGATCTACACATTCGCAACCGCTGGTGCTGCAGCTTATTA
s2_F_1040_CGACACATCC	AATGATACGGCGACCACCGAGATCTACACCGACACATCCGCTGGTGCTGCAGCTTATTA
s2_F_1041_CGCGTAGTAA	AATGATACGGCGACCACCGAGATCTACACCGCGTAGTAAGCTGGTGCTGCAGCTTATTA
s2_F_1042_ATGGCTTCAG	AATGATACGGCGACCACCGAGATCTACACATGGCTTCAGGCTGGTGCTGCAGCTTATTA
s2_F_1043_CCGCTGGAAT	AATGATACGGCGACCACCGAGATCTACACCCGCTGGAATGCTGGTGCTGCAGCTTATTA
s2_F_1044_CGTCGAATAC	AATGATACGGCGACCACCGAGATCTACACCGTCGAATACGCTGGTGCTGCAGCTTATTA
s2_F_1045_CGTCGAGAGT	AATGATACGGCGACCACCGAGATCTACACCGTCGAGAGTGCTGGTGCTGCAGCTTATTA
s2_F_1046_AACCTCGGAA	AATGATACGGCGACCACCGAGATCTACACAACCTCGGAAGCTGGTGCTGCAGCTTATTA
s2_F_1047_GGTATACCTA	AATGATACGGCGACCACCGAGATCTACACGGTATACCTAGCTGGTGCTGCAGCTTATTA
s2_F_1048_AGTCTACGGC	AATGATACGGCGACCACCGAGATCTACACAGTCTACGGCGCTGGTGCTGCAGCTTATTA
s2_F_1049_TCTAACCGTC	AATGATACGGCGACCACCGAGATCTACACTCTAACCGTCGCTGGTGCTGCAGCTTATTA
s2_F_1050_AAGGTCACAC	AATGATACGGCGACCACCGAGATCTACACAAGGTCACACGCTGGTGCTGCAGCTTATTA
s2_F_1051_AACTACGGTA	AATGATACGGCGACCACCGAGATCTACACAACTACGGTAGCTGGTGCTGCAGCTTATTA
s2_F_1052_ACAATAAGGC	AATGATACGGCGACCACCGAGATCTACACACAATAAGGCGCTGGTGCTGCAGCTTATTA
s2_F_1053_AGCTATATCC	AATGATACGGCGACCACCGAGATCTACACAGCTATATCCGCTGGTGCTGCAGCTTATTA
s2_F_1054_CCATCGCTAA	AATGATACGGCGACCACCGAGATCTACACCCATCGCTAAGCTGGTGCTGCAGCTTATTA
s2_F_1055_CTGGAGATTC	AATGATACGGCGACCACCGAGATCTACACCTGGAGATTCGCTGGTGCTGCAGCTTATTA
s2_F_1056_GAGTGTACTG	AATGATACGGCGACCACCGAGATCTACACGAGTGTACTGGCTGGTGCTGCAGCTTATTA
s2_F_1057_GCATAGATCC	AATGATACGGCGACCACCGAGATCTACACGCATAGATCCGCTGGTGCTGCAGCTTATTA
s2_F_1058_GCTTGCAATC	AATGATACGGCGACCACCGAGATCTACACGCTTGCAATCGCTGGTGCTGCAGCTTATTA
s2_F_1059_GGAGAAGTAA	AATGATACGGCGACCACCGAGATCTACACGGAGAAGTAAGCTGGTGCTGCAGCTTATTA
s2_F_1060_GGAGCTATTA	AATGATACGGCGACCACCGAGATCTACACGGAGCTATTAGCTGGTGCTGCAGCTTATTA
s2_F_1061_GTAAGAGCAT	AATGATACGGCGACCACCGAGATCTACACGTAAGAGCATGCTGGTGCTGCAGCTTATTA
s2_F_1062_GTCAGTGACT	AATGATACGGCGACCACCGAGATCTACACGTCAGTGACTGCTGGTGCTGCAGCTTATTA
s2_F_1063_GTGACAGTAA	AATGATACGGCGACCACCGAGATCTACACGTGACAGTAAGCTGGTGCTGCAGCTTATTA
s2_F_1064_GTGACCAGAG	AATGATACGGCGACCACCGAGATCTACACGTGACCAGAGGCTGGTGCTGCAGCTTATTA
s2_F_1065_TAATACCGGA	AATGATACGGCGACCACCGAGATCTACACTAATACCGGAGCTGGTGCTGCAGCTTATTA
s2_F_1066_TAGAGGTCTA	AATGATACGGCGACCACCGAGATCTACACTAGAGGTCTAGCTGGTGCTGCAGCTTATTA
s2_F_1067_TCATTGAGGA	AATGATACGGCGACCACCGAGATCTACACTCATTGAGGAGCTGGTGCTGCAGCTTATTA
s2_F_1068_TCCAGGAGTA	AATGATACGGCGACCACCGAGATCTACACTCCAGGAGTAGCTGGTGCTGCAGCTTATTA
s2_F_1069_TCTTCGGAGG	AATGATACGGCGACCACCGAGATCTACACTCTTCGGAGGGCTGGTGCTGCAGCTTATTA
s2_F_1070_TGCGTACGTG	AATGATACGGCGACCACCGAGATCTACACTGCGTACGTGGCTGGTGCTGCAGCTTATTA
s2_F_1071_TGGAGGTAAT	AATGATACGGCGACCACCGAGATCTACACTGGAGGTAATGCTGGTGCTGCAGCTTATTA
s2_F_1072_TGGCCATATA	AATGATACGGCGACCACCGAGATCTACACTGGCCATATAGCTGGTGCTGCAGCTTATTA
s2_F_1073_ATTAGCGGTT	AATGATACGGCGACCACCGAGATCTACACATTAGCGGTTGCTGGTGCTGCAGCTTATTA
s2_F_1074_ATCAGTGAAC	AATGATACGGCGACCACCGAGATCTACACATCAGTGAACGCTGGTGCTGCAGCTTATTA
s2_F_1075_AAGTACTCTC	AATGATACGGCGACCACCGAGATCTACACAAGTACTCTCGCTGGTGCTGCAGCTTATTA
s2_F_1076_AAGAGCTATC	AATGATACGGCGACCACCGAGATCTACACAAGAGCTATCGCTGGTGCTGCAGCTTATTA
s2_F_1077_GATGTAGCTT	AATGATACGGCGACCACCGAGATCTACACGATGTAGCTTGCTGGTGCTGCAGCTTATTA
s2_F_1078_TCTACGACGA	AATGATACGGCGACCACCGAGATCTACACTCTACGACGAGCTGGTGCTGCAGCTTATTA
s2_F_1079_GAACTGATCC	AATGATACGGCGACCACCGAGATCTACACGAACTGATCCGCTGGTGCTGCAGCTTATTA
s2_F_1080_GCAACCTGAG	AATGATACGGCGACCACCGAGATCTACACGCAACCTGAGGCTGGTGCTGCAGCTTATTA
s2_F_1081_TAGCCTCTCA	AATGATACGGCGACCACCGAGATCTACACTAGCCTCTCAGCTGGTGCTGCAGCTTATTA
s2_F_1082_GACTACGTGA	AATGATACGGCGACCACCGAGATCTACACGACTACGTGAGCTGGTGCTGCAGCTTATTA
s2_F_1083_AGGCTTGGAG	AATGATACGGCGACCACCGAGATCTACACAGGCTTGGAGGCTGGTGCTGCAGCTTATTA
s2_F_1084_TGGCGACACT	AATGATACGGCGACCACCGAGATCTACACTGGCGACACTGCTGGTGCTGCAGCTTATTA
s2_F_1085_GCGAATATCA	AATGATACGGCGACCACCGAGATCTACACGCGAATATCAGCTGGTGCTGCAGCTTATTA
s2_F_1086_GCGATGATAT	AATGATACGGCGACCACCGAGATCTACACGCGATGATATGCTGGTGCTGCAGCTTATTA
s2_F_1087_ATATCCGGAT	AATGATACGGCGACCACCGAGATCTACACATATCCGGATGCTGGTGCTGCAGCTTATTA
s2_F_1088_GCCTATGCTA	AATGATACGGCGACCACCGAGATCTACACGCCTATGCTAGCTGGTGCTGCAGCTTATTA
s2_F_1089_AGTCATTGTC	AATGATACGGCGACCACCGAGATCTACACAGTCATTGTCGCTGGTGCTGCAGCTTATTA
s2_F_1090_GACAGCGTTA	AATGATACGGCGACCACCGAGATCTACACGACAGCGTTAGCTGGTGCTGCAGCTTATTA
s2_F_1091_GTACCAAGTC	AATGATACGGCGACCACCGAGATCTACACGTACCAAGTCGCTGGTGCTGCAGCTTATTA
s2_F_1092_GCCAACTCAG	AATGATACGGCGACCACCGAGATCTACACGCCAACTCAGGCTGGTGCTGCAGCTTATTA
s2_F_1093_GCCAAGTAAT	AATGATACGGCGACCACCGAGATCTACACGCCAAGTAATGCTGGTGCTGCAGCTTATTA
s2_F_1094_GCCAATCCTT	AATGATACGGCGACCACCGAGATCTACACGCCAATCCTTGCTGGTGCTGCAGCTTATTA
s2_F_1095_GCCACCAATA	AATGATACGGCGACCACCGAGATCTACACGCCACCAATAGCTGGTGCTGCAGCTTATTA
s2_F_1096_GCCACGAGAT	AATGATACGGCGACCACCGAGATCTACACGCCACGAGATGCTGGTGCTGCAGCTTATTA
s2_F_1097_GCCACGTACA	AATGATACGGCGACCACCGAGATCTACACGCCACGTACAGCTGGTGCTGCAGCTTATTA
s2_F_1098_GCCACTCTCA	AATGATACGGCGACCACCGAGATCTACACGCCACTCTCAGCTGGTGCTGCAGCTTATTA
s2_F_1099_GCCAGTAACC	AATGATACGGCGACCACCGAGATCTACACGCCAGTAACCGCTGGTGCTGCAGCTTATTA
s2_F_1100_GCCAGTAGGT	AATGATACGGCGACCACCGAGATCTACACGCCAGTAGGTGCTGGTGCTGCAGCTTATTA
s2_F_1101_GCCAGTGAAG	AATGATACGGCGACCACCGAGATCTACACGCCAGTGAAGGCTGGTGCTGCAGCTTATTA
s2_F_1102_GCCATACCTG	AATGATACGGCGACCACCGAGATCTACACGCCATACCTGGCTGGTGCTGCAGCTTATTA
s2_F_1103_GCCATAGAGG	AATGATACGGCGACCACCGAGATCTACACGCCATAGAGGGCTGGTGCTGCAGCTTATTA
s2_F_1104_GCCATCCGAA	AATGATACGGCGACCACCGAGATCTACACGCCATCCGAAGCTGGTGCTGCAGCTTATTA
s2_F_1105_GCCATTCAAT	AATGATACGGCGACCACCGAGATCTACACGCCATTCAATGCTGGTGCTGCAGCTTATTA
s2_F_1106_TAGCAGCTAG	AATGATACGGCGACCACCGAGATCTACACTAGCAGCTAGGCTGGTGCTGCAGCTTATTA
s2_F_1107_ACAGTGATCC	AATGATACGGCGACCACCGAGATCTACACACAGTGATCCGCTGGTGCTGCAGCTTATTA
s2_F_1108_GTTGACGTGC	AATGATACGGCGACCACCGAGATCTACACGTTGACGTGCGCTGGTGCTGCAGCTTATTA
s2_F_1109_ACGTGTCTGG	AATGATACGGCGACCACCGAGATCTACACACGTGTCTGGGCTGGTGCTGCAGCTTATTA
s2_F_1110_AAGTTGCAAG	AATGATACGGCGACCACCGAGATCTACACAAGTTGCAAGGCTGGTGCTGCAGCTTATTA
s2_F_1111_ATCCGGAAGC	AATGATACGGCGACCACCGAGATCTACACATCCGGAAGCGCTGGTGCTGCAGCTTATTA
s2_F_1112_CAACTTGGAC	AATGATACGGCGACCACCGAGATCTACACCAACTTGGACGCTGGTGCTGCAGCTTATTA
s2_F_1113_AGTCGGACAC	AATGATACGGCGACCACCGAGATCTACACAGTCGGACACGCTGGTGCTGCAGCTTATTA
s2_F_1114_GTGAGCACTG	AATGATACGGCGACCACCGAGATCTACACGTGAGCACTGGCTGGTGCTGCAGCTTATTA
s2_F_1115_AACCGCACAG	AATGATACGGCGACCACCGAGATCTACACAACCGCACAGGCTGGTGCTGCAGCTTATTA
s2_F_1116_TGAACTGTGA	AATGATACGGCGACCACCGAGATCTACACTGAACTGTGAGCTGGTGCTGCAGCTTATTA
s2_F_1117_ATGTAACGGC	AATGATACGGCGACCACCGAGATCTACACATGTAACGGCGCTGGTGCTGCAGCTTATTA
s2_F_1118_CGGCATGATC	AATGATACGGCGACCACCGAGATCTACACCGGCATGATCGCTGGTGCTGCAGCTTATTA
s2_F_1119_TGTCCGACGT	AATGATACGGCGACCACCGAGATCTACACTGTCCGACGTGCTGGTGCTGCAGCTTATTA
s2_F_1120_GCCTACAGGA	AATGATACGGCGACCACCGAGATCTACACGCCTACAGGAGCTGGTGCTGCAGCTTATTA
s2_F_1121_AGGCTGCCAA	AATGATACGGCGACCACCGAGATCTACACAGGCTGCCAAGCTGGTGCTGCAGCTTATTA
s2_F_1122_GAGTGGTTAA	AATGATACGGCGACCACCGAGATCTACACGAGTGGTTAAGCTGGTGCTGCAGCTTATTA
s2_F_1123_AGTCCACCGT	AATGATACGGCGACCACCGAGATCTACACAGTCCACCGTGCTGGTGCTGCAGCTTATTA
s2_F_1124_ATCGCTAACA	AATGATACGGCGACCACCGAGATCTACACATCGCTAACAGCTGGTGCTGCAGCTTATTA
s2_F_1125_CATGAGACGA	AATGATACGGCGACCACCGAGATCTACACCATGAGACGAGCTGGTGCTGCAGCTTATTA
s2_F_1126_CTAAGAGCTA	AATGATACGGCGACCACCGAGATCTACACCTAAGAGCTAGCTGGTGCTGCAGCTTATTA
s2_F_1127_CAGTAGGCGA	AATGATACGGCGACCACCGAGATCTACACCAGTAGGCGAGCTGGTGCTGCAGCTTATTA
s2_F_1128_AGCTTCCTCC	AATGATACGGCGACCACCGAGATCTACACAGCTTCCTCCGCTGGTGCTGCAGCTTATTA
s2_F_1129_ACCGACGTTA	AATGATACGGCGACCACCGAGATCTACACACCGACGTTAGCTGGTGCTGCAGCTTATTA
s2_F_1130_ACAGGAGATG	AATGATACGGCGACCACCGAGATCTACACACAGGAGATGGCTGGTGCTGCAGCTTATTA
s2_F_1131_AGGCTCTGTA	AATGATACGGCGACCACCGAGATCTACACAGGCTCTGTAGCTGGTGCTGCAGCTTATTA
s2_F_1132_AACTGGCGTA	AATGATACGGCGACCACCGAGATCTACACAACTGGCGTAGCTGGTGCTGCAGCTTATTA
s2_F_1133_ACCACCATCC	AATGATACGGCGACCACCGAGATCTACACACCACCATCCGCTGGTGCTGCAGCTTATTA
s2_F_1134_ATCGCATTAG	AATGATACGGCGACCACCGAGATCTACACATCGCATTAGGCTGGTGCTGCAGCTTATTA
s2_F_1135_AACACGCTGA	AATGATACGGCGACCACCGAGATCTACACAACACGCTGAGCTGGTGCTGCAGCTTATTA
s2_F_1136_ATCCATGATG	AATGATACGGCGACCACCGAGATCTACACATCCATGATGGCTGGTGCTGCAGCTTATTA
s2_F_1137_AAGTAGATGC	AATGATACGGCGACCACCGAGATCTACACAAGTAGATGCGCTGGTGCTGCAGCTTATTA
s2_F_1138_ACGACGCCTA	AATGATACGGCGACCACCGAGATCTACACACGACGCCTAGCTGGTGCTGCAGCTTATTA
s2_F_1139_GAGTTGCACA	AATGATACGGCGACCACCGAGATCTACACGAGTTGCACAGCTGGTGCTGCAGCTTATTA
s2_F_1140_AATCTGCATG	AATGATACGGCGACCACCGAGATCTACACAATCTGCATGGCTGGTGCTGCAGCTTATTA
s2_F_1141_AACCGTCAGC	AATGATACGGCGACCACCGAGATCTACACAACCGTCAGCGCTGGTGCTGCAGCTTATTA
s2_F_1142_ACTGCATGAG	AATGATACGGCGACCACCGAGATCTACACACTGCATGAGGCTGGTGCTGCAGCTTATTA
s2_F_1143_GGTACAAGTT	AATGATACGGCGACCACCGAGATCTACACGGTACAAGTTGCTGGTGCTGCAGCTTATTA
s2_F_1144_ATCCGACGAA	AATGATACGGCGACCACCGAGATCTACACATCCGACGAAGCTGGTGCTGCAGCTTATTA
s2_F_1145_AGCTGGACTA	AATGATACGGCGACCACCGAGATCTACACAGCTGGACTAGCTGGTGCTGCAGCTTATTA
s2_F_1146_AACTGCCAAG	AATGATACGGCGACCACCGAGATCTACACAACTGCCAAGGCTGGTGCTGCAGCTTATTA
s2_F_1147_TGCGCCTGAA	AATGATACGGCGACCACCGAGATCTACACTGCGCCTGAAGCTGGTGCTGCAGCTTATTA
s2_F_1148_CTGAAGGTGT	AATGATACGGCGACCACCGAGATCTACACCTGAAGGTGTGCTGGTGCTGCAGCTTATTA
s2_F_1149_AAGACACTGT	AATGATACGGCGACCACCGAGATCTACACAAGACACTGTGCTGGTGCTGCAGCTTATTA
s2_F_1150_CGAAGCGCAA	AATGATACGGCGACCACCGAGATCTACACCGAAGCGCAAGCTGGTGCTGCAGCTTATTA
s2_F_1151_AGAGATGTTC	AATGATACGGCGACCACCGAGATCTACACAGAGATGTTCGCTGGTGCTGCAGCTTATTA
s2_F_1152_TTAAGGTCGG	AATGATACGGCGACCACCGAGATCTACACTTAAGGTCGGGCTGGTGCTGCAGCTTATTA
s2_F_1153_AAGCTAGCAA	AATGATACGGCGACCACCGAGATCTACACAAGCTAGCAAGCTGGTGCTGCAGCTTATTA
s2_F_1154_GGCAGACATC	AATGATACGGCGACCACCGAGATCTACACGGCAGACATCGCTGGTGCTGCAGCTTATTA
s2_F_1155_TCTCGACATG	AATGATACGGCGACCACCGAGATCTACACTCTCGACATGGCTGGTGCTGCAGCTTATTA
s2_F_1156_GCAGTGATGA	AATGATACGGCGACCACCGAGATCTACACGCAGTGATGAGCTGGTGCTGCAGCTTATTA
s2_F_1157_AGAGGAGCTA	AATGATACGGCGACCACCGAGATCTACACAGAGGAGCTAGCTGGTGCTGCAGCTTATTA
s2_F_1158_CTGGAGGCTA	AATGATACGGCGACCACCGAGATCTACACCTGGAGGCTAGCTGGTGCTGCAGCTTATTA
s2_F_1159_AGGAGATTAG	AATGATACGGCGACCACCGAGATCTACACAGGAGATTAGGCTGGTGCTGCAGCTTATTA
s2_F_1160_GCTGTGAATT	AATGATACGGCGACCACCGAGATCTACACGCTGTGAATTGCTGGTGCTGCAGCTTATTA
s2_F_1161_CATTCGTTAC	AATGATACGGCGACCACCGAGATCTACACCATTCGTTACGCTGGTGCTGCAGCTTATTA
s2_F_1162_CCACAGCTCA	AATGATACGGCGACCACCGAGATCTACACCCACAGCTCAGCTGGTGCTGCAGCTTATTA
s2_F_1163_GCACTCAATT	AATGATACGGCGACCACCGAGATCTACACGCACTCAATTGCTGGTGCTGCAGCTTATTA
s2_F_1164_AGCTAAGACT	AATGATACGGCGACCACCGAGATCTACACAGCTAAGACTGCTGGTGCTGCAGCTTATTA
s2_F_1165_AGTCAGACTG	AATGATACGGCGACCACCGAGATCTACACAGTCAGACTGGCTGGTGCTGCAGCTTATTA
s2_F_1166_ACATGCTTGT	AATGATACGGCGACCACCGAGATCTACACACATGCTTGTGCTGGTGCTGCAGCTTATTA
s2_F_1167_AGATGGAACA	AATGATACGGCGACCACCGAGATCTACACAGATGGAACAGCTGGTGCTGCAGCTTATTA
s2_F_1168_AATGTAGACG	AATGATACGGCGACCACCGAGATCTACACAATGTAGACGGCTGGTGCTGCAGCTTATTA
s2_F_1169_CCTCGCCTTA	AATGATACGGCGACCACCGAGATCTACACCCTCGCCTTAGCTGGTGCTGCAGCTTATTA
s2_F_1170_CAGACTCGTT	AATGATACGGCGACCACCGAGATCTACACCAGACTCGTTGCTGGTGCTGCAGCTTATTA
s2_F_1171_GTATCGCTTG	AATGATACGGCGACCACCGAGATCTACACGTATCGCTTGGCTGGTGCTGCAGCTTATTA
s2_F_1172_GAATGGACTT	AATGATACGGCGACCACCGAGATCTACACGAATGGACTTGCTGGTGCTGCAGCTTATTA
s2_F_1173_TATACAACCG	AATGATACGGCGACCACCGAGATCTACACTATACAACCGGCTGGTGCTGCAGCTTATTA
s2_F_1174_CGGTTGGTGT	AATGATACGGCGACCACCGAGATCTACACCGGTTGGTGTGCTGGTGCTGCAGCTTATTA
s2_F_1175_CACGGACACA	AATGATACGGCGACCACCGAGATCTACACCACGGACACAGCTGGTGCTGCAGCTTATTA
s2_F_1176_ACACAAGGAG	AATGATACGGCGACCACCGAGATCTACACACACAAGGAGGCTGGTGCTGCAGCTTATTA
s2_F_1177_AGATTAGGAG	AATGATACGGCGACCACCGAGATCTACACAGATTAGGAGGCTGGTGCTGCAGCTTATTA
s2_F_1178_ATCAGAGGAG	AATGATACGGCGACCACCGAGATCTACACATCAGAGGAGGCTGGTGCTGCAGCTTATTA
s2_F_1179_CCGATAGGAG	AATGATACGGCGACCACCGAGATCTACACCCGATAGGAGGCTGGTGCTGCAGCTTATTA
s2_F_1180_CTAGAAGGAG	AATGATACGGCGACCACCGAGATCTACACCTAGAAGGAGGCTGGTGCTGCAGCTTATTA
s2_F_1181_ATAGATCTGC	AATGATACGGCGACCACCGAGATCTACACATAGATCTGCGCTGGTGCTGCAGCTTATTA
s2_F_1182_CCACGGATAC	AATGATACGGCGACCACCGAGATCTACACCCACGGATACGCTGGTGCTGCAGCTTATTA
s2_F_1183_TCGAGAACAG	AATGATACGGCGACCACCGAGATCTACACTCGAGAACAGGCTGGTGCTGCAGCTTATTA
s2_F_1184_CCAGACTACA	AATGATACGGCGACCACCGAGATCTACACCCAGACTACAGCTGGTGCTGCAGCTTATTA
s2_F_1185_CGAACCTACA	AATGATACGGCGACCACCGAGATCTACACCGAACCTACAGCTGGTGCTGCAGCTTATTA
s2_F_1186_CGACAGTACA	AATGATACGGCGACCACCGAGATCTACACCGACAGTACAGCTGGTGCTGCAGCTTATTA
s2_F_1187_GAGAGTTACA	AATGATACGGCGACCACCGAGATCTACACGAGAGTTACAGCTGGTGCTGCAGCTTATTA
s2_F_1188_ATGCGTGGAC	AATGATACGGCGACCACCGAGATCTACACATGCGTGGACGCTGGTGCTGCAGCTTATTA
s2_F_1189_AGATGCCTAG	AATGATACGGCGACCACCGAGATCTACACAGATGCCTAGGCTGGTGCTGCAGCTTATTA
s2_F_1190_GTGACACACT	AATGATACGGCGACCACCGAGATCTACACGTGACACACTGCTGGTGCTGCAGCTTATTA
s2_F_1191_CGCCTCTATA	AATGATACGGCGACCACCGAGATCTACACCGCCTCTATAGCTGGTGCTGCAGCTTATTA
s2_F_1192_TACTTCACAG	AATGATACGGCGACCACCGAGATCTACACTACTTCACAGGCTGGTGCTGCAGCTTATTA
s2_F_1193_TTCCACACAG	AATGATACGGCGACCACCGAGATCTACACTTCCACACAGGCTGGTGCTGCAGCTTATTA
s2_F_1194_GGACGGCTAT	AATGATACGGCGACCACCGAGATCTACACGGACGGCTATGCTGGTGCTGCAGCTTATTA
s2_F_1195_GGAATTGTCC	AATGATACGGCGACCACCGAGATCTACACGGAATTGTCCGCTGGTGCTGCAGCTTATTA
s2_F_1196_CAGAGCTTCG	AATGATACGGCGACCACCGAGATCTACACCAGAGCTTCGGCTGGTGCTGCAGCTTATTA
s2_F_1197_TCAAGCTTAG	AATGATACGGCGACCACCGAGATCTACACTCAAGCTTAGGCTGGTGCTGCAGCTTATTA
s2_F_1198_ATAGCAGTCA	AATGATACGGCGACCACCGAGATCTACACATAGCAGTCAGCTGGTGCTGCAGCTTATTA
s2_F_1199_AATCGGTTAC	AATGATACGGCGACCACCGAGATCTACACAATCGGTTACGCTGGTGCTGCAGCTTATTA
s2_F_1200_AGAACCTCAC	AATGATACGGCGACCACCGAGATCTACACAGAACCTCACGCTGGTGCTGCAGCTTATTA
s2_F_1201_CACCAAGATC	AATGATACGGCGACCACCGAGATCTACACCACCAAGATCGCTGGTGCTGCAGCTTATTA
s2_F_1202_CGAGCAGTTC	AATGATACGGCGACCACCGAGATCTACACCGAGCAGTTCGCTGGTGCTGCAGCTTATTA
s2_F_1203_CATAGACTCG	AATGATACGGCGACCACCGAGATCTACACCATAGACTCGGCTGGTGCTGCAGCTTATTA
s2_F_1204_CGTCAGAGAC	AATGATACGGCGACCACCGAGATCTACACCGTCAGAGACGCTGGTGCTGCAGCTTATTA
s2_F_1205_AGTGAAGCTG	AATGATACGGCGACCACCGAGATCTACACAGTGAAGCTGGCTGGTGCTGCAGCTTATTA
s2_F_1206_GCAACTGCCA	AATGATACGGCGACCACCGAGATCTACACGCAACTGCCAGCTGGTGCTGCAGCTTATTA
s2_F_1207_GGACGTCATG	AATGATACGGCGACCACCGAGATCTACACGGACGTCATGGCTGGTGCTGCAGCTTATTA
s2_F_1208_AACGAGAACC	AATGATACGGCGACCACCGAGATCTACACAACGAGAACCGCTGGTGCTGCAGCTTATTA
s2_F_1209_CTGATTGTGG	AATGATACGGCGACCACCGAGATCTACACCTGATTGTGGGCTGGTGCTGCAGCTTATTA
s2_F_1210_TTGAAGCTGA	AATGATACGGCGACCACCGAGATCTACACTTGAAGCTGAGCTGGTGCTGCAGCTTATTA
s2_F_1211_TGCACTCGAA	AATGATACGGCGACCACCGAGATCTACACTGCACTCGAAGCTGGTGCTGCAGCTTATTA
s2_F_1212_CAGAGGCTCA	AATGATACGGCGACCACCGAGATCTACACCAGAGGCTCAGCTGGTGCTGCAGCTTATTA
s2_F_1213_ACTACGGATC	AATGATACGGCGACCACCGAGATCTACACACTACGGATCGCTGGTGCTGCAGCTTATTA
s2_F_1214_GATAACGCCA	AATGATACGGCGACCACCGAGATCTACACGATAACGCCAGCTGGTGCTGCAGCTTATTA
s2_F_1215_GACTGAAGTC	AATGATACGGCGACCACCGAGATCTACACGACTGAAGTCGCTGGTGCTGCAGCTTATTA
s2_F_1216_AGGAGTCTCG	AATGATACGGCGACCACCGAGATCTACACAGGAGTCTCGGCTGGTGCTGCAGCTTATTA
s2_F_1217_CACAGTACTG	AATGATACGGCGACCACCGAGATCTACACCACAGTACTGGCTGGTGCTGCAGCTTATTA
s2_F_1218_ACCTGTAGTC	AATGATACGGCGACCACCGAGATCTACACACCTGTAGTCGCTGGTGCTGCAGCTTATTA
s2_F_1219_ACTCGTCGAA	AATGATACGGCGACCACCGAGATCTACACACTCGTCGAAGCTGGTGCTGCAGCTTATTA
s2_F_1220_CGATTCCTCG	AATGATACGGCGACCACCGAGATCTACACCGATTCCTCGGCTGGTGCTGCAGCTTATTA
s2_F_1221_ACACCACCAT	AATGATACGGCGACCACCGAGATCTACACACACCACCATGCTGGTGCTGCAGCTTATTA
s2_F_1222_CGAGACAGAT	AATGATACGGCGACCACCGAGATCTACACCGAGACAGATGCTGGTGCTGCAGCTTATTA
s2_F_1223_ATTGACACAG	AATGATACGGCGACCACCGAGATCTACACATTGACACAGGCTGGTGCTGCAGCTTATTA
s2_F_1224_AGGATGATCC	AATGATACGGCGACCACCGAGATCTACACAGGATGATCCGCTGGTGCTGCAGCTTATTA
s2_F_1225_CGTCAACGGA	AATGATACGGCGACCACCGAGATCTACACCGTCAACGGAGCTGGTGCTGCAGCTTATTA
s2_F_1226_CACACACCGT	AATGATACGGCGACCACCGAGATCTACACCACACACCGTGCTGGTGCTGCAGCTTATTA
s2_F_1227_TACACTGCAA	AATGATACGGCGACCACCGAGATCTACACTACACTGCAAGCTGGTGCTGCAGCTTATTA
s2_F_1228_AACAGACGAC	AATGATACGGCGACCACCGAGATCTACACAACAGACGACGCTGGTGCTGCAGCTTATTA
s2_F_1229_GCTATCCTAG	AATGATACGGCGACCACCGAGATCTACACGCTATCCTAGGCTGGTGCTGCAGCTTATTA
s2_F_1230_ATATCCAGTC	AATGATACGGCGACCACCGAGATCTACACATATCCAGTCGCTGGTGCTGCAGCTTATTA
s2_F_1231_CATTGTGACA	AATGATACGGCGACCACCGAGATCTACACCATTGTGACAGCTGGTGCTGCAGCTTATTA
s2_F_1232_GGATCTAACC	AATGATACGGCGACCACCGAGATCTACACGGATCTAACCGCTGGTGCTGCAGCTTATTA
s2_F_1233_AGGATCACGG	AATGATACGGCGACCACCGAGATCTACACAGGATCACGGGCTGGTGCTGCAGCTTATTA
s2_F_1234_GTAATAGAGC	AATGATACGGCGACCACCGAGATCTACACGTAATAGAGCGCTGGTGCTGCAGCTTATTA
s2_F_1235_ATAGGACCAC	AATGATACGGCGACCACCGAGATCTACACATAGGACCACGCTGGTGCTGCAGCTTATTA
s2_F_1236_GCCTATATAG	AATGATACGGCGACCACCGAGATCTACACGCCTATATAGGCTGGTGCTGCAGCTTATTA
s2_F_1237_AACGCGGACA	AATGATACGGCGACCACCGAGATCTACACAACGCGGACAGCTGGTGCTGCAGCTTATTA
s2_F_1238_ACGGAATAAC	AATGATACGGCGACCACCGAGATCTACACACGGAATAACGCTGGTGCTGCAGCTTATTA
s2_F_1239_AGAGAACGGC	AATGATACGGCGACCACCGAGATCTACACAGAGAACGGCGCTGGTGCTGCAGCTTATTA
s2_F_1240_CAACGAGTCA	AATGATACGGCGACCACCGAGATCTACACCAACGAGTCAGCTGGTGCTGCAGCTTATTA
s2_F_1241_ACGGCTTATC	AATGATACGGCGACCACCGAGATCTACACACGGCTTATCGCTGGTGCTGCAGCTTATTA
s2_F_1242_AGCCAAGTTA	AATGATACGGCGACCACCGAGATCTACACAGCCAAGTTAGCTGGTGCTGCAGCTTATTA
s2_F_1243_AGCTCCTTCG	AATGATACGGCGACCACCGAGATCTACACAGCTCCTTCGGCTGGTGCTGCAGCTTATTA
s2_F_1244_CCATGAACAG	AATGATACGGCGACCACCGAGATCTACACCCATGAACAGGCTGGTGCTGCAGCTTATTA
s2_F_1245_GATGGTGCTA	AATGATACGGCGACCACCGAGATCTACACGATGGTGCTAGCTGGTGCTGCAGCTTATTA
s2_F_1246_GAATTGCGGC	AATGATACGGCGACCACCGAGATCTACACGAATTGCGGCGCTGGTGCTGCAGCTTATTA
s2_F_1247_AAGAAGCCAC	AATGATACGGCGACCACCGAGATCTACACAAGAAGCCACGCTGGTGCTGCAGCTTATTA
s2_F_1248_GAGAGACTTC	AATGATACGGCGACCACCGAGATCTACACGAGAGACTTCGCTGGTGCTGCAGCTTATTA
s2_F_1249_AGTAAGAACC	AATGATACGGCGACCACCGAGATCTACACAGTAAGAACCGCTGGTGCTGCAGCTTATTA
s2_F_1250_AGTCGAAGTT	AATGATACGGCGACCACCGAGATCTACACAGTCGAAGTTGCTGGTGCTGCAGCTTATTA
s2_F_1251_AGGTGTAGCT	AATGATACGGCGACCACCGAGATCTACACAGGTGTAGCTGCTGGTGCTGCAGCTTATTA
s2_F_1252_AGCTTAAGGC	AATGATACGGCGACCACCGAGATCTACACAGCTTAAGGCGCTGGTGCTGCAGCTTATTA
s2_F_1253_GAAGGTACAG	AATGATACGGCGACCACCGAGATCTACACGAAGGTACAGGCTGGTGCTGCAGCTTATTA
s2_F_1254_CTAGAGGTCG	AATGATACGGCGACCACCGAGATCTACACCTAGAGGTCGGCTGGTGCTGCAGCTTATTA
s2_F_1255_AGCACGTATA	AATGATACGGCGACCACCGAGATCTACACAGCACGTATAGCTGGTGCTGCAGCTTATTA
s2_F_1256_AAGGCTCGGA	AATGATACGGCGACCACCGAGATCTACACAAGGCTCGGAGCTGGTGCTGCAGCTTATTA
s2_F_1257_ACAACGCCAG	AATGATACGGCGACCACCGAGATCTACACACAACGCCAGGCTGGTGCTGCAGCTTATTA
s2_F_1258_AAGCGCCTGA	AATGATACGGCGACCACCGAGATCTACACAAGCGCCTGAGCTGGTGCTGCAGCTTATTA
s2_F_1259_ACGCCAACAG	AATGATACGGCGACCACCGAGATCTACACACGCCAACAGGCTGGTGCTGCAGCTTATTA
s2_F_1260_ACGCCACGTA	AATGATACGGCGACCACCGAGATCTACACACGCCACGTAGCTGGTGCTGCAGCTTATTA
s2_F_1261_CAAGGACGAC	AATGATACGGCGACCACCGAGATCTACACCAAGGACGACGCTGGTGCTGCAGCTTATTA
s2_F_1262_ATGCTCACAG	AATGATACGGCGACCACCGAGATCTACACATGCTCACAGGCTGGTGCTGCAGCTTATTA
s2_F_1263_AATTGACTGC	AATGATACGGCGACCACCGAGATCTACACAATTGACTGCGCTGGTGCTGCAGCTTATTA
s2_F_1264_AGTGAACACC	AATGATACGGCGACCACCGAGATCTACACAGTGAACACCGCTGGTGCTGCAGCTTATTA
s2_F_1265_AGTGAGGAAC	AATGATACGGCGACCACCGAGATCTACACAGTGAGGAACGCTGGTGCTGCAGCTTATTA
s2_F_1266_ACTGCTTACA	AATGATACGGCGACCACCGAGATCTACACACTGCTTACAGCTGGTGCTGCAGCTTATTA
s2_F_1267_ATGCACATGG	AATGATACGGCGACCACCGAGATCTACACATGCACATGGGCTGGTGCTGCAGCTTATTA
s2_F_1268_GAACACTCGG	AATGATACGGCGACCACCGAGATCTACACGAACACTCGGGCTGGTGCTGCAGCTTATTA
s2_F_1269_TACTACTCGG	AATGATACGGCGACCACCGAGATCTACACTACTACTCGGGCTGGTGCTGCAGCTTATTA
s2_F_1270_ACGGATATGC	AATGATACGGCGACCACCGAGATCTACACACGGATATGCGCTGGTGCTGCAGCTTATTA
s2_F_1271_GGACAGGTTG	AATGATACGGCGACCACCGAGATCTACACGGACAGGTTGGCTGGTGCTGCAGCTTATTA
s2_F_1272_CAGAAGCAGA	AATGATACGGCGACCACCGAGATCTACACCAGAAGCAGAGCTGGTGCTGCAGCTTATTA
s2_F_1273_AACCGAGGTT	AATGATACGGCGACCACCGAGATCTACACAACCGAGGTTGCTGGTGCTGCAGCTTATTA
s2_F_1274_CCATGGTACC	AATGATACGGCGACCACCGAGATCTACACCCATGGTACCGCTGGTGCTGCAGCTTATTA
s2_F_1275_ATAACGGCGG	AATGATACGGCGACCACCGAGATCTACACATAACGGCGGGCTGGTGCTGCAGCTTATTA
s2_F_1276_CATTAGCCAG	AATGATACGGCGACCACCGAGATCTACACCATTAGCCAGGCTGGTGCTGCAGCTTATTA
s2_F_1277_CTCTAATGGC	AATGATACGGCGACCACCGAGATCTACACCTCTAATGGCGCTGGTGCTGCAGCTTATTA
s2_F_1278_ACGATGAGCT	AATGATACGGCGACCACCGAGATCTACACACGATGAGCTGCTGGTGCTGCAGCTTATTA
s2_F_1279_AAGACCGAGC	AATGATACGGCGACCACCGAGATCTACACAAGACCGAGCGCTGGTGCTGCAGCTTATTA
s2_F_1280_TGCACTGTAT	AATGATACGGCGACCACCGAGATCTACACTGCACTGTATGCTGGTGCTGCAGCTTATTA
s2_F_1281_AGCACATCAA	AATGATACGGCGACCACCGAGATCTACACAGCACATCAAGCTGGTGCTGCAGCTTATTA
s2_F_1282_ACTAGGCTCG	AATGATACGGCGACCACCGAGATCTACACACTAGGCTCGGCTGGTGCTGCAGCTTATTA
s2_F_1283_GCGCAGTGAT	AATGATACGGCGACCACCGAGATCTACACGCGCAGTGATGCTGGTGCTGCAGCTTATTA
s2_F_1284_CGGATATACG	AATGATACGGCGACCACCGAGATCTACACCGGATATACGGCTGGTGCTGCAGCTTATTA
s2_F_1285_GACAAGGTTC	AATGATACGGCGACCACCGAGATCTACACGACAAGGTTCGCTGGTGCTGCAGCTTATTA
s2_F_1286_GATCACATGA	AATGATACGGCGACCACCGAGATCTACACGATCACATGAGCTGGTGCTGCAGCTTATTA
s2_F_1287_GTCAAGCTCG	AATGATACGGCGACCACCGAGATCTACACGTCAAGCTCGGCTGGTGCTGCAGCTTATTA
s2_F_1288_CCTTCGAAGA	AATGATACGGCGACCACCGAGATCTACACCCTTCGAAGAGCTGGTGCTGCAGCTTATTA
s2_F_1289_CAAGCGTACC	AATGATACGGCGACCACCGAGATCTACACCAAGCGTACCGCTGGTGCTGCAGCTTATTA
s2_F_1290_CCTTCAGGCT	AATGATACGGCGACCACCGAGATCTACACCCTTCAGGCTGCTGGTGCTGCAGCTTATTA
s2_F_1291_ACGCCTGGTT	AATGATACGGCGACCACCGAGATCTACACACGCCTGGTTGCTGGTGCTGCAGCTTATTA
s2_F_1292_ATATCGGTCG	AATGATACGGCGACCACCGAGATCTACACATATCGGTCGGCTGGTGCTGCAGCTTATTA
s2_F_1293_CATCACGCTA	AATGATACGGCGACCACCGAGATCTACACCATCACGCTAGCTGGTGCTGCAGCTTATTA
s2_F_1294_GAAGTCTTCG	AATGATACGGCGACCACCGAGATCTACACGAAGTCTTCGGCTGGTGCTGCAGCTTATTA
s2_F_1295_AGAGTGGCTG	AATGATACGGCGACCACCGAGATCTACACAGAGTGGCTGGCTGGTGCTGCAGCTTATTA
s2_F_1296_CAGGAGCATC	AATGATACGGCGACCACCGAGATCTACACCAGGAGCATCGCTGGTGCTGCAGCTTATTA
s2_F_1297_GCCAGACGTT	AATGATACGGCGACCACCGAGATCTACACGCCAGACGTTGCTGGTGCTGCAGCTTATTA
s2_F_1298_CATGGCAACC	AATGATACGGCGACCACCGAGATCTACACCATGGCAACCGCTGGTGCTGCAGCTTATTA
s2_F_1299_ACCAGGTTCC	AATGATACGGCGACCACCGAGATCTACACACCAGGTTCCGCTGGTGCTGCAGCTTATTA
s2_F_1300_AGCCTGAGAC	AATGATACGGCGACCACCGAGATCTACACAGCCTGAGACGCTGGTGCTGCAGCTTATTA
s2_F_1301_ACAGCCAGAG	AATGATACGGCGACCACCGAGATCTACACACAGCCAGAGGCTGGTGCTGCAGCTTATTA
s2_F_1302_AGCATGTACC	AATGATACGGCGACCACCGAGATCTACACAGCATGTACCGCTGGTGCTGCAGCTTATTA
s2_F_1303_CTAGACAAGC	AATGATACGGCGACCACCGAGATCTACACCTAGACAAGCGCTGGTGCTGCAGCTTATTA
s2_F_1304_AGAGATGACA	AATGATACGGCGACCACCGAGATCTACACAGAGATGACAGCTGGTGCTGCAGCTTATTA
s2_F_1305_ATGGTTAGTC	AATGATACGGCGACCACCGAGATCTACACATGGTTAGTCGCTGGTGCTGCAGCTTATTA
s2_F_1306_AGTACTGAAC	AATGATACGGCGACCACCGAGATCTACACAGTACTGAACGCTGGTGCTGCAGCTTATTA
s2_F_1307_CTCAGAGTCA	AATGATACGGCGACCACCGAGATCTACACCTCAGAGTCAGCTGGTGCTGCAGCTTATTA
s2_F_1308_AACAAGACTG	AATGATACGGCGACCACCGAGATCTACACAACAAGACTGGCTGGTGCTGCAGCTTATTA
s2_F_1309_GTTATGCTCC	AATGATACGGCGACCACCGAGATCTACACGTTATGCTCCGCTGGTGCTGCAGCTTATTA
s2_F_1310_TACGTGCTCG	AATGATACGGCGACCACCGAGATCTACACTACGTGCTCGGCTGGTGCTGCAGCTTATTA
s2_F_1311_TCGATAGACT	AATGATACGGCGACCACCGAGATCTACACTCGATAGACTGCTGGTGCTGCAGCTTATTA
s2_F_1312_CATAATCAGC	AATGATACGGCGACCACCGAGATCTACACCATAATCAGCGCTGGTGCTGCAGCTTATTA
s2_F_1313_ATCTATGGAG	AATGATACGGCGACCACCGAGATCTACACATCTATGGAGGCTGGTGCTGCAGCTTATTA
s2_F_1314_GATAATGGAG	AATGATACGGCGACCACCGAGATCTACACGATAATGGAGGCTGGTGCTGCAGCTTATTA
s2_F_1315_CATGACGAGC	AATGATACGGCGACCACCGAGATCTACACCATGACGAGCGCTGGTGCTGCAGCTTATTA
s2_F_1316_CCGTAGCAAC	AATGATACGGCGACCACCGAGATCTACACCCGTAGCAACGCTGGTGCTGCAGCTTATTA
s2_F_1317_CAAGAATGGC	AATGATACGGCGACCACCGAGATCTACACCAAGAATGGCGCTGGTGCTGCAGCTTATTA
s2_F_1318_ATGATGGACC	AATGATACGGCGACCACCGAGATCTACACATGATGGACCGCTGGTGCTGCAGCTTATTA
s2_F_1319_ACTCGTACTT	AATGATACGGCGACCACCGAGATCTACACACTCGTACTTGCTGGTGCTGCAGCTTATTA
s2_F_1320_CGAACAGCGT	AATGATACGGCGACCACCGAGATCTACACCGAACAGCGTGCTGGTGCTGCAGCTTATTA
s2_F_1321_ACATCTGACC	AATGATACGGCGACCACCGAGATCTACACACATCTGACCGCTGGTGCTGCAGCTTATTA
s2_F_1322_AGTTACGACC	AATGATACGGCGACCACCGAGATCTACACAGTTACGACCGCTGGTGCTGCAGCTTATTA
s2_F_1323_AGGATCAGTC	AATGATACGGCGACCACCGAGATCTACACAGGATCAGTCGCTGGTGCTGCAGCTTATTA
s2_F_1324_GCCTGTACAC	AATGATACGGCGACCACCGAGATCTACACGCCTGTACACGCTGGTGCTGCAGCTTATTA
s2_F_1325_CATCCTCGTG	AATGATACGGCGACCACCGAGATCTACACCATCCTCGTGGCTGGTGCTGCAGCTTATTA
s2_F_1326_AACCAGCCTA	AATGATACGGCGACCACCGAGATCTACACAACCAGCCTAGCTGGTGCTGCAGCTTATTA
s2_F_1327_AAGCATTAGC	AATGATACGGCGACCACCGAGATCTACACAAGCATTAGCGCTGGTGCTGCAGCTTATTA
s2_F_1328_CAGACCAGTC	AATGATACGGCGACCACCGAGATCTACACCAGACCAGTCGCTGGTGCTGCAGCTTATTA
s2_F_1329_AGGACGCAAT	AATGATACGGCGACCACCGAGATCTACACAGGACGCAATGCTGGTGCTGCAGCTTATTA
s2_F_1330_CCGGAGAACA	AATGATACGGCGACCACCGAGATCTACACCCGGAGAACAGCTGGTGCTGCAGCTTATTA
s2_F_1331_AGCGGTTACA	AATGATACGGCGACCACCGAGATCTACACAGCGGTTACAGCTGGTGCTGCAGCTTATTA
s2_F_1332_AGCTTCTACA	AATGATACGGCGACCACCGAGATCTACACAGCTTCTACAGCTGGTGCTGCAGCTTATTA
s2_F_1333_AAGGCGACTG	AATGATACGGCGACCACCGAGATCTACACAAGGCGACTGGCTGGTGCTGCAGCTTATTA
s2_F_1334_ACGTCTACGT	AATGATACGGCGACCACCGAGATCTACACACGTCTACGTGCTGGTGCTGCAGCTTATTA
s2_F_1335_GCCTACTTGT	AATGATACGGCGACCACCGAGATCTACACGCCTACTTGTGCTGGTGCTGCAGCTTATTA
s2_F_1336_CAGGAAGACC	AATGATACGGCGACCACCGAGATCTACACCAGGAAGACCGCTGGTGCTGCAGCTTATTA
s2_F_1337_CTATACGACC	AATGATACGGCGACCACCGAGATCTACACCTATACGACCGCTGGTGCTGCAGCTTATTA
s2_F_1338_AACTCTACAG	AATGATACGGCGACCACCGAGATCTACACAACTCTACAGGCTGGTGCTGCAGCTTATTA
s2_F_1339_AGGCATACAG	AATGATACGGCGACCACCGAGATCTACACAGGCATACAGGCTGGTGCTGCAGCTTATTA
s2_F_1340_CCTAGTACAG	AATGATACGGCGACCACCGAGATCTACACCCTAGTACAGGCTGGTGCTGCAGCTTATTA
s2_F_1341_ACAGTGCCAC	AATGATACGGCGACCACCGAGATCTACACACAGTGCCACGCTGGTGCTGCAGCTTATTA
s2_F_1342_ATAGCGGCAA	AATGATACGGCGACCACCGAGATCTACACATAGCGGCAAGCTGGTGCTGCAGCTTATTA
s2_F_1343_ACAACCTACC	AATGATACGGCGACCACCGAGATCTACACACAACCTACCGCTGGTGCTGCAGCTTATTA
s2_F_1344_ACGAATTACC	AATGATACGGCGACCACCGAGATCTACACACGAATTACCGCTGGTGCTGCAGCTTATTA
s2_F_1345_ACTCGATACC	AATGATACGGCGACCACCGAGATCTACACACTCGATACCGCTGGTGCTGCAGCTTATTA
s2_F_1346_AGTCCGTACC	AATGATACGGCGACCACCGAGATCTACACAGTCCGTACCGCTGGTGCTGCAGCTTATTA
s2_F_1347_AGTGCATATC	AATGATACGGCGACCACCGAGATCTACACAGTGCATATCGCTGGTGCTGCAGCTTATTA
s2_F_1348_AATCTCACTC	AATGATACGGCGACCACCGAGATCTACACAATCTCACTCGCTGGTGCTGCAGCTTATTA
s2_F_1349_CATGAAGTAC	AATGATACGGCGACCACCGAGATCTACACCATGAAGTACGCTGGTGCTGCAGCTTATTA
s2_F_1350_AATCAGCTTC	AATGATACGGCGACCACCGAGATCTACACAATCAGCTTCGCTGGTGCTGCAGCTTATTA
s2_F_1351_CGCCATTAGC	AATGATACGGCGACCACCGAGATCTACACCGCCATTAGCGCTGGTGCTGCAGCTTATTA
s2_F_1352_AGCAAGCTAT	AATGATACGGCGACCACCGAGATCTACACAGCAAGCTATGCTGGTGCTGCAGCTTATTA
s2_F_1353_AACCACCGTG	AATGATACGGCGACCACCGAGATCTACACAACCACCGTGGCTGGTGCTGCAGCTTATTA
s2_F_1354_CAGGAGAGAA	AATGATACGGCGACCACCGAGATCTACACCAGGAGAGAAGCTGGTGCTGCAGCTTATTA
s2_F_1355_CTAAGCCATC	AATGATACGGCGACCACCGAGATCTACACCTAAGCCATCGCTGGTGCTGCAGCTTATTA
s2_F_1356_AACAAGCTCC	AATGATACGGCGACCACCGAGATCTACACAACAAGCTCCGCTGGTGCTGCAGCTTATTA
s2_F_1357_AAGCCGGAAC	AATGATACGGCGACCACCGAGATCTACACAAGCCGGAACGCTGGTGCTGCAGCTTATTA
s2_F_1358_GATGTCGTTG	AATGATACGGCGACCACCGAGATCTACACGATGTCGTTGGCTGGTGCTGCAGCTTATTA
s2_F_1359_CGTGCTACAG	AATGATACGGCGACCACCGAGATCTACACCGTGCTACAGGCTGGTGCTGCAGCTTATTA
s2_F_1360_CAGTCACTCG	AATGATACGGCGACCACCGAGATCTACACCAGTCACTCGGCTGGTGCTGCAGCTTATTA
s2_F_1361_TACCGACTCG	AATGATACGGCGACCACCGAGATCTACACTACCGACTCGGCTGGTGCTGCAGCTTATTA
s2_F_1362_AGCTTAACCG	AATGATACGGCGACCACCGAGATCTACACAGCTTAACCGGCTGGTGCTGCAGCTTATTA
s2_F_1363_AGGTCAGAAC	AATGATACGGCGACCACCGAGATCTACACAGGTCAGAACGCTGGTGCTGCAGCTTATTA
s2_F_1364_AGAATGCTGC	AATGATACGGCGACCACCGAGATCTACACAGAATGCTGCGCTGGTGCTGCAGCTTATTA
s2_F_1365_ACCGGACATC	AATGATACGGCGACCACCGAGATCTACACACCGGACATCGCTGGTGCTGCAGCTTATTA
s2_F_1366_ACGCGGTAAC	AATGATACGGCGACCACCGAGATCTACACACGCGGTAACGCTGGTGCTGCAGCTTATTA
s2_F_1367_ACCGTTAATC	AATGATACGGCGACCACCGAGATCTACACACCGTTAATCGCTGGTGCTGCAGCTTATTA
s2_F_1368_CCACTGAAGC	AATGATACGGCGACCACCGAGATCTACACCCACTGAAGCGCTGGTGCTGCAGCTTATTA
s2_F_1369_GCTAGTGGTT	AATGATACGGCGACCACCGAGATCTACACGCTAGTGGTTGCTGGTGCTGCAGCTTATTA
s2_F_1370_AGACAATACC	AATGATACGGCGACCACCGAGATCTACACAGACAATACCGCTGGTGCTGCAGCTTATTA
s2_F_1371_ATCGACGGAC	AATGATACGGCGACCACCGAGATCTACACATCGACGGACGCTGGTGCTGCAGCTTATTA
s2_F_1372_ACGGTCTGAC	AATGATACGGCGACCACCGAGATCTACACACGGTCTGACGCTGGTGCTGCAGCTTATTA
s2_F_1373_TGCGCTGCTA	AATGATACGGCGACCACCGAGATCTACACTGCGCTGCTAGCTGGTGCTGCAGCTTATTA
s2_F_1374_GTGAGGTCGA	AATGATACGGCGACCACCGAGATCTACACGTGAGGTCGAGCTGGTGCTGCAGCTTATTA
s2_F_1375_AAGAGGCTGC	AATGATACGGCGACCACCGAGATCTACACAAGAGGCTGCGCTGGTGCTGCAGCTTATTA
s2_F_1376_AGCAAGATGC	AATGATACGGCGACCACCGAGATCTACACAGCAAGATGCGCTGGTGCTGCAGCTTATTA
s2_F_1377_ACACGAGTAC	AATGATACGGCGACCACCGAGATCTACACACACGAGTACGCTGGTGCTGCAGCTTATTA
s2_F_1378_CACAACGACC	AATGATACGGCGACCACCGAGATCTACACCACAACGACCGCTGGTGCTGCAGCTTATTA
s2_F_1379_CATCAATACC	AATGATACGGCGACCACCGAGATCTACACCATCAATACCGCTGGTGCTGCAGCTTATTA
s2_F_1380_CGAGAATTCC	AATGATACGGCGACCACCGAGATCTACACCGAGAATTCCGCTGGTGCTGCAGCTTATTA
s2_F_1381_CGAGGTTACC	AATGATACGGCGACCACCGAGATCTACACCGAGGTTACCGCTGGTGCTGCAGCTTATTA
s2_F_1382_CTTAGGTACC	AATGATACGGCGACCACCGAGATCTACACCTTAGGTACCGCTGGTGCTGCAGCTTATTA
s2_F_1383_GATATAGACC	AATGATACGGCGACCACCGAGATCTACACGATATAGACCGCTGGTGCTGCAGCTTATTA
s2_F_1384_GCAGAACTCC	AATGATACGGCGACCACCGAGATCTACACGCAGAACTCCGCTGGTGCTGCAGCTTATTA
s2_F_1385_ACTCGCCTAG	AATGATACGGCGACCACCGAGATCTACACACTCGCCTAGGCTGGTGCTGCAGCTTATTA
s2_F_1386_AATTCGCCTG	AATGATACGGCGACCACCGAGATCTACACAATTCGCCTGGCTGGTGCTGCAGCTTATTA
s2_F_1387_CATTAGAACC	AATGATACGGCGACCACCGAGATCTACACCATTAGAACCGCTGGTGCTGCAGCTTATTA
s2_F_1388_AAGATACACC	AATGATACGGCGACCACCGAGATCTACACAAGATACACCGCTGGTGCTGCAGCTTATTA
s2_F_1389_ACCTTACACC	AATGATACGGCGACCACCGAGATCTACACACCTTACACCGCTGGTGCTGCAGCTTATTA
s2_F_1390_ACGCTGCTTC	AATGATACGGCGACCACCGAGATCTACACACGCTGCTTCGCTGGTGCTGCAGCTTATTA
s2_F_1391_AACGAATCAC	AATGATACGGCGACCACCGAGATCTACACAACGAATCACGCTGGTGCTGCAGCTTATTA
s2_F_1392_TAGATCGCAA	AATGATACGGCGACCACCGAGATCTACACTAGATCGCAAGCTGGTGCTGCAGCTTATTA
s2_F_1393_AACATCCTAG	AATGATACGGCGACCACCGAGATCTACACAACATCCTAGGCTGGTGCTGCAGCTTATTA
s2_F_1394_CACATGCTGC	AATGATACGGCGACCACCGAGATCTACACCACATGCTGCGCTGGTGCTGCAGCTTATTA
s2_F_1395_AGGCACTCTG	AATGATACGGCGACCACCGAGATCTACACAGGCACTCTGGCTGGTGCTGCAGCTTATTA
s2_F_1396_AACTCCTCAC	AATGATACGGCGACCACCGAGATCTACACAACTCCTCACGCTGGTGCTGCAGCTTATTA
s2_F_1397_AAGGTGAATC	AATGATACGGCGACCACCGAGATCTACACAAGGTGAATCGCTGGTGCTGCAGCTTATTA
s2_F_1398_AACCAGTCCG	AATGATACGGCGACCACCGAGATCTACACAACCAGTCCGGCTGGTGCTGCAGCTTATTA
s2_F_1399_GAGGACACAG	AATGATACGGCGACCACCGAGATCTACACGAGGACACAGGCTGGTGCTGCAGCTTATTA
s2_F_1400_AGAAGACTCC	AATGATACGGCGACCACCGAGATCTACACAGAAGACTCCGCTGGTGCTGCAGCTTATTA
s2_F_1401_ATCCGAGATC	AATGATACGGCGACCACCGAGATCTACACATCCGAGATCGCTGGTGCTGCAGCTTATTA
s2_F_1402_CTTAAGCCGG	AATGATACGGCGACCACCGAGATCTACACCTTAAGCCGGGCTGGTGCTGCAGCTTATTA
s2_F_1403_GAACAGTATC	AATGATACGGCGACCACCGAGATCTACACGAACAGTATCGCTGGTGCTGCAGCTTATTA
s2_F_1404_AAGAGCGGCT	AATGATACGGCGACCACCGAGATCTACACAAGAGCGGCTGCTGGTGCTGCAGCTTATTA
s2_F_1405_TAGTGAGACC	AATGATACGGCGACCACCGAGATCTACACTAGTGAGACCGCTGGTGCTGCAGCTTATTA
s2_F_1406_ATACCGAGCT	AATGATACGGCGACCACCGAGATCTACACATACCGAGCTGCTGGTGCTGCAGCTTATTA
s2_F_1407_AATACCGACA	AATGATACGGCGACCACCGAGATCTACACAATACCGACAGCTGGTGCTGCAGCTTATTA
s2_F_1408_CAACACGACA	AATGATACGGCGACCACCGAGATCTACACCAACACGACAGCTGGTGCTGCAGCTTATTA
s2_F_1409_CTAGTAAGAC	AATGATACGGCGACCACCGAGATCTACACCTAGTAAGACGCTGGTGCTGCAGCTTATTA
s2_F_1410_CCGGATTAGC	AATGATACGGCGACCACCGAGATCTACACCCGGATTAGCGCTGGTGCTGCAGCTTATTA
s2_F_1411_CTACGTTCTC	AATGATACGGCGACCACCGAGATCTACACCTACGTTCTCGCTGGTGCTGCAGCTTATTA
s2_F_1412_CCTTCTTACC	AATGATACGGCGACCACCGAGATCTACACCCTTCTTACCGCTGGTGCTGCAGCTTATTA
s2_F_1413_GGCACAATCC	AATGATACGGCGACCACCGAGATCTACACGGCACAATCCGCTGGTGCTGCAGCTTATTA
s2_F_1414_GTTAGCCACC	AATGATACGGCGACCACCGAGATCTACACGTTAGCCACCGCTGGTGCTGCAGCTTATTA
s2_F_1415_CACTGCATCC	AATGATACGGCGACCACCGAGATCTACACCACTGCATCCGCTGGTGCTGCAGCTTATTA
s2_F_1416_AGGACTTAGC	AATGATACGGCGACCACCGAGATCTACACAGGACTTAGCGCTGGTGCTGCAGCTTATTA
s2_F_1417_AGTTCTCAGC	AATGATACGGCGACCACCGAGATCTACACAGTTCTCAGCGCTGGTGCTGCAGCTTATTA
s2_F_1418_ACATTGAGAC	AATGATACGGCGACCACCGAGATCTACACACATTGAGACGCTGGTGCTGCAGCTTATTA
s2_F_1419_ATAACGAGAC	AATGATACGGCGACCACCGAGATCTACACATAACGAGACGCTGGTGCTGCAGCTTATTA
s2_F_1420_AACGTCCGAC	AATGATACGGCGACCACCGAGATCTACACAACGTCCGACGCTGGTGCTGCAGCTTATTA
s2_F_1421_AGAGAATCTC	AATGATACGGCGACCACCGAGATCTACACAGAGAATCTCGCTGGTGCTGCAGCTTATTA
s2_F_1422_ATGAGTCAGC	AATGATACGGCGACCACCGAGATCTACACATGAGTCAGCGCTGGTGCTGCAGCTTATTA
s2_F_1423_GAATGTCAGC	AATGATACGGCGACCACCGAGATCTACACGAATGTCAGCGCTGGTGCTGCAGCTTATTA
s2_F_1424_GAGTACAAGC	AATGATACGGCGACCACCGAGATCTACACGAGTACAAGCGCTGGTGCTGCAGCTTATTA
s2_F_1425_GAGTCTGAGC	AATGATACGGCGACCACCGAGATCTACACGAGTCTGAGCGCTGGTGCTGCAGCTTATTA
s2_F_1426_AGTATGGAGC	AATGATACGGCGACCACCGAGATCTACACAGTATGGAGCGCTGGTGCTGCAGCTTATTA
s2_F_1427_GAACGCCAAT	AATGATACGGCGACCACCGAGATCTACACGAACGCCAATGCTGGTGCTGCAGCTTATTA
s2_F_1428_TAACGCCACG	AATGATACGGCGACCACCGAGATCTACACTAACGCCACGGCTGGTGCTGCAGCTTATTA
s2_F_1429_TTGAGACGTC	AATGATACGGCGACCACCGAGATCTACACTTGAGACGTCGCTGGTGCTGCAGCTTATTA
s2_F_1430_ATCTCAAGTG	AATGATACGGCGACCACCGAGATCTACACATCTCAAGTGGCTGGTGCTGCAGCTTATTA
s2_F_1431_ACACTATCAC	AATGATACGGCGACCACCGAGATCTACACACACTATCACGCTGGTGCTGCAGCTTATTA
s2_F_1432_GTCATGAATC	AATGATACGGCGACCACCGAGATCTACACGTCATGAATCGCTGGTGCTGCAGCTTATTA
s2_F_1433_CGACCTAGAC	AATGATACGGCGACCACCGAGATCTACACCGACCTAGACGCTGGTGCTGCAGCTTATTA
s2_F_1434_CAGTCCTCAT	AATGATACGGCGACCACCGAGATCTACACCAGTCCTCATGCTGGTGCTGCAGCTTATTA
s2_F_1435_CCTTAACAGC	AATGATACGGCGACCACCGAGATCTACACCCTTAACAGCGCTGGTGCTGCAGCTTATTA
s2_F_1436_ACTACTAGAC	AATGATACGGCGACCACCGAGATCTACACACTACTAGACGCTGGTGCTGCAGCTTATTA
s2_F_1437_AGGAACTGAC	AATGATACGGCGACCACCGAGATCTACACAGGAACTGACGCTGGTGCTGCAGCTTATTA
s2_F_1438_AAGCACGATC	AATGATACGGCGACCACCGAGATCTACACAAGCACGATCGCTGGTGCTGCAGCTTATTA
s2_F_1439_TATGGCACGT	AATGATACGGCGACCACCGAGATCTACACTATGGCACGTGCTGGTGCTGCAGCTTATTA
s2_F_1440_ACATAGGACA	AATGATACGGCGACCACCGAGATCTACACACATAGGACAGCTGGTGCTGCAGCTTATTA
s2_F_1441_CGTTAGGACA	AATGATACGGCGACCACCGAGATCTACACCGTTAGGACAGCTGGTGCTGCAGCTTATTA
s2_F_1442_GATGAGGACA	AATGATACGGCGACCACCGAGATCTACACGATGAGGACAGCTGGTGCTGCAGCTTATTA
s2_F_1443_GCGATGGACA	AATGATACGGCGACCACCGAGATCTACACGCGATGGACAGCTGGTGCTGCAGCTTATTA
s2_F_1444_GAAGAGCAAC	AATGATACGGCGACCACCGAGATCTACACGAAGAGCAACGCTGGTGCTGCAGCTTATTA
s2_F_1445_ATCCACAGTC	AATGATACGGCGACCACCGAGATCTACACATCCACAGTCGCTGGTGCTGCAGCTTATTA
s2_F_1446_ACTGCGAGCT	AATGATACGGCGACCACCGAGATCTACACACTGCGAGCTGCTGGTGCTGCAGCTTATTA
s2_F_1447_ACTTGGTCGG	AATGATACGGCGACCACCGAGATCTACACACTTGGTCGGGCTGGTGCTGCAGCTTATTA
s2_F_1448_AAGGTCGTGC	AATGATACGGCGACCACCGAGATCTACACAAGGTCGTGCGCTGGTGCTGCAGCTTATTA
s2_F_1449_AAGCTAGGTC	AATGATACGGCGACCACCGAGATCTACACAAGCTAGGTCGCTGGTGCTGCAGCTTATTA
s2_F_1450_GTTACTGACA	AATGATACGGCGACCACCGAGATCTACACGTTACTGACAGCTGGTGCTGCAGCTTATTA
s2_F_1451_ACGCATTCTC	AATGATACGGCGACCACCGAGATCTACACACGCATTCTCGCTGGTGCTGCAGCTTATTA
s2_F_1452_GCTGCCATAG	AATGATACGGCGACCACCGAGATCTACACGCTGCCATAGGCTGGTGCTGCAGCTTATTA
s2_F_1453_GCTGTTATCC	AATGATACGGCGACCACCGAGATCTACACGCTGTTATCCGCTGGTGCTGCAGCTTATTA
s2_F_1454_CGCGCCAATT	AATGATACGGCGACCACCGAGATCTACACCGCGCCAATTGCTGGTGCTGCAGCTTATTA
s2_F_1455_ACCAGGTGAG	AATGATACGGCGACCACCGAGATCTACACACCAGGTGAGGCTGGTGCTGCAGCTTATTA
s2_F_1456_CAGGCACTAC	AATGATACGGCGACCACCGAGATCTACACCAGGCACTACGCTGGTGCTGCAGCTTATTA
s2_F_1457_GCGCTAATTG	AATGATACGGCGACCACCGAGATCTACACGCGCTAATTGGCTGGTGCTGCAGCTTATTA
s2_F_1458_AGTGCAAGGC	AATGATACGGCGACCACCGAGATCTACACAGTGCAAGGCGCTGGTGCTGCAGCTTATTA
s2_F_1459_TAAGCACGGC	AATGATACGGCGACCACCGAGATCTACACTAAGCACGGCGCTGGTGCTGCAGCTTATTA
s2_F_1460_ACTCCAGACA	AATGATACGGCGACCACCGAGATCTACACACTCCAGACAGCTGGTGCTGCAGCTTATTA
s2_F_1461_CAGTCAGACA	AATGATACGGCGACCACCGAGATCTACACCAGTCAGACAGCTGGTGCTGCAGCTTATTA
s2_F_1462_TAACCAGACA	AATGATACGGCGACCACCGAGATCTACACTAACCAGACAGCTGGTGCTGCAGCTTATTA
s2_F_1463_CACAGCAATC	AATGATACGGCGACCACCGAGATCTACACCACAGCAATCGCTGGTGCTGCAGCTTATTA
s2_F_1464_AAGTCAGCTA	AATGATACGGCGACCACCGAGATCTACACAAGTCAGCTAGCTGGTGCTGCAGCTTATTA
s2_F_1465_AACAACACAC	AATGATACGGCGACCACCGAGATCTACACAACAACACACGCTGGTGCTGCAGCTTATTA
s2_F_1466_ACCGTAACAC	AATGATACGGCGACCACCGAGATCTACACACCGTAACACGCTGGTGCTGCAGCTTATTA
s2_F_1467_ATAATCCACC	AATGATACGGCGACCACCGAGATCTACACATAATCCACCGCTGGTGCTGCAGCTTATTA
s2_F_1468_CCTAACCACC	AATGATACGGCGACCACCGAGATCTACACCCTAACCACCGCTGGTGCTGCAGCTTATTA
s2_F_1469_AACCGGTCTC	AATGATACGGCGACCACCGAGATCTACACAACCGGTCTCGCTGGTGCTGCAGCTTATTA
s2_F_1470_AAGAGAGAAC	AATGATACGGCGACCACCGAGATCTACACAAGAGAGAACGCTGGTGCTGCAGCTTATTA
s2_F_1471_AATCCAACAC	AATGATACGGCGACCACCGAGATCTACACAATCCAACACGCTGGTGCTGCAGCTTATTA
s2_F_1472_ACCAAGAGAC	AATGATACGGCGACCACCGAGATCTACACACCAAGAGACGCTGGTGCTGCAGCTTATTA
s2_F_1473_AGACATGGAC	AATGATACGGCGACCACCGAGATCTACACAGACATGGACGCTGGTGCTGCAGCTTATTA
s2_F_1474_AGTCAACCAC	AATGATACGGCGACCACCGAGATCTACACAGTCAACCACGCTGGTGCTGCAGCTTATTA
s2_F_1475_CAAGATTCAC	AATGATACGGCGACCACCGAGATCTACACCAAGATTCACGCTGGTGCTGCAGCTTATTA
s2_F_1476_CACAGCTTAC	AATGATACGGCGACCACCGAGATCTACACCACAGCTTACGCTGGTGCTGCAGCTTATTA
s2_F_1477_CACCTCTCAC	AATGATACGGCGACCACCGAGATCTACACCACCTCTCACGCTGGTGCTGCAGCTTATTA
s2_F_1478_CATAGAGGAC	AATGATACGGCGACCACCGAGATCTACACCATAGAGGACGCTGGTGCTGCAGCTTATTA
s2_F_1479_CCTCGAGAAC	AATGATACGGCGACCACCGAGATCTACACCCTCGAGAACGCTGGTGCTGCAGCTTATTA
s2_F_1480_CGTTATACAC	AATGATACGGCGACCACCGAGATCTACACCGTTATACACGCTGGTGCTGCAGCTTATTA
s2_F_1481_CTTGTACAAC	AATGATACGGCGACCACCGAGATCTACACCTTGTACAACGCTGGTGCTGCAGCTTATTA
s2_F_1482_GCAGCTTCAA	AATGATACGGCGACCACCGAGATCTACACGCAGCTTCAAGCTGGTGCTGCAGCTTATTA
s2_F_1483_ACTACTCACC	AATGATACGGCGACCACCGAGATCTACACACTACTCACCGCTGGTGCTGCAGCTTATTA
s2_F_1484_CGATATCACC	AATGATACGGCGACCACCGAGATCTACACCGATATCACCGCTGGTGCTGCAGCTTATTA
s2_F_1485_ACGAGCTACA	AATGATACGGCGACCACCGAGATCTACACACGAGCTACAGCTGGTGCTGCAGCTTATTA
s2_F_1486_TCGTTACGTC	AATGATACGGCGACCACCGAGATCTACACTCGTTACGTCGCTGGTGCTGCAGCTTATTA
s2_F_1487_ACACAACGGT	AATGATACGGCGACCACCGAGATCTACACACACAACGGTGCTGGTGCTGCAGCTTATTA
s2_F_1488_ACCTTCCGGT	AATGATACGGCGACCACCGAGATCTACACACCTTCCGGTGCTGGTGCTGCAGCTTATTA
s2_F_1489_GCCTAACGGT	AATGATACGGCGACCACCGAGATCTACACGCCTAACGGTGCTGGTGCTGCAGCTTATTA
s2_F_1490_AGCTTACCAC	AATGATACGGCGACCACCGAGATCTACACAGCTTACCACGCTGGTGCTGCAGCTTATTA
s2_F_1491_GCTGAGTTAC	AATGATACGGCGACCACCGAGATCTACACGCTGAGTTACGCTGGTGCTGCAGCTTATTA
s2_F_1492_GCCATCGTAT	AATGATACGGCGACCACCGAGATCTACACGCCATCGTATGCTGGTGCTGCAGCTTATTA
s2_F_1493_ATTGCATGCT	AATGATACGGCGACCACCGAGATCTACACATTGCATGCTGCTGGTGCTGCAGCTTATTA
s2_F_1494_AAGTGGCGAC	AATGATACGGCGACCACCGAGATCTACACAAGTGGCGACGCTGGTGCTGCAGCTTATTA
s2_F_1495_GGACTAGTAT	AATGATACGGCGACCACCGAGATCTACACGGACTAGTATGCTGGTGCTGCAGCTTATTA
s2_F_1496_ACCTACTGGC	AATGATACGGCGACCACCGAGATCTACACACCTACTGGCGCTGGTGCTGCAGCTTATTA
s2_F_1497_GATCGCAGTC	AATGATACGGCGACCACCGAGATCTACACGATCGCAGTCGCTGGTGCTGCAGCTTATTA
s2_F_1498_ACCGCCTTAA	AATGATACGGCGACCACCGAGATCTACACACCGCCTTAAGCTGGTGCTGCAGCTTATTA
s2_F_1499_CACTCTAGGC	AATGATACGGCGACCACCGAGATCTACACCACTCTAGGCGCTGGTGCTGCAGCTTATTA
s2_F_1500_CCTAATTCAC	AATGATACGGCGACCACCGAGATCTACACCCTAATTCACGCTGGTGCTGCAGCTTATTA
s2_F_1501_ACCAGTGGAT	AATGATACGGCGACCACCGAGATCTACACACCAGTGGATGCTGGTGCTGCAGCTTATTA
s2_F_1502_CCGCATATAG	AATGATACGGCGACCACCGAGATCTACACCCGCATATAGGCTGGTGCTGCAGCTTATTA
s2_F_1503_TCAACAAGTC	AATGATACGGCGACCACCGAGATCTACACTCAACAAGTCGCTGGTGCTGCAGCTTATTA
s2_F_1504_TTACTGAGTC	AATGATACGGCGACCACCGAGATCTACACTTACTGAGTCGCTGGTGCTGCAGCTTATTA
s2_F_1505_CTAGCCTCAG	AATGATACGGCGACCACCGAGATCTACACCTAGCCTCAGGCTGGTGCTGCAGCTTATTA
s2_F_1506_CACAGAGCAG	AATGATACGGCGACCACCGAGATCTACACCACAGAGCAGGCTGGTGCTGCAGCTTATTA
s2_F_1507_TGAAGAGCTT	AATGATACGGCGACCACCGAGATCTACACTGAAGAGCTTGCTGGTGCTGCAGCTTATTA
s2_F_1508_AGGTATAAGC	AATGATACGGCGACCACCGAGATCTACACAGGTATAAGCGCTGGTGCTGCAGCTTATTA
s2_F_1509_GCCACAGCAA	AATGATACGGCGACCACCGAGATCTACACGCCACAGCAAGCTGGTGCTGCAGCTTATTA
s2_F_1510_GACTAGTACC	AATGATACGGCGACCACCGAGATCTACACGACTAGTACCGCTGGTGCTGCAGCTTATTA
s2_F_1511_GCAATACACC	AATGATACGGCGACCACCGAGATCTACACGCAATACACCGCTGGTGCTGCAGCTTATTA
s2_F_1512_TGAGCATACC	AATGATACGGCGACCACCGAGATCTACACTGAGCATACCGCTGGTGCTGCAGCTTATTA
s2_F_1513_ACAGCCTCTG	AATGATACGGCGACCACCGAGATCTACACACAGCCTCTGGCTGGTGCTGCAGCTTATTA
s2_F_1514_ACCTGAGCAG	AATGATACGGCGACCACCGAGATCTACACACCTGAGCAGGCTGGTGCTGCAGCTTATTA
s2_F_1515_ACCTATAGCT	AATGATACGGCGACCACCGAGATCTACACACCTATAGCTGCTGGTGCTGCAGCTTATTA
s2_F_1516_TGGCATGCTT	AATGATACGGCGACCACCGAGATCTACACTGGCATGCTTGCTGGTGCTGCAGCTTATTA
s2_F_1517_ACCGAAGACA	AATGATACGGCGACCACCGAGATCTACACACCGAAGACAGCTGGTGCTGCAGCTTATTA
s2_F_1518_AGCAACGAAC	AATGATACGGCGACCACCGAGATCTACACAGCAACGAACGCTGGTGCTGCAGCTTATTA
s2_F_1519_AGTGGCTTAC	AATGATACGGCGACCACCGAGATCTACACAGTGGCTTACGCTGGTGCTGCAGCTTATTA
s2_F_1520_ATTCTTCCAC	AATGATACGGCGACCACCGAGATCTACACATTCTTCCACGCTGGTGCTGCAGCTTATTA
s2_F_1521_CAGGTTATAC	AATGATACGGCGACCACCGAGATCTACACCAGGTTATACGCTGGTGCTGCAGCTTATTA
s2_F_1522_GAGATACCAC	AATGATACGGCGACCACCGAGATCTACACGAGATACCACGCTGGTGCTGCAGCTTATTA
s2_F_1523_AACCTTCCTC	AATGATACGGCGACCACCGAGATCTACACAACCTTCCTCGCTGGTGCTGCAGCTTATTA
s2_F_1524_CAATGTCCTC	AATGATACGGCGACCACCGAGATCTACACCAATGTCCTCGCTGGTGCTGCAGCTTATTA
s2_F_1525_GCAGAGTACC	AATGATACGGCGACCACCGAGATCTACACGCAGAGTACCGCTGGTGCTGCAGCTTATTA
s2_F_1526_GAGAGAGACT	AATGATACGGCGACCACCGAGATCTACACGAGAGAGACTGCTGGTGCTGCAGCTTATTA
s2_F_1527_ACTTGTCCAC	AATGATACGGCGACCACCGAGATCTACACACTTGTCCACGCTGGTGCTGCAGCTTATTA
s2_F_1528_GGTTCCGCAT	AATGATACGGCGACCACCGAGATCTACACGGTTCCGCATGCTGGTGCTGCAGCTTATTA
s2_F_1529_AACGCCAGTC	AATGATACGGCGACCACCGAGATCTACACAACGCCAGTCGCTGGTGCTGCAGCTTATTA
s2_F_1530_ACTTAGACAC	AATGATACGGCGACCACCGAGATCTACACACTTAGACACGCTGGTGCTGCAGCTTATTA
s2_F_1531_CGAACGACAG	AATGATACGGCGACCACCGAGATCTACACCGAACGACAGGCTGGTGCTGCAGCTTATTA
s2_F_1532_GATCCGACAG	AATGATACGGCGACCACCGAGATCTACACGATCCGACAGGCTGGTGCTGCAGCTTATTA
s2_F_1533_AACTGCTACC	AATGATACGGCGACCACCGAGATCTACACAACTGCTACCGCTGGTGCTGCAGCTTATTA
s2_F_1534_CACAGATGCC	AATGATACGGCGACCACCGAGATCTACACCACAGATGCCGCTGGTGCTGCAGCTTATTA
s2_F_1535_ACACACAGAC	AATGATACGGCGACCACCGAGATCTACACACACACAGACGCTGGTGCTGCAGCTTATTA
s2_F_1536_AGCGAATCCG	AATGATACGGCGACCACCGAGATCTACACAGCGAATCCGGCTGGTGCTGCAGCTTATTA

## Sheet: 1536_UDI_rpp30_r(i7)
name	oligo
rpp30_R_1_CATCTGTATC	CAAGCAGAAGACGGCATACGAGATCATCTGTATCAGATTTGGACCTGCGAGCG
rpp30_R_2_GAGGCTTAGA	CAAGCAGAAGACGGCATACGAGATGAGGCTTAGAAGATTTGGACCTGCGAGCG
rpp30_R_3_CTGTCCGTTC	CAAGCAGAAGACGGCATACGAGATCTGTCCGTTCAGATTTGGACCTGCGAGCG
rpp30_R_4_GTAACATCGT	CAAGCAGAAGACGGCATACGAGATGTAACATCGTAGATTTGGACCTGCGAGCG
rpp30_R_5_CCACCTTGGT	CAAGCAGAAGACGGCATACGAGATCCACCTTGGTAGATTTGGACCTGCGAGCG
rpp30_R_6_CTACAAGAGT	CAAGCAGAAGACGGCATACGAGATCTACAAGAGTAGATTTGGACCTGCGAGCG
rpp30_R_7_CCTTGTAGCT	CAAGCAGAAGACGGCATACGAGATCCTTGTAGCTAGATTTGGACCTGCGAGCG
rpp30_R_8_GTCTCAGTAG	CAAGCAGAAGACGGCATACGAGATGTCTCAGTAGAGATTTGGACCTGCGAGCG
rpp30_R_9_GTTCTGTACT	CAAGCAGAAGACGGCATACGAGATGTTCTGTACTAGATTTGGACCTGCGAGCG
rpp30_R_10_TGTACGCCTA	CAAGCAGAAGACGGCATACGAGATTGTACGCCTAAGATTTGGACCTGCGAGCG
rpp30_R_11_CTAGAGCAGT	CAAGCAGAAGACGGCATACGAGATCTAGAGCAGTAGATTTGGACCTGCGAGCG
rpp30_R_12_TTCTGGTAGG	CAAGCAGAAGACGGCATACGAGATTTCTGGTAGGAGATTTGGACCTGCGAGCG
rpp30_R_13_GTCTTGTAAG	CAAGCAGAAGACGGCATACGAGATGTCTTGTAAGAGATTTGGACCTGCGAGCG
rpp30_R_14_CATGTCAGTC	CAAGCAGAAGACGGCATACGAGATCATGTCAGTCAGATTTGGACCTGCGAGCG
rpp30_R_15_TTCCGTATAG	CAAGCAGAAGACGGCATACGAGATTTCCGTATAGAGATTTGGACCTGCGAGCG
rpp30_R_16_CTACAGTGAC	CAAGCAGAAGACGGCATACGAGATCTACAGTGACAGATTTGGACCTGCGAGCG
rpp30_R_17_TTAATCCGGT	CAAGCAGAAGACGGCATACGAGATTTAATCCGGTAGATTTGGACCTGCGAGCG
rpp30_R_18_CTACTGTTGT	CAAGCAGAAGACGGCATACGAGATCTACTGTTGTAGATTTGGACCTGCGAGCG
rpp30_R_19_CCAGTGAGTC	CAAGCAGAAGACGGCATACGAGATCCAGTGAGTCAGATTTGGACCTGCGAGCG
rpp30_R_20_CATGTAACAC	CAAGCAGAAGACGGCATACGAGATCATGTAACACAGATTTGGACCTGCGAGCG
rpp30_R_21_CGGTAGCTTG	CAAGCAGAAGACGGCATACGAGATCGGTAGCTTGAGATTTGGACCTGCGAGCG
rpp30_R_22_CTGTGTAACA	CAAGCAGAAGACGGCATACGAGATCTGTGTAACAAGATTTGGACCTGCGAGCG
rpp30_R_23_AGACTCATAC	CAAGCAGAAGACGGCATACGAGATAGACTCATACAGATTTGGACCTGCGAGCG
rpp30_R_24_TTAGTGCGAG	CAAGCAGAAGACGGCATACGAGATTTAGTGCGAGAGATTTGGACCTGCGAGCG
rpp30_R_25_CACAACGTAG	CAAGCAGAAGACGGCATACGAGATCACAACGTAGAGATTTGGACCTGCGAGCG
rpp30_R_26_ATCAACGCTG	CAAGCAGAAGACGGCATACGAGATATCAACGCTGAGATTTGGACCTGCGAGCG
rpp30_R_27_GAAGGTAGCT	CAAGCAGAAGACGGCATACGAGATGAAGGTAGCTAGATTTGGACCTGCGAGCG
rpp30_R_28_CCAGATGGAC	CAAGCAGAAGACGGCATACGAGATCCAGATGGACAGATTTGGACCTGCGAGCG
rpp30_R_29_CGGATCGTAG	CAAGCAGAAGACGGCATACGAGATCGGATCGTAGAGATTTGGACCTGCGAGCG
rpp30_R_30_GTTCGATGGA	CAAGCAGAAGACGGCATACGAGATGTTCGATGGAAGATTTGGACCTGCGAGCG
rpp30_R_31_CAGTCGGCTT	CAAGCAGAAGACGGCATACGAGATCAGTCGGCTTAGATTTGGACCTGCGAGCG
rpp30_R_32_GGTGCCTCTT	CAAGCAGAAGACGGCATACGAGATGGTGCCTCTTAGATTTGGACCTGCGAGCG
rpp30_R_33_TTCTGGCTAT	CAAGCAGAAGACGGCATACGAGATTTCTGGCTATAGATTTGGACCTGCGAGCG
rpp30_R_34_CATTCGTCGT	CAAGCAGAAGACGGCATACGAGATCATTCGTCGTAGATTTGGACCTGCGAGCG
rpp30_R_35_GCGTAGTTCA	CAAGCAGAAGACGGCATACGAGATGCGTAGTTCAAGATTTGGACCTGCGAGCG
rpp30_R_36_TCCGCGTACT	CAAGCAGAAGACGGCATACGAGATTCCGCGTACTAGATTTGGACCTGCGAGCG
rpp30_R_37_CTACCGTGTT	CAAGCAGAAGACGGCATACGAGATCTACCGTGTTAGATTTGGACCTGCGAGCG
rpp30_R_38_CTTCTTGTAC	CAAGCAGAAGACGGCATACGAGATCTTCTTGTACAGATTTGGACCTGCGAGCG
rpp30_R_39_GGACTCTTGT	CAAGCAGAAGACGGCATACGAGATGGACTCTTGTAGATTTGGACCTGCGAGCG
rpp30_R_40_CAATACTGGT	CAAGCAGAAGACGGCATACGAGATCAATACTGGTAGATTTGGACCTGCGAGCG
rpp30_R_41_GTAGTGTTCT	CAAGCAGAAGACGGCATACGAGATGTAGTGTTCTAGATTTGGACCTGCGAGCG
rpp30_R_42_CCGACTAGGT	CAAGCAGAAGACGGCATACGAGATCCGACTAGGTAGATTTGGACCTGCGAGCG
rpp30_R_43_CCAACAATGT	CAAGCAGAAGACGGCATACGAGATCCAACAATGTAGATTTGGACCTGCGAGCG
rpp30_R_44_TACTGTACGT	CAAGCAGAAGACGGCATACGAGATTACTGTACGTAGATTTGGACCTGCGAGCG
rpp30_R_45_ATGTCTGGTG	CAAGCAGAAGACGGCATACGAGATATGTCTGGTGAGATTTGGACCTGCGAGCG
rpp30_R_46_GTCACGGCTT	CAAGCAGAAGACGGCATACGAGATGTCACGGCTTAGATTTGGACCTGCGAGCG
rpp30_R_47_GTTCATCCGT	CAAGCAGAAGACGGCATACGAGATGTTCATCCGTAGATTTGGACCTGCGAGCG
rpp30_R_48_ATGGACTCCG	CAAGCAGAAGACGGCATACGAGATATGGACTCCGAGATTTGGACCTGCGAGCG
rpp30_R_49_CCGTGTTACG	CAAGCAGAAGACGGCATACGAGATCCGTGTTACGAGATTTGGACCTGCGAGCG
rpp30_R_50_TTCATGCGGA	CAAGCAGAAGACGGCATACGAGATTTCATGCGGAAGATTTGGACCTGCGAGCG
rpp30_R_51_CACAGTGTCT	CAAGCAGAAGACGGCATACGAGATCACAGTGTCTAGATTTGGACCTGCGAGCG
rpp30_R_52_CGGTTATGAT	CAAGCAGAAGACGGCATACGAGATCGGTTATGATAGATTTGGACCTGCGAGCG
rpp30_R_53_CCTATGTAGA	CAAGCAGAAGACGGCATACGAGATCCTATGTAGAAGATTTGGACCTGCGAGCG
rpp30_R_54_CCACTATTGG	CAAGCAGAAGACGGCATACGAGATCCACTATTGGAGATTTGGACCTGCGAGCG
rpp30_R_55_TAATGCGTGA	CAAGCAGAAGACGGCATACGAGATTAATGCGTGAAGATTTGGACCTGCGAGCG
rpp30_R_56_TAGGTGCGTT	CAAGCAGAAGACGGCATACGAGATTAGGTGCGTTAGATTTGGACCTGCGAGCG
rpp30_R_57_CTACCGTAGC	CAAGCAGAAGACGGCATACGAGATCTACCGTAGCAGATTTGGACCTGCGAGCG
rpp30_R_58_TGGTCTTAGG	CAAGCAGAAGACGGCATACGAGATTGGTCTTAGGAGATTTGGACCTGCGAGCG
rpp30_R_59_GGTTCTTCGT	CAAGCAGAAGACGGCATACGAGATGGTTCTTCGTAGATTTGGACCTGCGAGCG
rpp30_R_60_TGAGCGTGTT	CAAGCAGAAGACGGCATACGAGATTGAGCGTGTTAGATTTGGACCTGCGAGCG
rpp30_R_61_GTACAGCGGT	CAAGCAGAAGACGGCATACGAGATGTACAGCGGTAGATTTGGACCTGCGAGCG
rpp30_R_62_TAGCACGGTT	CAAGCAGAAGACGGCATACGAGATTAGCACGGTTAGATTTGGACCTGCGAGCG
rpp30_R_63_CTAAGTCGTT	CAAGCAGAAGACGGCATACGAGATCTAAGTCGTTAGATTTGGACCTGCGAGCG
rpp30_R_64_TCAACCTGGT	CAAGCAGAAGACGGCATACGAGATTCAACCTGGTAGATTTGGACCTGCGAGCG
rpp30_R_65_AGGCACGAGT	CAAGCAGAAGACGGCATACGAGATAGGCACGAGTAGATTTGGACCTGCGAGCG
rpp30_R_66_TCCGGATGGT	CAAGCAGAAGACGGCATACGAGATTCCGGATGGTAGATTTGGACCTGCGAGCG
rpp30_R_67_TTGTCGGCCT	CAAGCAGAAGACGGCATACGAGATTTGTCGGCCTAGATTTGGACCTGCGAGCG
rpp30_R_68_TACTAGCTGT	CAAGCAGAAGACGGCATACGAGATTACTAGCTGTAGATTTGGACCTGCGAGCG
rpp30_R_69_TCGTGTCTCC	CAAGCAGAAGACGGCATACGAGATTCGTGTCTCCAGATTTGGACCTGCGAGCG
rpp30_R_70_ACGTGCGTAG	CAAGCAGAAGACGGCATACGAGATACGTGCGTAGAGATTTGGACCTGCGAGCG
rpp30_R_71_TCAGAGCTGT	CAAGCAGAAGACGGCATACGAGATTCAGAGCTGTAGATTTGGACCTGCGAGCG
rpp30_R_72_AGTCTCCTGT	CAAGCAGAAGACGGCATACGAGATAGTCTCCTGTAGATTTGGACCTGCGAGCG
rpp30_R_73_GATACTCTGT	CAAGCAGAAGACGGCATACGAGATGATACTCTGTAGATTTGGACCTGCGAGCG
rpp30_R_74_CTACGCCACT	CAAGCAGAAGACGGCATACGAGATCTACGCCACTAGATTTGGACCTGCGAGCG
rpp30_R_75_CCTGGATAGT	CAAGCAGAAGACGGCATACGAGATCCTGGATAGTAGATTTGGACCTGCGAGCG
rpp30_R_76_GTACTTAGGT	CAAGCAGAAGACGGCATACGAGATGTACTTAGGTAGATTTGGACCTGCGAGCG
rpp30_R_77_TGTTCGCTAT	CAAGCAGAAGACGGCATACGAGATTGTTCGCTATAGATTTGGACCTGCGAGCG
rpp30_R_78_CTAGCCTTGT	CAAGCAGAAGACGGCATACGAGATCTAGCCTTGTAGATTTGGACCTGCGAGCG
rpp30_R_79_TCCTGAGGTA	CAAGCAGAAGACGGCATACGAGATTCCTGAGGTAAGATTTGGACCTGCGAGCG
rpp30_R_80_TCGTAAGTAG	CAAGCAGAAGACGGCATACGAGATTCGTAAGTAGAGATTTGGACCTGCGAGCG
rpp30_R_81_TTGAGTCGAA	CAAGCAGAAGACGGCATACGAGATTTGAGTCGAAAGATTTGGACCTGCGAGCG
rpp30_R_82_GTGACCGATC	CAAGCAGAAGACGGCATACGAGATGTGACCGATCAGATTTGGACCTGCGAGCG
rpp30_R_83_TCGCCATGAT	CAAGCAGAAGACGGCATACGAGATTCGCCATGATAGATTTGGACCTGCGAGCG
rpp30_R_84_TAGTAGTCTG	CAAGCAGAAGACGGCATACGAGATTAGTAGTCTGAGATTTGGACCTGCGAGCG
rpp30_R_85_ACGGAATTCT	CAAGCAGAAGACGGCATACGAGATACGGAATTCTAGATTTGGACCTGCGAGCG
rpp30_R_86_CCTATTGGAA	CAAGCAGAAGACGGCATACGAGATCCTATTGGAAAGATTTGGACCTGCGAGCG
rpp30_R_87_TGTGGATCGT	CAAGCAGAAGACGGCATACGAGATTGTGGATCGTAGATTTGGACCTGCGAGCG
rpp30_R_88_CGCCATGTTG	CAAGCAGAAGACGGCATACGAGATCGCCATGTTGAGATTTGGACCTGCGAGCG
rpp30_R_89_GTCAGATCCG	CAAGCAGAAGACGGCATACGAGATGTCAGATCCGAGATTTGGACCTGCGAGCG
rpp30_R_90_TCGCAGCCTT	CAAGCAGAAGACGGCATACGAGATTCGCAGCCTTAGATTTGGACCTGCGAGCG
rpp30_R_91_CTTGCTCTGT	CAAGCAGAAGACGGCATACGAGATCTTGCTCTGTAGATTTGGACCTGCGAGCG
rpp30_R_92_CGTGTATTAC	CAAGCAGAAGACGGCATACGAGATCGTGTATTACAGATTTGGACCTGCGAGCG
rpp30_R_93_TCCATCTTGT	CAAGCAGAAGACGGCATACGAGATTCCATCTTGTAGATTTGGACCTGCGAGCG
rpp30_R_94_TGCAGACGTA	CAAGCAGAAGACGGCATACGAGATTGCAGACGTAAGATTTGGACCTGCGAGCG
rpp30_R_95_CTCCGTAACC	CAAGCAGAAGACGGCATACGAGATCTCCGTAACCAGATTTGGACCTGCGAGCG
rpp30_R_96_CAGATTCTGT	CAAGCAGAAGACGGCATACGAGATCAGATTCTGTAGATTTGGACCTGCGAGCG
rpp30_R_97_CCATTCATGT	CAAGCAGAAGACGGCATACGAGATCCATTCATGTAGATTTGGACCTGCGAGCG
rpp30_R_98_CTAACGACGT	CAAGCAGAAGACGGCATACGAGATCTAACGACGTAGATTTGGACCTGCGAGCG
rpp30_R_99_CCAGAGTCTT	CAAGCAGAAGACGGCATACGAGATCCAGAGTCTTAGATTTGGACCTGCGAGCG
rpp30_R_100_GTTGAGTCTT	CAAGCAGAAGACGGCATACGAGATGTTGAGTCTTAGATTTGGACCTGCGAGCG
rpp30_R_101_GCGATCTCCA	CAAGCAGAAGACGGCATACGAGATGCGATCTCCAAGATTTGGACCTGCGAGCG
rpp30_R_102_TCGGCATACG	CAAGCAGAAGACGGCATACGAGATTCGGCATACGAGATTTGGACCTGCGAGCG
rpp30_R_103_CGGACTTCAT	CAAGCAGAAGACGGCATACGAGATCGGACTTCATAGATTTGGACCTGCGAGCG
rpp30_R_104_GATGTATCCG	CAAGCAGAAGACGGCATACGAGATGATGTATCCGAGATTTGGACCTGCGAGCG
rpp30_R_105_CTGTGATACC	CAAGCAGAAGACGGCATACGAGATCTGTGATACCAGATTTGGACCTGCGAGCG
rpp30_R_106_AGAGCTTGAC	CAAGCAGAAGACGGCATACGAGATAGAGCTTGACAGATTTGGACCTGCGAGCG
rpp30_R_107_CTTCTACTGG	CAAGCAGAAGACGGCATACGAGATCTTCTACTGGAGATTTGGACCTGCGAGCG
rpp30_R_108_AGATTCGGCT	CAAGCAGAAGACGGCATACGAGATAGATTCGGCTAGATTTGGACCTGCGAGCG
rpp30_R_109_TGAGGTGATC	CAAGCAGAAGACGGCATACGAGATTGAGGTGATCAGATTTGGACCTGCGAGCG
rpp30_R_110_GACCAACTGT	CAAGCAGAAGACGGCATACGAGATGACCAACTGTAGATTTGGACCTGCGAGCG
rpp30_R_111_CGAATTGGCT	CAAGCAGAAGACGGCATACGAGATCGAATTGGCTAGATTTGGACCTGCGAGCG
rpp30_R_112_TCTGTGGTAG	CAAGCAGAAGACGGCATACGAGATTCTGTGGTAGAGATTTGGACCTGCGAGCG
rpp30_R_113_CTAGACCGTA	CAAGCAGAAGACGGCATACGAGATCTAGACCGTAAGATTTGGACCTGCGAGCG
rpp30_R_114_TGGATTCCGA	CAAGCAGAAGACGGCATACGAGATTGGATTCCGAAGATTTGGACCTGCGAGCG
rpp30_R_115_GGTGCGAATG	CAAGCAGAAGACGGCATACGAGATGGTGCGAATGAGATTTGGACCTGCGAGCG
rpp30_R_116_TTGACGTAGA	CAAGCAGAAGACGGCATACGAGATTTGACGTAGAAGATTTGGACCTGCGAGCG
rpp30_R_117_GCGTGATGTC	CAAGCAGAAGACGGCATACGAGATGCGTGATGTCAGATTTGGACCTGCGAGCG
rpp30_R_118_CCAACGGCTA	CAAGCAGAAGACGGCATACGAGATCCAACGGCTAAGATTTGGACCTGCGAGCG
rpp30_R_119_CCTGTCTTGG	CAAGCAGAAGACGGCATACGAGATCCTGTCTTGGAGATTTGGACCTGCGAGCG
rpp30_R_120_CCACTAGATG	CAAGCAGAAGACGGCATACGAGATCCACTAGATGAGATTTGGACCTGCGAGCG
rpp30_R_121_CATCGTTGGC	CAAGCAGAAGACGGCATACGAGATCATCGTTGGCAGATTTGGACCTGCGAGCG
rpp30_R_122_GTAGTCTAGT	CAAGCAGAAGACGGCATACGAGATGTAGTCTAGTAGATTTGGACCTGCGAGCG
rpp30_R_123_TCTCAGTGGC	CAAGCAGAAGACGGCATACGAGATTCTCAGTGGCAGATTTGGACCTGCGAGCG
rpp30_R_124_GACCACGTTG	CAAGCAGAAGACGGCATACGAGATGACCACGTTGAGATTTGGACCTGCGAGCG
rpp30_R_125_TGTTCGTGGC	CAAGCAGAAGACGGCATACGAGATTGTTCGTGGCAGATTTGGACCTGCGAGCG
rpp30_R_126_ATTGGTTCCA	CAAGCAGAAGACGGCATACGAGATATTGGTTCCAAGATTTGGACCTGCGAGCG
rpp30_R_127_CCTTCAACGT	CAAGCAGAAGACGGCATACGAGATCCTTCAACGTAGATTTGGACCTGCGAGCG
rpp30_R_128_CGTACGTAAC	CAAGCAGAAGACGGCATACGAGATCGTACGTAACAGATTTGGACCTGCGAGCG
rpp30_R_129_ATGTGCTCCT	CAAGCAGAAGACGGCATACGAGATATGTGCTCCTAGATTTGGACCTGCGAGCG
rpp30_R_130_GAGTAGCCTC	CAAGCAGAAGACGGCATACGAGATGAGTAGCCTCAGATTTGGACCTGCGAGCG
rpp30_R_131_CTTCCATGAT	CAAGCAGAAGACGGCATACGAGATCTTCCATGATAGATTTGGACCTGCGAGCG
rpp30_R_132_TGGCACTGGT	CAAGCAGAAGACGGCATACGAGATTGGCACTGGTAGATTTGGACCTGCGAGCG
rpp30_R_133_AGTTGTGATC	CAAGCAGAAGACGGCATACGAGATAGTTGTGATCAGATTTGGACCTGCGAGCG
rpp30_R_134_TACACTGTTC	CAAGCAGAAGACGGCATACGAGATTACACTGTTCAGATTTGGACCTGCGAGCG
rpp30_R_135_CGGACGAATC	CAAGCAGAAGACGGCATACGAGATCGGACGAATCAGATTTGGACCTGCGAGCG
rpp30_R_136_CCAAGATCCG	CAAGCAGAAGACGGCATACGAGATCCAAGATCCGAGATTTGGACCTGCGAGCG
rpp30_R_137_GAGAGAATGT	CAAGCAGAAGACGGCATACGAGATGAGAGAATGTAGATTTGGACCTGCGAGCG
rpp30_R_138_GCGACGATTC	CAAGCAGAAGACGGCATACGAGATGCGACGATTCAGATTTGGACCTGCGAGCG
rpp30_R_139_TGTACATCTG	CAAGCAGAAGACGGCATACGAGATTGTACATCTGAGATTTGGACCTGCGAGCG
rpp30_R_140_GGCTTAGTCT	CAAGCAGAAGACGGCATACGAGATGGCTTAGTCTAGATTTGGACCTGCGAGCG
rpp30_R_141_CTTCAGGATC	CAAGCAGAAGACGGCATACGAGATCTTCAGGATCAGATTTGGACCTGCGAGCG
rpp30_R_142_TCTTCCTTGT	CAAGCAGAAGACGGCATACGAGATTCTTCCTTGTAGATTTGGACCTGCGAGCG
rpp30_R_143_CGACATGACT	CAAGCAGAAGACGGCATACGAGATCGACATGACTAGATTTGGACCTGCGAGCG
rpp30_R_144_AGTTCGGATT	CAAGCAGAAGACGGCATACGAGATAGTTCGGATTAGATTTGGACCTGCGAGCG
rpp30_R_145_TACATCGTTG	CAAGCAGAAGACGGCATACGAGATTACATCGTTGAGATTTGGACCTGCGAGCG
rpp30_R_146_ATTCCGACTC	CAAGCAGAAGACGGCATACGAGATATTCCGACTCAGATTTGGACCTGCGAGCG
rpp30_R_147_CTTCTCAAGT	CAAGCAGAAGACGGCATACGAGATCTTCTCAAGTAGATTTGGACCTGCGAGCG
rpp30_R_148_GAATCACGGA	CAAGCAGAAGACGGCATACGAGATGAATCACGGAAGATTTGGACCTGCGAGCG
rpp30_R_149_CTGAGATGAC	CAAGCAGAAGACGGCATACGAGATCTGAGATGACAGATTTGGACCTGCGAGCG
rpp30_R_150_CTATGGATGT	CAAGCAGAAGACGGCATACGAGATCTATGGATGTAGATTTGGACCTGCGAGCG
rpp30_R_151_CCATCGAGAG	CAAGCAGAAGACGGCATACGAGATCCATCGAGAGAGATTTGGACCTGCGAGCG
rpp30_R_152_TCGCCTTCAG	CAAGCAGAAGACGGCATACGAGATTCGCCTTCAGAGATTTGGACCTGCGAGCG
rpp30_R_153_CCTATCGACA	CAAGCAGAAGACGGCATACGAGATCCTATCGACAAGATTTGGACCTGCGAGCG
rpp30_R_154_CAATCCGGTT	CAAGCAGAAGACGGCATACGAGATCAATCCGGTTAGATTTGGACCTGCGAGCG
rpp30_R_155_TGTCGGATTA	CAAGCAGAAGACGGCATACGAGATTGTCGGATTAAGATTTGGACCTGCGAGCG
rpp30_R_156_TGCGTAACAT	CAAGCAGAAGACGGCATACGAGATTGCGTAACATAGATTTGGACCTGCGAGCG
rpp30_R_157_TCAACGTTCA	CAAGCAGAAGACGGCATACGAGATTCAACGTTCAAGATTTGGACCTGCGAGCG
rpp30_R_158_TGTGTCTAGA	CAAGCAGAAGACGGCATACGAGATTGTGTCTAGAAGATTTGGACCTGCGAGCG
rpp30_R_159_CCATCTAAGT	CAAGCAGAAGACGGCATACGAGATCCATCTAAGTAGATTTGGACCTGCGAGCG
rpp30_R_160_CCACACAGCT	CAAGCAGAAGACGGCATACGAGATCCACACAGCTAGATTTGGACCTGCGAGCG
rpp30_R_161_CGAGAGTGCT	CAAGCAGAAGACGGCATACGAGATCGAGAGTGCTAGATTTGGACCTGCGAGCG
rpp30_R_162_GAGCCAACAT	CAAGCAGAAGACGGCATACGAGATGAGCCAACATAGATTTGGACCTGCGAGCG
rpp30_R_163_CACTCAGAGT	CAAGCAGAAGACGGCATACGAGATCACTCAGAGTAGATTTGGACCTGCGAGCG
rpp30_R_164_CTCCTAGGAC	CAAGCAGAAGACGGCATACGAGATCTCCTAGGACAGATTTGGACCTGCGAGCG
rpp30_R_165_GACATACGGT	CAAGCAGAAGACGGCATACGAGATGACATACGGTAGATTTGGACCTGCGAGCG
rpp30_R_166_TACCTTGGTA	CAAGCAGAAGACGGCATACGAGATTACCTTGGTAAGATTTGGACCTGCGAGCG
rpp30_R_167_GGAACGGTTA	CAAGCAGAAGACGGCATACGAGATGGAACGGTTAAGATTTGGACCTGCGAGCG
rpp30_R_168_GCATTCGGAC	CAAGCAGAAGACGGCATACGAGATGCATTCGGACAGATTTGGACCTGCGAGCG
rpp30_R_169_TCGTGCTTGG	CAAGCAGAAGACGGCATACGAGATTCGTGCTTGGAGATTTGGACCTGCGAGCG
rpp30_R_170_CTGTCTTATC	CAAGCAGAAGACGGCATACGAGATCTGTCTTATCAGATTTGGACCTGCGAGCG
rpp30_R_171_GGAATGATCT	CAAGCAGAAGACGGCATACGAGATGGAATGATCTAGATTTGGACCTGCGAGCG
rpp30_R_172_GGTTCAATGA	CAAGCAGAAGACGGCATACGAGATGGTTCAATGAAGATTTGGACCTGCGAGCG
rpp30_R_173_GGTAGACGGT	CAAGCAGAAGACGGCATACGAGATGGTAGACGGTAGATTTGGACCTGCGAGCG
rpp30_R_174_ATGTTGCCTC	CAAGCAGAAGACGGCATACGAGATATGTTGCCTCAGATTTGGACCTGCGAGCG
rpp30_R_175_ATGACTCTGG	CAAGCAGAAGACGGCATACGAGATATGACTCTGGAGATTTGGACCTGCGAGCG
rpp30_R_176_CCAACTCCTC	CAAGCAGAAGACGGCATACGAGATCCAACTCCTCAGATTTGGACCTGCGAGCG
rpp30_R_177_GCTATGTGCT	CAAGCAGAAGACGGCATACGAGATGCTATGTGCTAGATTTGGACCTGCGAGCG
rpp30_R_178_TATCATTGCC	CAAGCAGAAGACGGCATACGAGATTATCATTGCCAGATTTGGACCTGCGAGCG
rpp30_R_179_GTGTGGCAAG	CAAGCAGAAGACGGCATACGAGATGTGTGGCAAGAGATTTGGACCTGCGAGCG
rpp30_R_180_GGACGTGTCT	CAAGCAGAAGACGGCATACGAGATGGACGTGTCTAGATTTGGACCTGCGAGCG
rpp30_R_181_TGCGATTATG	CAAGCAGAAGACGGCATACGAGATTGCGATTATGAGATTTGGACCTGCGAGCG
rpp30_R_182_AGCGACTTGT	CAAGCAGAAGACGGCATACGAGATAGCGACTTGTAGATTTGGACCTGCGAGCG
rpp30_R_183_GTGAACGAGA	CAAGCAGAAGACGGCATACGAGATGTGAACGAGAAGATTTGGACCTGCGAGCG
rpp30_R_184_CTGGTAGTCA	CAAGCAGAAGACGGCATACGAGATCTGGTAGTCAAGATTTGGACCTGCGAGCG
rpp30_R_185_GGTAGTCCGA	CAAGCAGAAGACGGCATACGAGATGGTAGTCCGAAGATTTGGACCTGCGAGCG
rpp30_R_186_TTCTAGAGCT	CAAGCAGAAGACGGCATACGAGATTTCTAGAGCTAGATTTGGACCTGCGAGCG
rpp30_R_187_CGCATCGTCT	CAAGCAGAAGACGGCATACGAGATCGCATCGTCTAGATTTGGACCTGCGAGCG
rpp30_R_188_GGTCTGCTAC	CAAGCAGAAGACGGCATACGAGATGGTCTGCTACAGATTTGGACCTGCGAGCG
rpp30_R_189_CTACAAGGCC	CAAGCAGAAGACGGCATACGAGATCTACAAGGCCAGATTTGGACCTGCGAGCG
rpp30_R_190_GATCGTTCTG	CAAGCAGAAGACGGCATACGAGATGATCGTTCTGAGATTTGGACCTGCGAGCG
rpp30_R_191_CGTCGTAGTC	CAAGCAGAAGACGGCATACGAGATCGTCGTAGTCAGATTTGGACCTGCGAGCG
rpp30_R_192_TGTATTCCAC	CAAGCAGAAGACGGCATACGAGATTGTATTCCACAGATTTGGACCTGCGAGCG
rpp30_R_193_CTCCGTAGTA	CAAGCAGAAGACGGCATACGAGATCTCCGTAGTAAGATTTGGACCTGCGAGCG
rpp30_R_194_GTGTCATGAG	CAAGCAGAAGACGGCATACGAGATGTGTCATGAGAGATTTGGACCTGCGAGCG
rpp30_R_195_ACGGCAGACT	CAAGCAGAAGACGGCATACGAGATACGGCAGACTAGATTTGGACCTGCGAGCG
rpp30_R_196_ATAGTGGACA	CAAGCAGAAGACGGCATACGAGATATAGTGGACAAGATTTGGACCTGCGAGCG
rpp30_R_197_GACCAAGACT	CAAGCAGAAGACGGCATACGAGATGACCAAGACTAGATTTGGACCTGCGAGCG
rpp30_R_198_TGATCCGGAG	CAAGCAGAAGACGGCATACGAGATTGATCCGGAGAGATTTGGACCTGCGAGCG
rpp30_R_199_CTCCAGAAGT	CAAGCAGAAGACGGCATACGAGATCTCCAGAAGTAGATTTGGACCTGCGAGCG
rpp30_R_200_GGAATCGTAA	CAAGCAGAAGACGGCATACGAGATGGAATCGTAAAGATTTGGACCTGCGAGCG
rpp30_R_201_CCTTATCTGT	CAAGCAGAAGACGGCATACGAGATCCTTATCTGTAGATTTGGACCTGCGAGCG
rpp30_R_202_GTCTCTGCGA	CAAGCAGAAGACGGCATACGAGATGTCTCTGCGAAGATTTGGACCTGCGAGCG
rpp30_R_203_CCTACGGAAT	CAAGCAGAAGACGGCATACGAGATCCTACGGAATAGATTTGGACCTGCGAGCG
rpp30_R_204_CCACGTTATG	CAAGCAGAAGACGGCATACGAGATCCACGTTATGAGATTTGGACCTGCGAGCG
rpp30_R_205_GAACATGCTC	CAAGCAGAAGACGGCATACGAGATGAACATGCTCAGATTTGGACCTGCGAGCG
rpp30_R_206_AAGTGAAGCC	CAAGCAGAAGACGGCATACGAGATAAGTGAAGCCAGATTTGGACCTGCGAGCG
rpp30_R_207_CTCTAACTGT	CAAGCAGAAGACGGCATACGAGATCTCTAACTGTAGATTTGGACCTGCGAGCG
rpp30_R_208_CTTCTCACTA	CAAGCAGAAGACGGCATACGAGATCTTCTCACTAAGATTTGGACCTGCGAGCG
rpp30_R_209_GAGGAGTGTC	CAAGCAGAAGACGGCATACGAGATGAGGAGTGTCAGATTTGGACCTGCGAGCG
rpp30_R_210_GTTGCGGTGA	CAAGCAGAAGACGGCATACGAGATGTTGCGGTGAAGATTTGGACCTGCGAGCG
rpp30_R_211_TGCACATCGT	CAAGCAGAAGACGGCATACGAGATTGCACATCGTAGATTTGGACCTGCGAGCG
rpp30_R_212_GTACCGATGT	CAAGCAGAAGACGGCATACGAGATGTACCGATGTAGATTTGGACCTGCGAGCG
rpp30_R_213_GTTCGACTTA	CAAGCAGAAGACGGCATACGAGATGTTCGACTTAAGATTTGGACCTGCGAGCG
rpp30_R_214_TAGTCATCTC	CAAGCAGAAGACGGCATACGAGATTAGTCATCTCAGATTTGGACCTGCGAGCG
rpp30_R_215_GAGTTGTGCC	CAAGCAGAAGACGGCATACGAGATGAGTTGTGCCAGATTTGGACCTGCGAGCG
rpp30_R_216_CAAGGTCGTA	CAAGCAGAAGACGGCATACGAGATCAAGGTCGTAAGATTTGGACCTGCGAGCG
rpp30_R_217_TTCAGCGTAT	CAAGCAGAAGACGGCATACGAGATTTCAGCGTATAGATTTGGACCTGCGAGCG
rpp30_R_218_TAAGCAGTCG	CAAGCAGAAGACGGCATACGAGATTAAGCAGTCGAGATTTGGACCTGCGAGCG
rpp30_R_219_GTCTGAGGCT	CAAGCAGAAGACGGCATACGAGATGTCTGAGGCTAGATTTGGACCTGCGAGCG
rpp30_R_220_CAAGGTAGGC	CAAGCAGAAGACGGCATACGAGATCAAGGTAGGCAGATTTGGACCTGCGAGCG
rpp30_R_221_TGTCGGCTAG	CAAGCAGAAGACGGCATACGAGATTGTCGGCTAGAGATTTGGACCTGCGAGCG
rpp30_R_222_TTCTCATGGT	CAAGCAGAAGACGGCATACGAGATTTCTCATGGTAGATTTGGACCTGCGAGCG
rpp30_R_223_TTCTTCACGT	CAAGCAGAAGACGGCATACGAGATTTCTTCACGTAGATTTGGACCTGCGAGCG
rpp30_R_224_TTATCGCTGT	CAAGCAGAAGACGGCATACGAGATTTATCGCTGTAGATTTGGACCTGCGAGCG
rpp30_R_225_GAACGGACAC	CAAGCAGAAGACGGCATACGAGATGAACGGACACAGATTTGGACCTGCGAGCG
rpp30_R_226_TAGTGACTAC	CAAGCAGAAGACGGCATACGAGATTAGTGACTACAGATTTGGACCTGCGAGCG
rpp30_R_227_TCTGGTCTAA	CAAGCAGAAGACGGCATACGAGATTCTGGTCTAAAGATTTGGACCTGCGAGCG
rpp30_R_228_GTTGGCCTAA	CAAGCAGAAGACGGCATACGAGATGTTGGCCTAAAGATTTGGACCTGCGAGCG
rpp30_R_229_TGTGGAATGA	CAAGCAGAAGACGGCATACGAGATTGTGGAATGAAGATTTGGACCTGCGAGCG
rpp30_R_230_CCGGACTTGT	CAAGCAGAAGACGGCATACGAGATCCGGACTTGTAGATTTGGACCTGCGAGCG
rpp30_R_231_TCGTGCCACT	CAAGCAGAAGACGGCATACGAGATTCGTGCCACTAGATTTGGACCTGCGAGCG
rpp30_R_232_TCTTGGCTAC	CAAGCAGAAGACGGCATACGAGATTCTTGGCTACAGATTTGGACCTGCGAGCG
rpp30_R_233_CAAGTCGAGT	CAAGCAGAAGACGGCATACGAGATCAAGTCGAGTAGATTTGGACCTGCGAGCG
rpp30_R_234_TCGACTTCGT	CAAGCAGAAGACGGCATACGAGATTCGACTTCGTAGATTTGGACCTGCGAGCG
rpp30_R_235_GCATCGTGTT	CAAGCAGAAGACGGCATACGAGATGCATCGTGTTAGATTTGGACCTGCGAGCG
rpp30_R_236_CCAGGTACTA	CAAGCAGAAGACGGCATACGAGATCCAGGTACTAAGATTTGGACCTGCGAGCG
rpp30_R_237_GCAATGTATG	CAAGCAGAAGACGGCATACGAGATGCAATGTATGAGATTTGGACCTGCGAGCG
rpp30_R_238_AGACCGATTC	CAAGCAGAAGACGGCATACGAGATAGACCGATTCAGATTTGGACCTGCGAGCG
rpp30_R_239_AGTCCTCGGA	CAAGCAGAAGACGGCATACGAGATAGTCCTCGGAAGATTTGGACCTGCGAGCG
rpp30_R_240_CTGATACGGA	CAAGCAGAAGACGGCATACGAGATCTGATACGGAAGATTTGGACCTGCGAGCG
rpp30_R_241_CCAGTTACCG	CAAGCAGAAGACGGCATACGAGATCCAGTTACCGAGATTTGGACCTGCGAGCG
rpp30_R_242_GTAGTAGTAC	CAAGCAGAAGACGGCATACGAGATGTAGTAGTACAGATTTGGACCTGCGAGCG
rpp30_R_243_CTGTAGGAAT	CAAGCAGAAGACGGCATACGAGATCTGTAGGAATAGATTTGGACCTGCGAGCG
rpp30_R_244_GTTAGTCGTC	CAAGCAGAAGACGGCATACGAGATGTTAGTCGTCAGATTTGGACCTGCGAGCG
rpp30_R_245_CTGAACGAAC	CAAGCAGAAGACGGCATACGAGATCTGAACGAACAGATTTGGACCTGCGAGCG
rpp30_R_246_ATCCAATCTC	CAAGCAGAAGACGGCATACGAGATATCCAATCTCAGATTTGGACCTGCGAGCG
rpp30_R_247_GACTGCTTCG	CAAGCAGAAGACGGCATACGAGATGACTGCTTCGAGATTTGGACCTGCGAGCG
rpp30_R_248_GGTAACGTCC	CAAGCAGAAGACGGCATACGAGATGGTAACGTCCAGATTTGGACCTGCGAGCG
rpp30_R_249_TCCTACAAGT	CAAGCAGAAGACGGCATACGAGATTCCTACAAGTAGATTTGGACCTGCGAGCG
rpp30_R_250_GATCAGCCTT	CAAGCAGAAGACGGCATACGAGATGATCAGCCTTAGATTTGGACCTGCGAGCG
rpp30_R_251_TGAATGTCCT	CAAGCAGAAGACGGCATACGAGATTGAATGTCCTAGATTTGGACCTGCGAGCG
rpp30_R_252_CTCCTGGTTA	CAAGCAGAAGACGGCATACGAGATCTCCTGGTTAAGATTTGGACCTGCGAGCG
rpp30_R_253_GAACCGATTG	CAAGCAGAAGACGGCATACGAGATGAACCGATTGAGATTTGGACCTGCGAGCG
rpp30_R_254_CCTTGTGAGG	CAAGCAGAAGACGGCATACGAGATCCTTGTGAGGAGATTTGGACCTGCGAGCG
rpp30_R_255_TTGCGGAAGT	CAAGCAGAAGACGGCATACGAGATTTGCGGAAGTAGATTTGGACCTGCGAGCG
rpp30_R_256_CTACATCTGT	CAAGCAGAAGACGGCATACGAGATCTACATCTGTAGATTTGGACCTGCGAGCG
rpp30_R_257_CTCTCTTCGT	CAAGCAGAAGACGGCATACGAGATCTCTCTTCGTAGATTTGGACCTGCGAGCG
rpp30_R_258_TTGCTTGCTC	CAAGCAGAAGACGGCATACGAGATTTGCTTGCTCAGATTTGGACCTGCGAGCG
rpp30_R_259_TCTTAAGCGT	CAAGCAGAAGACGGCATACGAGATTCTTAAGCGTAGATTTGGACCTGCGAGCG
rpp30_R_260_TCTATGCGCG	CAAGCAGAAGACGGCATACGAGATTCTATGCGCGAGATTTGGACCTGCGAGCG
rpp30_R_261_GTCTCTTGCT	CAAGCAGAAGACGGCATACGAGATGTCTCTTGCTAGATTTGGACCTGCGAGCG
rpp30_R_262_TAGTCGCGTA	CAAGCAGAAGACGGCATACGAGATTAGTCGCGTAAGATTTGGACCTGCGAGCG
rpp30_R_263_TCGCACAGAG	CAAGCAGAAGACGGCATACGAGATTCGCACAGAGAGATTTGGACCTGCGAGCG
rpp30_R_264_TACGTGGATC	CAAGCAGAAGACGGCATACGAGATTACGTGGATCAGATTTGGACCTGCGAGCG
rpp30_R_265_CTACAACGAA	CAAGCAGAAGACGGCATACGAGATCTACAACGAAAGATTTGGACCTGCGAGCG
rpp30_R_266_CGTAGTTAGC	CAAGCAGAAGACGGCATACGAGATCGTAGTTAGCAGATTTGGACCTGCGAGCG
rpp30_R_267_GTCCTTCTCT	CAAGCAGAAGACGGCATACGAGATGTCCTTCTCTAGATTTGGACCTGCGAGCG
rpp30_R_268_TTGATCGGAT	CAAGCAGAAGACGGCATACGAGATTTGATCGGATAGATTTGGACCTGCGAGCG
rpp30_R_269_GAGCTTATGG	CAAGCAGAAGACGGCATACGAGATGAGCTTATGGAGATTTGGACCTGCGAGCG
rpp30_R_270_TCATCCGGCT	CAAGCAGAAGACGGCATACGAGATTCATCCGGCTAGATTTGGACCTGCGAGCG
rpp30_R_271_CCGAACATGG	CAAGCAGAAGACGGCATACGAGATCCGAACATGGAGATTTGGACCTGCGAGCG
rpp30_R_272_CGATTAACGT	CAAGCAGAAGACGGCATACGAGATCGATTAACGTAGATTTGGACCTGCGAGCG
rpp30_R_273_TTCCATCGTT	CAAGCAGAAGACGGCATACGAGATTTCCATCGTTAGATTTGGACCTGCGAGCG
rpp30_R_274_TCTAGAAGGT	CAAGCAGAAGACGGCATACGAGATTCTAGAAGGTAGATTTGGACCTGCGAGCG
rpp30_R_275_CTGGTTACGT	CAAGCAGAAGACGGCATACGAGATCTGGTTACGTAGATTTGGACCTGCGAGCG
rpp30_R_276_GGTCAATCAA	CAAGCAGAAGACGGCATACGAGATGGTCAATCAAAGATTTGGACCTGCGAGCG
rpp30_R_277_TGTACTGCGG	CAAGCAGAAGACGGCATACGAGATTGTACTGCGGAGATTTGGACCTGCGAGCG
rpp30_R_278_ACAATCGGAG	CAAGCAGAAGACGGCATACGAGATACAATCGGAGAGATTTGGACCTGCGAGCG
rpp30_R_279_CTTCAGCTAC	CAAGCAGAAGACGGCATACGAGATCTTCAGCTACAGATTTGGACCTGCGAGCG
rpp30_R_280_CCTTCGATCC	CAAGCAGAAGACGGCATACGAGATCCTTCGATCCAGATTTGGACCTGCGAGCG
rpp30_R_281_CATGAGTGCC	CAAGCAGAAGACGGCATACGAGATCATGAGTGCCAGATTTGGACCTGCGAGCG
rpp30_R_282_CCTACGAGTC	CAAGCAGAAGACGGCATACGAGATCCTACGAGTCAGATTTGGACCTGCGAGCG
rpp30_R_283_CAAGTGTCCG	CAAGCAGAAGACGGCATACGAGATCAAGTGTCCGAGATTTGGACCTGCGAGCG
rpp30_R_284_ATCTTAGCCA	CAAGCAGAAGACGGCATACGAGATATCTTAGCCAAGATTTGGACCTGCGAGCG
rpp30_R_285_CGGTACAGCT	CAAGCAGAAGACGGCATACGAGATCGGTACAGCTAGATTTGGACCTGCGAGCG
rpp30_R_286_CCACATCGGA	CAAGCAGAAGACGGCATACGAGATCCACATCGGAAGATTTGGACCTGCGAGCG
rpp30_R_287_TCAGTGGACG	CAAGCAGAAGACGGCATACGAGATTCAGTGGACGAGATTTGGACCTGCGAGCG
rpp30_R_288_GACTCATCGT	CAAGCAGAAGACGGCATACGAGATGACTCATCGTAGATTTGGACCTGCGAGCG
rpp30_R_289_GGAACTCTGG	CAAGCAGAAGACGGCATACGAGATGGAACTCTGGAGATTTGGACCTGCGAGCG
rpp30_R_290_TGTCCGGTGA	CAAGCAGAAGACGGCATACGAGATTGTCCGGTGAAGATTTGGACCTGCGAGCG
rpp30_R_291_GTTCGCGTCA	CAAGCAGAAGACGGCATACGAGATGTTCGCGTCAAGATTTGGACCTGCGAGCG
rpp30_R_292_GGAATCTCTA	CAAGCAGAAGACGGCATACGAGATGGAATCTCTAAGATTTGGACCTGCGAGCG
rpp30_R_293_CGGTGTCTGA	CAAGCAGAAGACGGCATACGAGATCGGTGTCTGAAGATTTGGACCTGCGAGCG
rpp30_R_294_CTGACGTTAA	CAAGCAGAAGACGGCATACGAGATCTGACGTTAAAGATTTGGACCTGCGAGCG
rpp30_R_295_GGTAGATACC	CAAGCAGAAGACGGCATACGAGATGGTAGATACCAGATTTGGACCTGCGAGCG
rpp30_R_296_CCGATGCGTT	CAAGCAGAAGACGGCATACGAGATCCGATGCGTTAGATTTGGACCTGCGAGCG
rpp30_R_297_CAAGTGACTT	CAAGCAGAAGACGGCATACGAGATCAAGTGACTTAGATTTGGACCTGCGAGCG
rpp30_R_298_GTGTCTAACG	CAAGCAGAAGACGGCATACGAGATGTGTCTAACGAGATTTGGACCTGCGAGCG
rpp30_R_299_CACTCTGCCA	CAAGCAGAAGACGGCATACGAGATCACTCTGCCAAGATTTGGACCTGCGAGCG
rpp30_R_300_AGGATCTGGT	CAAGCAGAAGACGGCATACGAGATAGGATCTGGTAGATTTGGACCTGCGAGCG
rpp30_R_301_GTGTCTCTGA	CAAGCAGAAGACGGCATACGAGATGTGTCTCTGAAGATTTGGACCTGCGAGCG
rpp30_R_302_TGGCACGTCT	CAAGCAGAAGACGGCATACGAGATTGGCACGTCTAGATTTGGACCTGCGAGCG
rpp30_R_303_GTCGCGTAAC	CAAGCAGAAGACGGCATACGAGATGTCGCGTAACAGATTTGGACCTGCGAGCG
rpp30_R_304_CTTCTTACAG	CAAGCAGAAGACGGCATACGAGATCTTCTTACAGAGATTTGGACCTGCGAGCG
rpp30_R_305_GTATTCGGCG	CAAGCAGAAGACGGCATACGAGATGTATTCGGCGAGATTTGGACCTGCGAGCG
rpp30_R_306_TCTCCTAAGT	CAAGCAGAAGACGGCATACGAGATTCTCCTAAGTAGATTTGGACCTGCGAGCG
rpp30_R_307_TTGGTCACTT	CAAGCAGAAGACGGCATACGAGATTTGGTCACTTAGATTTGGACCTGCGAGCG
rpp30_R_308_AGTAGGCGTG	CAAGCAGAAGACGGCATACGAGATAGTAGGCGTGAGATTTGGACCTGCGAGCG
rpp30_R_309_TCGCTTCATT	CAAGCAGAAGACGGCATACGAGATTCGCTTCATTAGATTTGGACCTGCGAGCG
rpp30_R_310_TACTCTGTGG	CAAGCAGAAGACGGCATACGAGATTACTCTGTGGAGATTTGGACCTGCGAGCG
rpp30_R_311_CCAATAGCGA	CAAGCAGAAGACGGCATACGAGATCCAATAGCGAAGATTTGGACCTGCGAGCG
rpp30_R_312_GATGGTCTCT	CAAGCAGAAGACGGCATACGAGATGATGGTCTCTAGATTTGGACCTGCGAGCG
rpp30_R_313_CATCTGGAGT	CAAGCAGAAGACGGCATACGAGATCATCTGGAGTAGATTTGGACCTGCGAGCG
rpp30_R_314_TGAAGCGGAT	CAAGCAGAAGACGGCATACGAGATTGAAGCGGATAGATTTGGACCTGCGAGCG
rpp30_R_315_ACGACGTAGT	CAAGCAGAAGACGGCATACGAGATACGACGTAGTAGATTTGGACCTGCGAGCG
rpp30_R_316_CACTTCCTGT	CAAGCAGAAGACGGCATACGAGATCACTTCCTGTAGATTTGGACCTGCGAGCG
rpp30_R_317_CTTAACGATG	CAAGCAGAAGACGGCATACGAGATCTTAACGATGAGATTTGGACCTGCGAGCG
rpp30_R_318_GTAATCGCGG	CAAGCAGAAGACGGCATACGAGATGTAATCGCGGAGATTTGGACCTGCGAGCG
rpp30_R_319_TTGAGTACAC	CAAGCAGAAGACGGCATACGAGATTTGAGTACACAGATTTGGACCTGCGAGCG
rpp30_R_320_GACTCAACCG	CAAGCAGAAGACGGCATACGAGATGACTCAACCGAGATTTGGACCTGCGAGCG
rpp30_R_321_CCATATATCG	CAAGCAGAAGACGGCATACGAGATCCATATATCGAGATTTGGACCTGCGAGCG
rpp30_R_322_CCATAGACGT	CAAGCAGAAGACGGCATACGAGATCCATAGACGTAGATTTGGACCTGCGAGCG
rpp30_R_323_GAGCAATGCG	CAAGCAGAAGACGGCATACGAGATGAGCAATGCGAGATTTGGACCTGCGAGCG
rpp30_R_324_GTACGGAATC	CAAGCAGAAGACGGCATACGAGATGTACGGAATCAGATTTGGACCTGCGAGCG
rpp30_R_325_CCTGAAGGAA	CAAGCAGAAGACGGCATACGAGATCCTGAAGGAAAGATTTGGACCTGCGAGCG
rpp30_R_326_GTCTGTATGG	CAAGCAGAAGACGGCATACGAGATGTCTGTATGGAGATTTGGACCTGCGAGCG
rpp30_R_327_CAGGTGCTCT	CAAGCAGAAGACGGCATACGAGATCAGGTGCTCTAGATTTGGACCTGCGAGCG
rpp30_R_328_TATGATGTGG	CAAGCAGAAGACGGCATACGAGATTATGATGTGGAGATTTGGACCTGCGAGCG
rpp30_R_329_TCTAGGCGTT	CAAGCAGAAGACGGCATACGAGATTCTAGGCGTTAGATTTGGACCTGCGAGCG
rpp30_R_330_CTTCCGAAGG	CAAGCAGAAGACGGCATACGAGATCTTCCGAAGGAGATTTGGACCTGCGAGCG
rpp30_R_331_CCTCTACGAG	CAAGCAGAAGACGGCATACGAGATCCTCTACGAGAGATTTGGACCTGCGAGCG
rpp30_R_332_CCACTCACAC	CAAGCAGAAGACGGCATACGAGATCCACTCACACAGATTTGGACCTGCGAGCG
rpp30_R_333_CGCCATAATT	CAAGCAGAAGACGGCATACGAGATCGCCATAATTAGATTTGGACCTGCGAGCG
rpp30_R_334_GCGAATCGTG	CAAGCAGAAGACGGCATACGAGATGCGAATCGTGAGATTTGGACCTGCGAGCG
rpp30_R_335_CCTGGACGAT	CAAGCAGAAGACGGCATACGAGATCCTGGACGATAGATTTGGACCTGCGAGCG
rpp30_R_336_CTTAGCGAGT	CAAGCAGAAGACGGCATACGAGATCTTAGCGAGTAGATTTGGACCTGCGAGCG
rpp30_R_337_AGTTCGTTGT	CAAGCAGAAGACGGCATACGAGATAGTTCGTTGTAGATTTGGACCTGCGAGCG
rpp30_R_338_CTTGCTTGGC	CAAGCAGAAGACGGCATACGAGATCTTGCTTGGCAGATTTGGACCTGCGAGCG
rpp30_R_339_CTAATGTCAG	CAAGCAGAAGACGGCATACGAGATCTAATGTCAGAGATTTGGACCTGCGAGCG
rpp30_R_340_TCGAGCCTGA	CAAGCAGAAGACGGCATACGAGATTCGAGCCTGAAGATTTGGACCTGCGAGCG
rpp30_R_341_CTCTTATCAC	CAAGCAGAAGACGGCATACGAGATCTCTTATCACAGATTTGGACCTGCGAGCG
rpp30_R_342_TCTAGTGCAT	CAAGCAGAAGACGGCATACGAGATTCTAGTGCATAGATTTGGACCTGCGAGCG
rpp30_R_343_TCCTCACCTG	CAAGCAGAAGACGGCATACGAGATTCCTCACCTGAGATTTGGACCTGCGAGCG
rpp30_R_344_TTGTCCAGAT	CAAGCAGAAGACGGCATACGAGATTTGTCCAGATAGATTTGGACCTGCGAGCG
rpp30_R_345_CTTGACTCCA	CAAGCAGAAGACGGCATACGAGATCTTGACTCCAAGATTTGGACCTGCGAGCG
rpp30_R_346_TCTGTTCACC	CAAGCAGAAGACGGCATACGAGATTCTGTTCACCAGATTTGGACCTGCGAGCG
rpp30_R_347_TCCGACATCT	CAAGCAGAAGACGGCATACGAGATTCCGACATCTAGATTTGGACCTGCGAGCG
rpp30_R_348_TCCGAGTTAT	CAAGCAGAAGACGGCATACGAGATTCCGAGTTATAGATTTGGACCTGCGAGCG
rpp30_R_349_TCCGATAGCC	CAAGCAGAAGACGGCATACGAGATTCCGATAGCCAGATTTGGACCTGCGAGCG
rpp30_R_350_CGTACTAATG	CAAGCAGAAGACGGCATACGAGATCGTACTAATGAGATTTGGACCTGCGAGCG
rpp30_R_351_CTATCGAATC	CAAGCAGAAGACGGCATACGAGATCTATCGAATCAGATTTGGACCTGCGAGCG
rpp30_R_352_GTCAACAGCT	CAAGCAGAAGACGGCATACGAGATGTCAACAGCTAGATTTGGACCTGCGAGCG
rpp30_R_353_CTAGGAATGG	CAAGCAGAAGACGGCATACGAGATCTAGGAATGGAGATTTGGACCTGCGAGCG
rpp30_R_354_TGCTCTGGTT	CAAGCAGAAGACGGCATACGAGATTGCTCTGGTTAGATTTGGACCTGCGAGCG
rpp30_R_355_TACGGTCTTG	CAAGCAGAAGACGGCATACGAGATTACGGTCTTGAGATTTGGACCTGCGAGCG
rpp30_R_356_TGGCTATTGC	CAAGCAGAAGACGGCATACGAGATTGGCTATTGCAGATTTGGACCTGCGAGCG
rpp30_R_357_TGAATGCGTC	CAAGCAGAAGACGGCATACGAGATTGAATGCGTCAGATTTGGACCTGCGAGCG
rpp30_R_358_TCGGCACATC	CAAGCAGAAGACGGCATACGAGATTCGGCACATCAGATTTGGACCTGCGAGCG
rpp30_R_359_TCAGGTGTAC	CAAGCAGAAGACGGCATACGAGATTCAGGTGTACAGATTTGGACCTGCGAGCG
rpp30_R_360_GTTACGATCT	CAAGCAGAAGACGGCATACGAGATGTTACGATCTAGATTTGGACCTGCGAGCG
rpp30_R_361_CCGTACTATC	CAAGCAGAAGACGGCATACGAGATCCGTACTATCAGATTTGGACCTGCGAGCG
rpp30_R_362_CGCCAATGTC	CAAGCAGAAGACGGCATACGAGATCGCCAATGTCAGATTTGGACCTGCGAGCG
rpp30_R_363_GCGTCCGTAA	CAAGCAGAAGACGGCATACGAGATGCGTCCGTAAAGATTTGGACCTGCGAGCG
rpp30_R_364_GCGTAACTGA	CAAGCAGAAGACGGCATACGAGATGCGTAACTGAAGATTTGGACCTGCGAGCG
rpp30_R_365_TTGCTTCTGG	CAAGCAGAAGACGGCATACGAGATTTGCTTCTGGAGATTTGGACCTGCGAGCG
rpp30_R_366_TTGGAGTCTC	CAAGCAGAAGACGGCATACGAGATTTGGAGTCTCAGATTTGGACCTGCGAGCG
rpp30_R_367_CCTCTGGCTT	CAAGCAGAAGACGGCATACGAGATCCTCTGGCTTAGATTTGGACCTGCGAGCG
rpp30_R_368_TTCGGCATGA	CAAGCAGAAGACGGCATACGAGATTTCGGCATGAAGATTTGGACCTGCGAGCG
rpp30_R_369_TGTCCACGAG	CAAGCAGAAGACGGCATACGAGATTGTCCACGAGAGATTTGGACCTGCGAGCG
rpp30_R_370_GTCTTGTCTC	CAAGCAGAAGACGGCATACGAGATGTCTTGTCTCAGATTTGGACCTGCGAGCG
rpp30_R_371_GCTTACCGTG	CAAGCAGAAGACGGCATACGAGATGCTTACCGTGAGATTTGGACCTGCGAGCG
rpp30_R_372_GGAAGTGCTC	CAAGCAGAAGACGGCATACGAGATGGAAGTGCTCAGATTTGGACCTGCGAGCG
rpp30_R_373_CAAGCTCCGA	CAAGCAGAAGACGGCATACGAGATCAAGCTCCGAAGATTTGGACCTGCGAGCG
rpp30_R_374_GGTTCTGTCA	CAAGCAGAAGACGGCATACGAGATGGTTCTGTCAAGATTTGGACCTGCGAGCG
rpp30_R_375_GTCATACGTC	CAAGCAGAAGACGGCATACGAGATGTCATACGTCAGATTTGGACCTGCGAGCG
rpp30_R_376_GGAGATCCTG	CAAGCAGAAGACGGCATACGAGATGGAGATCCTGAGATTTGGACCTGCGAGCG
rpp30_R_377_GGACAACCGA	CAAGCAGAAGACGGCATACGAGATGGACAACCGAAGATTTGGACCTGCGAGCG
rpp30_R_378_GTGATTCTTG	CAAGCAGAAGACGGCATACGAGATGTGATTCTTGAGATTTGGACCTGCGAGCG
rpp30_R_379_TGGTCATCCT	CAAGCAGAAGACGGCATACGAGATTGGTCATCCTAGATTTGGACCTGCGAGCG
rpp30_R_380_CTTCTAGCAT	CAAGCAGAAGACGGCATACGAGATCTTCTAGCATAGATTTGGACCTGCGAGCG
rpp30_R_381_GTCCAGTCTG	CAAGCAGAAGACGGCATACGAGATGTCCAGTCTGAGATTTGGACCTGCGAGCG
rpp30_R_382_CCGTACTGAG	CAAGCAGAAGACGGCATACGAGATCCGTACTGAGAGATTTGGACCTGCGAGCG
rpp30_R_383_GAGTGACGAG	CAAGCAGAAGACGGCATACGAGATGAGTGACGAGAGATTTGGACCTGCGAGCG
rpp30_R_384_TCGGAATTGA	CAAGCAGAAGACGGCATACGAGATTCGGAATTGAAGATTTGGACCTGCGAGCG
rpp30_R_385_TAACATGCCA	CAAGCAGAAGACGGCATACGAGATTAACATGCCAAGATTTGGACCTGCGAGCG
rpp30_R_386_CTACATGGAT	CAAGCAGAAGACGGCATACGAGATCTACATGGATAGATTTGGACCTGCGAGCG
rpp30_R_387_CTAATGGTTC	CAAGCAGAAGACGGCATACGAGATCTAATGGTTCAGATTTGGACCTGCGAGCG
rpp30_R_388_CTATTGGACT	CAAGCAGAAGACGGCATACGAGATCTATTGGACTAGATTTGGACCTGCGAGCG
rpp30_R_389_CTACTCCAAG	CAAGCAGAAGACGGCATACGAGATCTACTCCAAGAGATTTGGACCTGCGAGCG
rpp30_R_390_GCGTAGAGTA	CAAGCAGAAGACGGCATACGAGATGCGTAGAGTAAGATTTGGACCTGCGAGCG
rpp30_R_391_GCGTTCAGAT	CAAGCAGAAGACGGCATACGAGATGCGTTCAGATAGATTTGGACCTGCGAGCG
rpp30_R_392_CATCGCCAAG	CAAGCAGAAGACGGCATACGAGATCATCGCCAAGAGATTTGGACCTGCGAGCG
rpp30_R_393_TCATCTTCTC	CAAGCAGAAGACGGCATACGAGATTCATCTTCTCAGATTTGGACCTGCGAGCG
rpp30_R_394_TCTGAGGCCA	CAAGCAGAAGACGGCATACGAGATTCTGAGGCCAAGATTTGGACCTGCGAGCG
rpp30_R_395_TACGGATCAG	CAAGCAGAAGACGGCATACGAGATTACGGATCAGAGATTTGGACCTGCGAGCG
rpp30_R_396_GGATAAGCAG	CAAGCAGAAGACGGCATACGAGATGGATAAGCAGAGATTTGGACCTGCGAGCG
rpp30_R_397_TCAGACGGAT	CAAGCAGAAGACGGCATACGAGATTCAGACGGATAGATTTGGACCTGCGAGCG
rpp30_R_398_GTCTACGGAT	CAAGCAGAAGACGGCATACGAGATGTCTACGGATAGATTTGGACCTGCGAGCG
rpp30_R_399_GTCCGTGTTA	CAAGCAGAAGACGGCATACGAGATGTCCGTGTTAAGATTTGGACCTGCGAGCG
rpp30_R_400_TTCATGATGG	CAAGCAGAAGACGGCATACGAGATTTCATGATGGAGATTTGGACCTGCGAGCG
rpp30_R_401_GCTAGCCTCT	CAAGCAGAAGACGGCATACGAGATGCTAGCCTCTAGATTTGGACCTGCGAGCG
rpp30_R_402_CGTCAGGCAA	CAAGCAGAAGACGGCATACGAGATCGTCAGGCAAAGATTTGGACCTGCGAGCG
rpp30_R_403_CTTACCTAAG	CAAGCAGAAGACGGCATACGAGATCTTACCTAAGAGATTTGGACCTGCGAGCG
rpp30_R_404_AGCGTGTGGT	CAAGCAGAAGACGGCATACGAGATAGCGTGTGGTAGATTTGGACCTGCGAGCG
rpp30_R_405_TGTCGCTTGT	CAAGCAGAAGACGGCATACGAGATTGTCGCTTGTAGATTTGGACCTGCGAGCG
rpp30_R_406_TGTAAGGCAG	CAAGCAGAAGACGGCATACGAGATTGTAAGGCAGAGATTTGGACCTGCGAGCG
rpp30_R_407_AGGTTCCGTG	CAAGCAGAAGACGGCATACGAGATAGGTTCCGTGAGATTTGGACCTGCGAGCG
rpp30_R_408_TCGTCACTGT	CAAGCAGAAGACGGCATACGAGATTCGTCACTGTAGATTTGGACCTGCGAGCG
rpp30_R_409_CCAACGTGAC	CAAGCAGAAGACGGCATACGAGATCCAACGTGACAGATTTGGACCTGCGAGCG
rpp30_R_410_TCGTGCTGTT	CAAGCAGAAGACGGCATACGAGATTCGTGCTGTTAGATTTGGACCTGCGAGCG
rpp30_R_411_TCTCCATTCA	CAAGCAGAAGACGGCATACGAGATTCTCCATTCAAGATTTGGACCTGCGAGCG
rpp30_R_412_CGATTCCGTA	CAAGCAGAAGACGGCATACGAGATCGATTCCGTAAGATTTGGACCTGCGAGCG
rpp30_R_413_CCGTTGTCAA	CAAGCAGAAGACGGCATACGAGATCCGTTGTCAAAGATTTGGACCTGCGAGCG
rpp30_R_414_CCTGTCGGAT	CAAGCAGAAGACGGCATACGAGATCCTGTCGGATAGATTTGGACCTGCGAGCG
rpp30_R_415_TACGATAGGT	CAAGCAGAAGACGGCATACGAGATTACGATAGGTAGATTTGGACCTGCGAGCG
rpp30_R_416_CTATACCGAG	CAAGCAGAAGACGGCATACGAGATCTATACCGAGAGATTTGGACCTGCGAGCG
rpp30_R_417_TCTTACTGCC	CAAGCAGAAGACGGCATACGAGATTCTTACTGCCAGATTTGGACCTGCGAGCG
rpp30_R_418_GGTACGGTAG	CAAGCAGAAGACGGCATACGAGATGGTACGGTAGAGATTTGGACCTGCGAGCG
rpp30_R_419_TGGTTGTCGT	CAAGCAGAAGACGGCATACGAGATTGGTTGTCGTAGATTTGGACCTGCGAGCG
rpp30_R_420_CCGACCATAC	CAAGCAGAAGACGGCATACGAGATCCGACCATACAGATTTGGACCTGCGAGCG
rpp30_R_421_TCCGGCAATG	CAAGCAGAAGACGGCATACGAGATTCCGGCAATGAGATTTGGACCTGCGAGCG
rpp30_R_422_TATCCTCTGG	CAAGCAGAAGACGGCATACGAGATTATCCTCTGGAGATTTGGACCTGCGAGCG
rpp30_R_423_CATACGAAGT	CAAGCAGAAGACGGCATACGAGATCATACGAAGTAGATTTGGACCTGCGAGCG
rpp30_R_424_TTGTCCTCGT	CAAGCAGAAGACGGCATACGAGATTTGTCCTCGTAGATTTGGACCTGCGAGCG
rpp30_R_425_GGTGACTGAC	CAAGCAGAAGACGGCATACGAGATGGTGACTGACAGATTTGGACCTGCGAGCG
rpp30_R_426_CCTTAGAATG	CAAGCAGAAGACGGCATACGAGATCCTTAGAATGAGATTTGGACCTGCGAGCG
rpp30_R_427_TATCTGAACC	CAAGCAGAAGACGGCATACGAGATTATCTGAACCAGATTTGGACCTGCGAGCG
rpp30_R_428_GGTGCCAGTA	CAAGCAGAAGACGGCATACGAGATGGTGCCAGTAAGATTTGGACCTGCGAGCG
rpp30_R_429_CTCCGGTATC	CAAGCAGAAGACGGCATACGAGATCTCCGGTATCAGATTTGGACCTGCGAGCG
rpp30_R_430_CTTCGGTAAG	CAAGCAGAAGACGGCATACGAGATCTTCGGTAAGAGATTTGGACCTGCGAGCG
rpp30_R_431_CTACTACACA	CAAGCAGAAGACGGCATACGAGATCTACTACACAAGATTTGGACCTGCGAGCG
rpp30_R_432_TGCACAGAAC	CAAGCAGAAGACGGCATACGAGATTGCACAGAACAGATTTGGACCTGCGAGCG
rpp30_R_433_GACACTAGAG	CAAGCAGAAGACGGCATACGAGATGACACTAGAGAGATTTGGACCTGCGAGCG
rpp30_R_434_GTGGACGCTT	CAAGCAGAAGACGGCATACGAGATGTGGACGCTTAGATTTGGACCTGCGAGCG
rpp30_R_435_GTCAATTGCC	CAAGCAGAAGACGGCATACGAGATGTCAATTGCCAGATTTGGACCTGCGAGCG
rpp30_R_436_GAATCTGTTC	CAAGCAGAAGACGGCATACGAGATGAATCTGTTCAGATTTGGACCTGCGAGCG
rpp30_R_437_GTTGCTTAGG	CAAGCAGAAGACGGCATACGAGATGTTGCTTAGGAGATTTGGACCTGCGAGCG
rpp30_R_438_TGACAGTGCC	CAAGCAGAAGACGGCATACGAGATTGACAGTGCCAGATTTGGACCTGCGAGCG
rpp30_R_439_CCATTGGTTA	CAAGCAGAAGACGGCATACGAGATCCATTGGTTAAGATTTGGACCTGCGAGCG
rpp30_R_440_GGACCTCGTT	CAAGCAGAAGACGGCATACGAGATGGACCTCGTTAGATTTGGACCTGCGAGCG
rpp30_R_441_GCGAACGGAT	CAAGCAGAAGACGGCATACGAGATGCGAACGGATAGATTTGGACCTGCGAGCG
rpp30_R_442_TACGGCAGTT	CAAGCAGAAGACGGCATACGAGATTACGGCAGTTAGATTTGGACCTGCGAGCG
rpp30_R_443_TTACGACGGT	CAAGCAGAAGACGGCATACGAGATTTACGACGGTAGATTTGGACCTGCGAGCG
rpp30_R_444_GGCACGCTAA	CAAGCAGAAGACGGCATACGAGATGGCACGCTAAAGATTTGGACCTGCGAGCG
rpp30_R_445_CTAAGCAGAA	CAAGCAGAAGACGGCATACGAGATCTAAGCAGAAAGATTTGGACCTGCGAGCG
rpp30_R_446_TCTTCCGGAC	CAAGCAGAAGACGGCATACGAGATTCTTCCGGACAGATTTGGACCTGCGAGCG
rpp30_R_447_GTGAAGCCAT	CAAGCAGAAGACGGCATACGAGATGTGAAGCCATAGATTTGGACCTGCGAGCG
rpp30_R_448_GTAGCACGAT	CAAGCAGAAGACGGCATACGAGATGTAGCACGATAGATTTGGACCTGCGAGCG
rpp30_R_449_TACTCTCCTC	CAAGCAGAAGACGGCATACGAGATTACTCTCCTCAGATTTGGACCTGCGAGCG
rpp30_R_450_AGTGCCATGT	CAAGCAGAAGACGGCATACGAGATAGTGCCATGTAGATTTGGACCTGCGAGCG
rpp30_R_451_CATTCTCAGA	CAAGCAGAAGACGGCATACGAGATCATTCTCAGAAGATTTGGACCTGCGAGCG
rpp30_R_452_GACTCCTGAT	CAAGCAGAAGACGGCATACGAGATGACTCCTGATAGATTTGGACCTGCGAGCG
rpp30_R_453_GGTCGTAGAG	CAAGCAGAAGACGGCATACGAGATGGTCGTAGAGAGATTTGGACCTGCGAGCG
rpp30_R_454_TCTTGCGTTA	CAAGCAGAAGACGGCATACGAGATTCTTGCGTTAAGATTTGGACCTGCGAGCG
rpp30_R_455_GGACGATAGT	CAAGCAGAAGACGGCATACGAGATGGACGATAGTAGATTTGGACCTGCGAGCG
rpp30_R_456_TTGGACCGAG	CAAGCAGAAGACGGCATACGAGATTTGGACCGAGAGATTTGGACCTGCGAGCG
rpp30_R_457_TGTCACTCCG	CAAGCAGAAGACGGCATACGAGATTGTCACTCCGAGATTTGGACCTGCGAGCG
rpp30_R_458_TCTGGCCTTG	CAAGCAGAAGACGGCATACGAGATTCTGGCCTTGAGATTTGGACCTGCGAGCG
rpp30_R_459_GGTGAGTACT	CAAGCAGAAGACGGCATACGAGATGGTGAGTACTAGATTTGGACCTGCGAGCG
rpp30_R_460_GTACCGACAA	CAAGCAGAAGACGGCATACGAGATGTACCGACAAAGATTTGGACCTGCGAGCG
rpp30_R_461_TGTTGGCGTA	CAAGCAGAAGACGGCATACGAGATTGTTGGCGTAAGATTTGGACCTGCGAGCG
rpp30_R_462_TCCTGCTTCC	CAAGCAGAAGACGGCATACGAGATTCCTGCTTCCAGATTTGGACCTGCGAGCG
rpp30_R_463_GTATTCGTTC	CAAGCAGAAGACGGCATACGAGATGTATTCGTTCAGATTTGGACCTGCGAGCG
rpp30_R_464_GTTCCGTATC	CAAGCAGAAGACGGCATACGAGATGTTCCGTATCAGATTTGGACCTGCGAGCG
rpp30_R_465_GTACGCTTCT	CAAGCAGAAGACGGCATACGAGATGTACGCTTCTAGATTTGGACCTGCGAGCG
rpp30_R_466_GGTACGACAC	CAAGCAGAAGACGGCATACGAGATGGTACGACACAGATTTGGACCTGCGAGCG
rpp30_R_467_CTTCAGAGGA	CAAGCAGAAGACGGCATACGAGATCTTCAGAGGAAGATTTGGACCTGCGAGCG
rpp30_R_468_CTGTTGTGAC	CAAGCAGAAGACGGCATACGAGATCTGTTGTGACAGATTTGGACCTGCGAGCG
rpp30_R_469_TGCTGACGGT	CAAGCAGAAGACGGCATACGAGATTGCTGACGGTAGATTTGGACCTGCGAGCG
rpp30_R_470_GCGAGAACTA	CAAGCAGAAGACGGCATACGAGATGCGAGAACTAAGATTTGGACCTGCGAGCG
rpp30_R_471_ATGGCTGTGT	CAAGCAGAAGACGGCATACGAGATATGGCTGTGTAGATTTGGACCTGCGAGCG
rpp30_R_472_CCTTACGAAC	CAAGCAGAAGACGGCATACGAGATCCTTACGAACAGATTTGGACCTGCGAGCG
rpp30_R_473_GACCAAGGAA	CAAGCAGAAGACGGCATACGAGATGACCAAGGAAAGATTTGGACCTGCGAGCG
rpp30_R_474_TGGAACGATC	CAAGCAGAAGACGGCATACGAGATTGGAACGATCAGATTTGGACCTGCGAGCG
rpp30_R_475_TTAGGCTAAG	CAAGCAGAAGACGGCATACGAGATTTAGGCTAAGAGATTTGGACCTGCGAGCG
rpp30_R_476_CTAGGACTCT	CAAGCAGAAGACGGCATACGAGATCTAGGACTCTAGATTTGGACCTGCGAGCG
rpp30_R_477_TCACGCCATT	CAAGCAGAAGACGGCATACGAGATTCACGCCATTAGATTTGGACCTGCGAGCG
rpp30_R_478_TTCCGAACAA	CAAGCAGAAGACGGCATACGAGATTTCCGAACAAAGATTTGGACCTGCGAGCG
rpp30_R_479_CTTGCGTTCC	CAAGCAGAAGACGGCATACGAGATCTTGCGTTCCAGATTTGGACCTGCGAGCG
rpp30_R_480_CATCTCAACA	CAAGCAGAAGACGGCATACGAGATCATCTCAACAAGATTTGGACCTGCGAGCG
rpp30_R_481_TCCTTGAACT	CAAGCAGAAGACGGCATACGAGATTCCTTGAACTAGATTTGGACCTGCGAGCG
rpp30_R_482_CTGTGTCTTC	CAAGCAGAAGACGGCATACGAGATCTGTGTCTTCAGATTTGGACCTGCGAGCG
rpp30_R_483_CTTACAACAG	CAAGCAGAAGACGGCATACGAGATCTTACAACAGAGATTTGGACCTGCGAGCG
rpp30_R_484_TGGATAGCTA	CAAGCAGAAGACGGCATACGAGATTGGATAGCTAAGATTTGGACCTGCGAGCG
rpp30_R_485_CTACGGTTCG	CAAGCAGAAGACGGCATACGAGATCTACGGTTCGAGATTTGGACCTGCGAGCG
rpp30_R_486_TTCGTAGAAC	CAAGCAGAAGACGGCATACGAGATTTCGTAGAACAGATTTGGACCTGCGAGCG
rpp30_R_487_GGTTCGTGAT	CAAGCAGAAGACGGCATACGAGATGGTTCGTGATAGATTTGGACCTGCGAGCG
rpp30_R_488_TTGGCTCCAA	CAAGCAGAAGACGGCATACGAGATTTGGCTCCAAAGATTTGGACCTGCGAGCG
rpp30_R_489_TGTTGCCAGA	CAAGCAGAAGACGGCATACGAGATTGTTGCCAGAAGATTTGGACCTGCGAGCG
rpp30_R_490_TTGGCTTCTT	CAAGCAGAAGACGGCATACGAGATTTGGCTTCTTAGATTTGGACCTGCGAGCG
rpp30_R_491_CGTTACGCCT	CAAGCAGAAGACGGCATACGAGATCGTTACGCCTAGATTTGGACCTGCGAGCG
rpp30_R_492_ACGCCAATGA	CAAGCAGAAGACGGCATACGAGATACGCCAATGAAGATTTGGACCTGCGAGCG
rpp30_R_493_TAGACTGTCG	CAAGCAGAAGACGGCATACGAGATTAGACTGTCGAGATTTGGACCTGCGAGCG
rpp30_R_494_GTGGTGCAAC	CAAGCAGAAGACGGCATACGAGATGTGGTGCAACAGATTTGGACCTGCGAGCG
rpp30_R_495_GCTTGTCGGT	CAAGCAGAAGACGGCATACGAGATGCTTGTCGGTAGATTTGGACCTGCGAGCG
rpp30_R_496_TTGCCTCAAC	CAAGCAGAAGACGGCATACGAGATTTGCCTCAACAGATTTGGACCTGCGAGCG
rpp30_R_497_GTAGTCGGAT	CAAGCAGAAGACGGCATACGAGATGTAGTCGGATAGATTTGGACCTGCGAGCG
rpp30_R_498_TCTGGCAGTC	CAAGCAGAAGACGGCATACGAGATTCTGGCAGTCAGATTTGGACCTGCGAGCG
rpp30_R_499_TTGATGCACA	CAAGCAGAAGACGGCATACGAGATTTGATGCACAAGATTTGGACCTGCGAGCG
rpp30_R_500_TAGTCCGTGT	CAAGCAGAAGACGGCATACGAGATTAGTCCGTGTAGATTTGGACCTGCGAGCG
rpp30_R_501_TCCACAACAC	CAAGCAGAAGACGGCATACGAGATTCCACAACACAGATTTGGACCTGCGAGCG
rpp30_R_502_CTTGACACGT	CAAGCAGAAGACGGCATACGAGATCTTGACACGTAGATTTGGACCTGCGAGCG
rpp30_R_503_CATGGTGCAT	CAAGCAGAAGACGGCATACGAGATCATGGTGCATAGATTTGGACCTGCGAGCG
rpp30_R_504_TGCGTGTTGC	CAAGCAGAAGACGGCATACGAGATTGCGTGTTGCAGATTTGGACCTGCGAGCG
rpp30_R_505_TGCCTATCCG	CAAGCAGAAGACGGCATACGAGATTGCCTATCCGAGATTTGGACCTGCGAGCG
rpp30_R_506_TACATAGTCC	CAAGCAGAAGACGGCATACGAGATTACATAGTCCAGATTTGGACCTGCGAGCG
rpp30_R_507_TATTCGTACC	CAAGCAGAAGACGGCATACGAGATTATTCGTACCAGATTTGGACCTGCGAGCG
rpp30_R_508_TCGACGATGT	CAAGCAGAAGACGGCATACGAGATTCGACGATGTAGATTTGGACCTGCGAGCG
rpp30_R_509_TCGAGCGTTG	CAAGCAGAAGACGGCATACGAGATTCGAGCGTTGAGATTTGGACCTGCGAGCG
rpp30_R_510_TCGACCACTA	CAAGCAGAAGACGGCATACGAGATTCGACCACTAAGATTTGGACCTGCGAGCG
rpp30_R_511_TCGACGGAAG	CAAGCAGAAGACGGCATACGAGATTCGACGGAAGAGATTTGGACCTGCGAGCG
rpp30_R_512_TCGAGAGATC	CAAGCAGAAGACGGCATACGAGATTCGAGAGATCAGATTTGGACCTGCGAGCG
rpp30_R_513_TGCGATGAGC	CAAGCAGAAGACGGCATACGAGATTGCGATGAGCAGATTTGGACCTGCGAGCG
rpp30_R_514_GTTCCTGGTC	CAAGCAGAAGACGGCATACGAGATGTTCCTGGTCAGATTTGGACCTGCGAGCG
rpp30_R_515_TTCGCTGATT	CAAGCAGAAGACGGCATACGAGATTTCGCTGATTAGATTTGGACCTGCGAGCG
rpp30_R_516_CCAGGAATTC	CAAGCAGAAGACGGCATACGAGATCCAGGAATTCAGATTTGGACCTGCGAGCG
rpp30_R_517_GCTTCTAGTC	CAAGCAGAAGACGGCATACGAGATGCTTCTAGTCAGATTTGGACCTGCGAGCG
rpp30_R_518_TCTGGAGAAG	CAAGCAGAAGACGGCATACGAGATTCTGGAGAAGAGATTTGGACCTGCGAGCG
rpp30_R_519_TCAACTCGTA	CAAGCAGAAGACGGCATACGAGATTCAACTCGTAAGATTTGGACCTGCGAGCG
rpp30_R_520_TTATCGCCAA	CAAGCAGAAGACGGCATACGAGATTTATCGCCAAAGATTTGGACCTGCGAGCG
rpp30_R_521_GTGCGTATTC	CAAGCAGAAGACGGCATACGAGATGTGCGTATTCAGATTTGGACCTGCGAGCG
rpp30_R_522_AGTGATTCAC	CAAGCAGAAGACGGCATACGAGATAGTGATTCACAGATTTGGACCTGCGAGCG
rpp30_R_523_TCATGGCAAG	CAAGCAGAAGACGGCATACGAGATTCATGGCAAGAGATTTGGACCTGCGAGCG
rpp30_R_524_CTCTGGCATG	CAAGCAGAAGACGGCATACGAGATCTCTGGCATGAGATTTGGACCTGCGAGCG
rpp30_R_525_TCGATGAGAA	CAAGCAGAAGACGGCATACGAGATTCGATGAGAAAGATTTGGACCTGCGAGCG
rpp30_R_526_TCCACCGAGA	CAAGCAGAAGACGGCATACGAGATTCCACCGAGAAGATTTGGACCTGCGAGCG
rpp30_R_527_TCGAGGAACT	CAAGCAGAAGACGGCATACGAGATTCGAGGAACTAGATTTGGACCTGCGAGCG
rpp30_R_528_TCTCCACCTC	CAAGCAGAAGACGGCATACGAGATTCTCCACCTCAGATTTGGACCTGCGAGCG
rpp30_R_529_TCGTATTCCT	CAAGCAGAAGACGGCATACGAGATTCGTATTCCTAGATTTGGACCTGCGAGCG
rpp30_R_530_TCACCGATGG	CAAGCAGAAGACGGCATACGAGATTCACCGATGGAGATTTGGACCTGCGAGCG
rpp30_R_531_TAAGTCGTGG	CAAGCAGAAGACGGCATACGAGATTAAGTCGTGGAGATTTGGACCTGCGAGCG
rpp30_R_532_CAGGTATGTC	CAAGCAGAAGACGGCATACGAGATCAGGTATGTCAGATTTGGACCTGCGAGCG
rpp30_R_533_TACCAGACGG	CAAGCAGAAGACGGCATACGAGATTACCAGACGGAGATTTGGACCTGCGAGCG
rpp30_R_534_TGTAGCTATC	CAAGCAGAAGACGGCATACGAGATTGTAGCTATCAGATTTGGACCTGCGAGCG
rpp30_R_535_ACCTTGTCGT	CAAGCAGAAGACGGCATACGAGATACCTTGTCGTAGATTTGGACCTGCGAGCG
rpp30_R_536_GTACGTTGTT	CAAGCAGAAGACGGCATACGAGATGTACGTTGTTAGATTTGGACCTGCGAGCG
rpp30_R_537_CATGTTCGAA	CAAGCAGAAGACGGCATACGAGATCATGTTCGAAAGATTTGGACCTGCGAGCG
rpp30_R_538_TGTGTCGGAG	CAAGCAGAAGACGGCATACGAGATTGTGTCGGAGAGATTTGGACCTGCGAGCG
rpp30_R_539_GTCATGTGCG	CAAGCAGAAGACGGCATACGAGATGTCATGTGCGAGATTTGGACCTGCGAGCG
rpp30_R_540_GCATCGTAAG	CAAGCAGAAGACGGCATACGAGATGCATCGTAAGAGATTTGGACCTGCGAGCG
rpp30_R_541_GTGTATGTGG	CAAGCAGAAGACGGCATACGAGATGTGTATGTGGAGATTTGGACCTGCGAGCG
rpp30_R_542_TCGACTAACC	CAAGCAGAAGACGGCATACGAGATTCGACTAACCAGATTTGGACCTGCGAGCG
rpp30_R_543_ACACCATATC	CAAGCAGAAGACGGCATACGAGATACACCATATCAGATTTGGACCTGCGAGCG
rpp30_R_544_CGTAACTCAG	CAAGCAGAAGACGGCATACGAGATCGTAACTCAGAGATTTGGACCTGCGAGCG
rpp30_R_545_TCCGTGCGTA	CAAGCAGAAGACGGCATACGAGATTCCGTGCGTAAGATTTGGACCTGCGAGCG
rpp30_R_546_CTACGAGGTT	CAAGCAGAAGACGGCATACGAGATCTACGAGGTTAGATTTGGACCTGCGAGCG
rpp30_R_547_CCGTTCTTCA	CAAGCAGAAGACGGCATACGAGATCCGTTCTTCAAGATTTGGACCTGCGAGCG
rpp30_R_548_GGTCACGATC	CAAGCAGAAGACGGCATACGAGATGGTCACGATCAGATTTGGACCTGCGAGCG
rpp30_R_549_CGTATCAGGA	CAAGCAGAAGACGGCATACGAGATCGTATCAGGAAGATTTGGACCTGCGAGCG
rpp30_R_550_GTGCCATTGC	CAAGCAGAAGACGGCATACGAGATGTGCCATTGCAGATTTGGACCTGCGAGCG
rpp30_R_551_GTACAGAAGG	CAAGCAGAAGACGGCATACGAGATGTACAGAAGGAGATTTGGACCTGCGAGCG
rpp30_R_552_TGGTATCATG	CAAGCAGAAGACGGCATACGAGATTGGTATCATGAGATTTGGACCTGCGAGCG
rpp30_R_553_GTCTATCATG	CAAGCAGAAGACGGCATACGAGATGTCTATCATGAGATTTGGACCTGCGAGCG
rpp30_R_554_CTATCAGTCC	CAAGCAGAAGACGGCATACGAGATCTATCAGTCCAGATTTGGACCTGCGAGCG
rpp30_R_555_TCCTTAGCAA	CAAGCAGAAGACGGCATACGAGATTCCTTAGCAAAGATTTGGACCTGCGAGCG
rpp30_R_556_TGATGGACGG	CAAGCAGAAGACGGCATACGAGATTGATGGACGGAGATTTGGACCTGCGAGCG
rpp30_R_557_TTCTAAGTCG	CAAGCAGAAGACGGCATACGAGATTTCTAAGTCGAGATTTGGACCTGCGAGCG
rpp30_R_558_TTCACGTGCT	CAAGCAGAAGACGGCATACGAGATTTCACGTGCTAGATTTGGACCTGCGAGCG
rpp30_R_559_CATCTGCTCG	CAAGCAGAAGACGGCATACGAGATCATCTGCTCGAGATTTGGACCTGCGAGCG
rpp30_R_560_GATCGACGAT	CAAGCAGAAGACGGCATACGAGATGATCGACGATAGATTTGGACCTGCGAGCG
rpp30_R_561_TCGTCGGTAC	CAAGCAGAAGACGGCATACGAGATTCGTCGGTACAGATTTGGACCTGCGAGCG
rpp30_R_562_TGTGGTAGTT	CAAGCAGAAGACGGCATACGAGATTGTGGTAGTTAGATTTGGACCTGCGAGCG
rpp30_R_563_TTGGTGTCCG	CAAGCAGAAGACGGCATACGAGATTTGGTGTCCGAGATTTGGACCTGCGAGCG
rpp30_R_564_TGGTTCTCCG	CAAGCAGAAGACGGCATACGAGATTGGTTCTCCGAGATTTGGACCTGCGAGCG
rpp30_R_565_TCATCTACCG	CAAGCAGAAGACGGCATACGAGATTCATCTACCGAGATTTGGACCTGCGAGCG
rpp30_R_566_CTTAAGGCAT	CAAGCAGAAGACGGCATACGAGATCTTAAGGCATAGATTTGGACCTGCGAGCG
rpp30_R_567_CAGTGTGGTG	CAAGCAGAAGACGGCATACGAGATCAGTGTGGTGAGATTTGGACCTGCGAGCG
rpp30_R_568_TCCAGGTATT	CAAGCAGAAGACGGCATACGAGATTCCAGGTATTAGATTTGGACCTGCGAGCG
rpp30_R_569_GGCCTACACA	CAAGCAGAAGACGGCATACGAGATGGCCTACACAAGATTTGGACCTGCGAGCG
rpp30_R_570_TTAGAGCTTC	CAAGCAGAAGACGGCATACGAGATTTAGAGCTTCAGATTTGGACCTGCGAGCG
rpp30_R_571_CTTACGGAGC	CAAGCAGAAGACGGCATACGAGATCTTACGGAGCAGATTTGGACCTGCGAGCG
rpp30_R_572_GTGTGTTAAC	CAAGCAGAAGACGGCATACGAGATGTGTGTTAACAGATTTGGACCTGCGAGCG
rpp30_R_573_CAACCGATAT	CAAGCAGAAGACGGCATACGAGATCAACCGATATAGATTTGGACCTGCGAGCG
rpp30_R_574_GACCTGAGTT	CAAGCAGAAGACGGCATACGAGATGACCTGAGTTAGATTTGGACCTGCGAGCG
rpp30_R_575_CGGTGTTATT	CAAGCAGAAGACGGCATACGAGATCGGTGTTATTAGATTTGGACCTGCGAGCG
rpp30_R_576_TGCCTTGCAT	CAAGCAGAAGACGGCATACGAGATTGCCTTGCATAGATTTGGACCTGCGAGCG
rpp30_R_577_CTAACCTCTA	CAAGCAGAAGACGGCATACGAGATCTAACCTCTAAGATTTGGACCTGCGAGCG
rpp30_R_578_GACCTTCAGT	CAAGCAGAAGACGGCATACGAGATGACCTTCAGTAGATTTGGACCTGCGAGCG
rpp30_R_579_CACTTCGCCT	CAAGCAGAAGACGGCATACGAGATCACTTCGCCTAGATTTGGACCTGCGAGCG
rpp30_R_580_TTCAGGTAAC	CAAGCAGAAGACGGCATACGAGATTTCAGGTAACAGATTTGGACCTGCGAGCG
rpp30_R_581_GCGTGCTATG	CAAGCAGAAGACGGCATACGAGATGCGTGCTATGAGATTTGGACCTGCGAGCG
rpp30_R_582_TACCACACCT	CAAGCAGAAGACGGCATACGAGATTACCACACCTAGATTTGGACCTGCGAGCG
rpp30_R_583_TCTTCTAGAG	CAAGCAGAAGACGGCATACGAGATTCTTCTAGAGAGATTTGGACCTGCGAGCG
rpp30_R_584_TACCGATGAC	CAAGCAGAAGACGGCATACGAGATTACCGATGACAGATTTGGACCTGCGAGCG
rpp30_R_585_ACTCGGAGAG	CAAGCAGAAGACGGCATACGAGATACTCGGAGAGAGATTTGGACCTGCGAGCG
rpp30_R_586_GTATGTGTCA	CAAGCAGAAGACGGCATACGAGATGTATGTGTCAAGATTTGGACCTGCGAGCG
rpp30_R_587_CATAAGGCTG	CAAGCAGAAGACGGCATACGAGATCATAAGGCTGAGATTTGGACCTGCGAGCG
rpp30_R_588_TGGAGGCCTT	CAAGCAGAAGACGGCATACGAGATTGGAGGCCTTAGATTTGGACCTGCGAGCG
rpp30_R_589_GATCTAGGCG	CAAGCAGAAGACGGCATACGAGATGATCTAGGCGAGATTTGGACCTGCGAGCG
rpp30_R_590_TGACTCCAAC	CAAGCAGAAGACGGCATACGAGATTGACTCCAACAGATTTGGACCTGCGAGCG
rpp30_R_591_TCTACATGCT	CAAGCAGAAGACGGCATACGAGATTCTACATGCTAGATTTGGACCTGCGAGCG
rpp30_R_592_TCCAAGGTAC	CAAGCAGAAGACGGCATACGAGATTCCAAGGTACAGATTTGGACCTGCGAGCG
rpp30_R_593_TCTACGTGAA	CAAGCAGAAGACGGCATACGAGATTCTACGTGAAAGATTTGGACCTGCGAGCG
rpp30_R_594_GTCCACTAGT	CAAGCAGAAGACGGCATACGAGATGTCCACTAGTAGATTTGGACCTGCGAGCG
rpp30_R_595_CATGGAGCCA	CAAGCAGAAGACGGCATACGAGATCATGGAGCCAAGATTTGGACCTGCGAGCG
rpp30_R_596_GCTGCATTGT	CAAGCAGAAGACGGCATACGAGATGCTGCATTGTAGATTTGGACCTGCGAGCG
rpp30_R_597_TGCGGCTAAC	CAAGCAGAAGACGGCATACGAGATTGCGGCTAACAGATTTGGACCTGCGAGCG
rpp30_R_598_ACGGATGTTG	CAAGCAGAAGACGGCATACGAGATACGGATGTTGAGATTTGGACCTGCGAGCG
rpp30_R_599_ATAGGTATCG	CAAGCAGAAGACGGCATACGAGATATAGGTATCGAGATTTGGACCTGCGAGCG
rpp30_R_600_GTTAACCGAC	CAAGCAGAAGACGGCATACGAGATGTTAACCGACAGATTTGGACCTGCGAGCG
rpp30_R_601_GTAAGCTCAA	CAAGCAGAAGACGGCATACGAGATGTAAGCTCAAAGATTTGGACCTGCGAGCG
rpp30_R_602_TCTCAGAGAA	CAAGCAGAAGACGGCATACGAGATTCTCAGAGAAAGATTTGGACCTGCGAGCG
rpp30_R_603_TTCGGTTGAC	CAAGCAGAAGACGGCATACGAGATTTCGGTTGACAGATTTGGACCTGCGAGCG
rpp30_R_604_GGACTTGCGA	CAAGCAGAAGACGGCATACGAGATGGACTTGCGAAGATTTGGACCTGCGAGCG
rpp30_R_605_ACGGTAGTCC	CAAGCAGAAGACGGCATACGAGATACGGTAGTCCAGATTTGGACCTGCGAGCG
rpp30_R_606_TCCGAGACTT	CAAGCAGAAGACGGCATACGAGATTCCGAGACTTAGATTTGGACCTGCGAGCG
rpp30_R_607_CAGGATATGA	CAAGCAGAAGACGGCATACGAGATCAGGATATGAAGATTTGGACCTGCGAGCG
rpp30_R_608_CGGTATTAGA	CAAGCAGAAGACGGCATACGAGATCGGTATTAGAAGATTTGGACCTGCGAGCG
rpp30_R_609_TGAAGAGTGG	CAAGCAGAAGACGGCATACGAGATTGAAGAGTGGAGATTTGGACCTGCGAGCG
rpp30_R_610_TCGGTAAGGA	CAAGCAGAAGACGGCATACGAGATTCGGTAAGGAAGATTTGGACCTGCGAGCG
rpp30_R_611_TTGGATTGGT	CAAGCAGAAGACGGCATACGAGATTTGGATTGGTAGATTTGGACCTGCGAGCG
rpp30_R_612_TCGCCACACA	CAAGCAGAAGACGGCATACGAGATTCGCCACACAAGATTTGGACCTGCGAGCG
rpp30_R_613_TGAGTGAGAT	CAAGCAGAAGACGGCATACGAGATTGAGTGAGATAGATTTGGACCTGCGAGCG
rpp30_R_614_GTGGCAATGT	CAAGCAGAAGACGGCATACGAGATGTGGCAATGTAGATTTGGACCTGCGAGCG
rpp30_R_615_AGAAGTGGAA	CAAGCAGAAGACGGCATACGAGATAGAAGTGGAAAGATTTGGACCTGCGAGCG
rpp30_R_616_GTGAGTTGAT	CAAGCAGAAGACGGCATACGAGATGTGAGTTGATAGATTTGGACCTGCGAGCG
rpp30_R_617_GAAGTGAAGT	CAAGCAGAAGACGGCATACGAGATGAAGTGAAGTAGATTTGGACCTGCGAGCG
rpp30_R_618_CAGAGGTGTT	CAAGCAGAAGACGGCATACGAGATCAGAGGTGTTAGATTTGGACCTGCGAGCG
rpp30_R_619_TTGTGTAGAG	CAAGCAGAAGACGGCATACGAGATTTGTGTAGAGAGATTTGGACCTGCGAGCG
rpp30_R_620_TCATGGTGGT	CAAGCAGAAGACGGCATACGAGATTCATGGTGGTAGATTTGGACCTGCGAGCG
rpp30_R_621_CAGAGTTAGT	CAAGCAGAAGACGGCATACGAGATCAGAGTTAGTAGATTTGGACCTGCGAGCG
rpp30_R_622_GTGTTGTGTT	CAAGCAGAAGACGGCATACGAGATGTGTTGTGTTAGATTTGGACCTGCGAGCG
rpp30_R_623_GGTTGCGGTT	CAAGCAGAAGACGGCATACGAGATGGTTGCGGTTAGATTTGGACCTGCGAGCG
rpp30_R_624_GTCAATGGTT	CAAGCAGAAGACGGCATACGAGATGTCAATGGTTAGATTTGGACCTGCGAGCG
rpp30_R_625_GGTATTGTGA	CAAGCAGAAGACGGCATACGAGATGGTATTGTGAAGATTTGGACCTGCGAGCG
rpp30_R_626_GGAATGGAGT	CAAGCAGAAGACGGCATACGAGATGGAATGGAGTAGATTTGGACCTGCGAGCG
rpp30_R_627_TGAGATCAGT	CAAGCAGAAGACGGCATACGAGATTGAGATCAGTAGATTTGGACCTGCGAGCG
rpp30_R_628_TTAGCAGATC	CAAGCAGAAGACGGCATACGAGATTTAGCAGATCAGATTTGGACCTGCGAGCG
rpp30_R_629_GTGGTGATTG	CAAGCAGAAGACGGCATACGAGATGTGGTGATTGAGATTTGGACCTGCGAGCG
rpp30_R_630_TGATGTCTGT	CAAGCAGAAGACGGCATACGAGATTGATGTCTGTAGATTTGGACCTGCGAGCG
rpp30_R_631_TGTTCGGCAA	CAAGCAGAAGACGGCATACGAGATTGTTCGGCAAAGATTTGGACCTGCGAGCG
rpp30_R_632_TCGGTATCCA	CAAGCAGAAGACGGCATACGAGATTCGGTATCCAAGATTTGGACCTGCGAGCG
rpp30_R_633_GTGGTTGGTG	CAAGCAGAAGACGGCATACGAGATGTGGTTGGTGAGATTTGGACCTGCGAGCG
rpp30_R_634_GAGGATCTTG	CAAGCAGAAGACGGCATACGAGATGAGGATCTTGAGATTTGGACCTGCGAGCG
rpp30_R_635_TCGGTTATAG	CAAGCAGAAGACGGCATACGAGATTCGGTTATAGAGATTTGGACCTGCGAGCG
rpp30_R_636_GGATGGTATC	CAAGCAGAAGACGGCATACGAGATGGATGGTATCAGATTTGGACCTGCGAGCG
rpp30_R_637_TACGAACGAG	CAAGCAGAAGACGGCATACGAGATTACGAACGAGAGATTTGGACCTGCGAGCG
rpp30_R_638_GAACAGTTGT	CAAGCAGAAGACGGCATACGAGATGAACAGTTGTAGATTTGGACCTGCGAGCG
rpp30_R_639_GTGGTTCATT	CAAGCAGAAGACGGCATACGAGATGTGGTTCATTAGATTTGGACCTGCGAGCG
rpp30_R_640_GTCTAGATGT	CAAGCAGAAGACGGCATACGAGATGTCTAGATGTAGATTTGGACCTGCGAGCG
rpp30_R_641_GGTGAATTGA	CAAGCAGAAGACGGCATACGAGATGGTGAATTGAAGATTTGGACCTGCGAGCG
rpp30_R_642_TGGACGATAA	CAAGCAGAAGACGGCATACGAGATTGGACGATAAAGATTTGGACCTGCGAGCG
rpp30_R_643_GGTGATAAGA	CAAGCAGAAGACGGCATACGAGATGGTGATAAGAAGATTTGGACCTGCGAGCG
rpp30_R_644_TGCATGTAGG	CAAGCAGAAGACGGCATACGAGATTGCATGTAGGAGATTTGGACCTGCGAGCG
rpp30_R_645_TCCAGTGTGT	CAAGCAGAAGACGGCATACGAGATTCCAGTGTGTAGATTTGGACCTGCGAGCG
rpp30_R_646_GTCAACTACA	CAAGCAGAAGACGGCATACGAGATGTCAACTACAAGATTTGGACCTGCGAGCG
rpp30_R_647_TCCTCTCCAT	CAAGCAGAAGACGGCATACGAGATTCCTCTCCATAGATTTGGACCTGCGAGCG
rpp30_R_648_GTAATCGACT	CAAGCAGAAGACGGCATACGAGATGTAATCGACTAGATTTGGACCTGCGAGCG
rpp30_R_649_TAGCGTGACT	CAAGCAGAAGACGGCATACGAGATTAGCGTGACTAGATTTGGACCTGCGAGCG
rpp30_R_650_GTATAGGTGA	CAAGCAGAAGACGGCATACGAGATGTATAGGTGAAGATTTGGACCTGCGAGCG
rpp30_R_651_TGACGGTATA	CAAGCAGAAGACGGCATACGAGATTGACGGTATAAGATTTGGACCTGCGAGCG
rpp30_R_652_TACCTAATGG	CAAGCAGAAGACGGCATACGAGATTACCTAATGGAGATTTGGACCTGCGAGCG
rpp30_R_653_TCATTACGAG	CAAGCAGAAGACGGCATACGAGATTCATTACGAGAGATTTGGACCTGCGAGCG
rpp30_R_654_TTCACCATGT	CAAGCAGAAGACGGCATACGAGATTTCACCATGTAGATTTGGACCTGCGAGCG
rpp30_R_655_GTCTGTAGAA	CAAGCAGAAGACGGCATACGAGATGTCTGTAGAAAGATTTGGACCTGCGAGCG
rpp30_R_656_GTTCACAACT	CAAGCAGAAGACGGCATACGAGATGTTCACAACTAGATTTGGACCTGCGAGCG
rpp30_R_657_TACTCCTATC	CAAGCAGAAGACGGCATACGAGATTACTCCTATCAGATTTGGACCTGCGAGCG
rpp30_R_658_GTAGCGATAG	CAAGCAGAAGACGGCATACGAGATGTAGCGATAGAGATTTGGACCTGCGAGCG
rpp30_R_659_GGAGAGCGTT	CAAGCAGAAGACGGCATACGAGATGGAGAGCGTTAGATTTGGACCTGCGAGCG
rpp30_R_660_TATGCGTTAG	CAAGCAGAAGACGGCATACGAGATTATGCGTTAGAGATTTGGACCTGCGAGCG
rpp30_R_661_TTGACAGACA	CAAGCAGAAGACGGCATACGAGATTTGACAGACAAGATTTGGACCTGCGAGCG
rpp30_R_662_TGGATGACAT	CAAGCAGAAGACGGCATACGAGATTGGATGACATAGATTTGGACCTGCGAGCG
rpp30_R_663_GGTCTGAGAT	CAAGCAGAAGACGGCATACGAGATGGTCTGAGATAGATTTGGACCTGCGAGCG
rpp30_R_664_GGTAATTCTC	CAAGCAGAAGACGGCATACGAGATGGTAATTCTCAGATTTGGACCTGCGAGCG
rpp30_R_665_GGTAGTGTAT	CAAGCAGAAGACGGCATACGAGATGGTAGTGTATAGATTTGGACCTGCGAGCG
rpp30_R_666_TTCCTGTAGT	CAAGCAGAAGACGGCATACGAGATTTCCTGTAGTAGATTTGGACCTGCGAGCG
rpp30_R_667_GTGGTAAGAA	CAAGCAGAAGACGGCATACGAGATGTGGTAAGAAAGATTTGGACCTGCGAGCG
rpp30_R_668_TGTCTCCTCA	CAAGCAGAAGACGGCATACGAGATTGTCTCCTCAAGATTTGGACCTGCGAGCG
rpp30_R_669_GGTGAAGAGT	CAAGCAGAAGACGGCATACGAGATGGTGAAGAGTAGATTTGGACCTGCGAGCG
rpp30_R_670_TTGTGTGTTG	CAAGCAGAAGACGGCATACGAGATTTGTGTGTTGAGATTTGGACCTGCGAGCG
rpp30_R_671_GTAGAGAGGA	CAAGCAGAAGACGGCATACGAGATGTAGAGAGGAAGATTTGGACCTGCGAGCG
rpp30_R_672_TCCAACGAAG	CAAGCAGAAGACGGCATACGAGATTCCAACGAAGAGATTTGGACCTGCGAGCG
rpp30_R_673_TACGGTTACT	CAAGCAGAAGACGGCATACGAGATTACGGTTACTAGATTTGGACCTGCGAGCG
rpp30_R_674_TACCAGTAAG	CAAGCAGAAGACGGCATACGAGATTACCAGTAAGAGATTTGGACCTGCGAGCG
rpp30_R_675_GTGTTCCAAT	CAAGCAGAAGACGGCATACGAGATGTGTTCCAATAGATTTGGACCTGCGAGCG
rpp30_R_676_TGGCTGGATC	CAAGCAGAAGACGGCATACGAGATTGGCTGGATCAGATTTGGACCTGCGAGCG
rpp30_R_677_GTTGGCATTC	CAAGCAGAAGACGGCATACGAGATGTTGGCATTCAGATTTGGACCTGCGAGCG
rpp30_R_678_TAGGTACTAG	CAAGCAGAAGACGGCATACGAGATTAGGTACTAGAGATTTGGACCTGCGAGCG
rpp30_R_679_GTTCACAGAA	CAAGCAGAAGACGGCATACGAGATGTTCACAGAAAGATTTGGACCTGCGAGCG
rpp30_R_680_TGCTTCGGAT	CAAGCAGAAGACGGCATACGAGATTGCTTCGGATAGATTTGGACCTGCGAGCG
rpp30_R_681_TTCAACTTCC	CAAGCAGAAGACGGCATACGAGATTTCAACTTCCAGATTTGGACCTGCGAGCG
rpp30_R_682_TGTCACATAG	CAAGCAGAAGACGGCATACGAGATTGTCACATAGAGATTTGGACCTGCGAGCG
rpp30_R_683_TGCTACCATT	CAAGCAGAAGACGGCATACGAGATTGCTACCATTAGATTTGGACCTGCGAGCG
rpp30_R_684_TTGGAAGAGT	CAAGCAGAAGACGGCATACGAGATTTGGAAGAGTAGATTTGGACCTGCGAGCG
rpp30_R_685_TTCTCCTACT	CAAGCAGAAGACGGCATACGAGATTTCTCCTACTAGATTTGGACCTGCGAGCG
rpp30_R_686_TGCATGGATA	CAAGCAGAAGACGGCATACGAGATTGCATGGATAAGATTTGGACCTGCGAGCG
rpp30_R_687_TTAGCGATGA	CAAGCAGAAGACGGCATACGAGATTTAGCGATGAAGATTTGGACCTGCGAGCG
rpp30_R_688_TTCAAGGCTA	CAAGCAGAAGACGGCATACGAGATTTCAAGGCTAAGATTTGGACCTGCGAGCG
rpp30_R_689_GTAGGTATGC	CAAGCAGAAGACGGCATACGAGATGTAGGTATGCAGATTTGGACCTGCGAGCG
rpp30_R_690_GTCAACCAAG	CAAGCAGAAGACGGCATACGAGATGTCAACCAAGAGATTTGGACCTGCGAGCG
rpp30_R_691_TCGATCAGGC	CAAGCAGAAGACGGCATACGAGATTCGATCAGGCAGATTTGGACCTGCGAGCG
rpp30_R_692_TGTCTGACTC	CAAGCAGAAGACGGCATACGAGATTGTCTGACTCAGATTTGGACCTGCGAGCG
rpp30_R_693_CTTGCGCCAT	CAAGCAGAAGACGGCATACGAGATCTTGCGCCATAGATTTGGACCTGCGAGCG
rpp30_R_694_TCTCTCTGAC	CAAGCAGAAGACGGCATACGAGATTCTCTCTGACAGATTTGGACCTGCGAGCG
rpp30_R_695_TCCTTAAGCC	CAAGCAGAAGACGGCATACGAGATTCCTTAAGCCAGATTTGGACCTGCGAGCG
rpp30_R_696_AGCTATGCCA	CAAGCAGAAGACGGCATACGAGATAGCTATGCCAAGATTTGGACCTGCGAGCG
rpp30_R_697_AGCAGTCCTG	CAAGCAGAAGACGGCATACGAGATAGCAGTCCTGAGATTTGGACCTGCGAGCG
rpp30_R_698_TACCGCCAGT	CAAGCAGAAGACGGCATACGAGATTACCGCCAGTAGATTTGGACCTGCGAGCG
rpp30_R_699_TCTCCAGTGT	CAAGCAGAAGACGGCATACGAGATTCTCCAGTGTAGATTTGGACCTGCGAGCG
rpp30_R_700_TCGTCATAAC	CAAGCAGAAGACGGCATACGAGATTCGTCATAACAGATTTGGACCTGCGAGCG
rpp30_R_701_TGTCTACGTT	CAAGCAGAAGACGGCATACGAGATTGTCTACGTTAGATTTGGACCTGCGAGCG
rpp30_R_702_GTCCAACGTG	CAAGCAGAAGACGGCATACGAGATGTCCAACGTGAGATTTGGACCTGCGAGCG
rpp30_R_703_TCTCTTGAAG	CAAGCAGAAGACGGCATACGAGATTCTCTTGAAGAGATTTGGACCTGCGAGCG
rpp30_R_704_TAACATGAGC	CAAGCAGAAGACGGCATACGAGATTAACATGAGCAGATTTGGACCTGCGAGCG
rpp30_R_705_TCTGTTCGTT	CAAGCAGAAGACGGCATACGAGATTCTGTTCGTTAGATTTGGACCTGCGAGCG
rpp30_R_706_GGAGGCAATA	CAAGCAGAAGACGGCATACGAGATGGAGGCAATAAGATTTGGACCTGCGAGCG
rpp30_R_707_TTGATACTCG	CAAGCAGAAGACGGCATACGAGATTTGATACTCGAGATTTGGACCTGCGAGCG
rpp30_R_708_TTCAGAGATG	CAAGCAGAAGACGGCATACGAGATTTCAGAGATGAGATTTGGACCTGCGAGCG
rpp30_R_709_TGAGTCAACG	CAAGCAGAAGACGGCATACGAGATTGAGTCAACGAGATTTGGACCTGCGAGCG
rpp30_R_710_CCTTACGTTG	CAAGCAGAAGACGGCATACGAGATCCTTACGTTGAGATTTGGACCTGCGAGCG
rpp30_R_711_TGGAACTACA	CAAGCAGAAGACGGCATACGAGATTGGAACTACAAGATTTGGACCTGCGAGCG
rpp30_R_712_TAGCGTCCTA	CAAGCAGAAGACGGCATACGAGATTAGCGTCCTAAGATTTGGACCTGCGAGCG
rpp30_R_713_GTTGAGCAAT	CAAGCAGAAGACGGCATACGAGATGTTGAGCAATAGATTTGGACCTGCGAGCG
rpp30_R_714_GGCTATTGGT	CAAGCAGAAGACGGCATACGAGATGGCTATTGGTAGATTTGGACCTGCGAGCG
rpp30_R_715_TCGTTGACAC	CAAGCAGAAGACGGCATACGAGATTCGTTGACACAGATTTGGACCTGCGAGCG
rpp30_R_716_TGCCAGATGT	CAAGCAGAAGACGGCATACGAGATTGCCAGATGTAGATTTGGACCTGCGAGCG
rpp30_R_717_GTCAGGCTAC	CAAGCAGAAGACGGCATACGAGATGTCAGGCTACAGATTTGGACCTGCGAGCG
rpp30_R_718_TGCTACTGTC	CAAGCAGAAGACGGCATACGAGATTGCTACTGTCAGATTTGGACCTGCGAGCG
rpp30_R_719_TGCTCGTCAT	CAAGCAGAAGACGGCATACGAGATTGCTCGTCATAGATTTGGACCTGCGAGCG
rpp30_R_720_TGCTGTGTAA	CAAGCAGAAGACGGCATACGAGATTGCTGTGTAAAGATTTGGACCTGCGAGCG
rpp30_R_721_TAGAACTCGT	CAAGCAGAAGACGGCATACGAGATTAGAACTCGTAGATTTGGACCTGCGAGCG
rpp30_R_722_TCACATCCTG	CAAGCAGAAGACGGCATACGAGATTCACATCCTGAGATTTGGACCTGCGAGCG
rpp30_R_723_AGAGAAGTGG	CAAGCAGAAGACGGCATACGAGATAGAGAAGTGGAGATTTGGACCTGCGAGCG
rpp30_R_724_TCACGTCTGG	CAAGCAGAAGACGGCATACGAGATTCACGTCTGGAGATTTGGACCTGCGAGCG
rpp30_R_725_TCGCGACGTT	CAAGCAGAAGACGGCATACGAGATTCGCGACGTTAGATTTGGACCTGCGAGCG
rpp30_R_726_TGTACTAAGC	CAAGCAGAAGACGGCATACGAGATTGTACTAAGCAGATTTGGACCTGCGAGCG
rpp30_R_727_GGTCATGGAA	CAAGCAGAAGACGGCATACGAGATGGTCATGGAAAGATTTGGACCTGCGAGCG
rpp30_R_728_GGTCAAGTAG	CAAGCAGAAGACGGCATACGAGATGGTCAAGTAGAGATTTGGACCTGCGAGCG
rpp30_R_729_TCAGCATGGA	CAAGCAGAAGACGGCATACGAGATTCAGCATGGAAGATTTGGACCTGCGAGCG
rpp30_R_730_TAACGCTGTT	CAAGCAGAAGACGGCATACGAGATTAACGCTGTTAGATTTGGACCTGCGAGCG
rpp30_R_731_GTAGAACTGG	CAAGCAGAAGACGGCATACGAGATGTAGAACTGGAGATTTGGACCTGCGAGCG
rpp30_R_732_TGGCTACCTG	CAAGCAGAAGACGGCATACGAGATTGGCTACCTGAGATTTGGACCTGCGAGCG
rpp30_R_733_CGTACCAACT	CAAGCAGAAGACGGCATACGAGATCGTACCAACTAGATTTGGACCTGCGAGCG
rpp30_R_734_TAGAGAGTAG	CAAGCAGAAGACGGCATACGAGATTAGAGAGTAGAGATTTGGACCTGCGAGCG
rpp30_R_735_TGTGTTAGCG	CAAGCAGAAGACGGCATACGAGATTGTGTTAGCGAGATTTGGACCTGCGAGCG
rpp30_R_736_TACAACGGCT	CAAGCAGAAGACGGCATACGAGATTACAACGGCTAGATTTGGACCTGCGAGCG
rpp30_R_737_GGCTGGTGAA	CAAGCAGAAGACGGCATACGAGATGGCTGGTGAAAGATTTGGACCTGCGAGCG
rpp30_R_738_TGAGTAGAGG	CAAGCAGAAGACGGCATACGAGATTGAGTAGAGGAGATTTGGACCTGCGAGCG
rpp30_R_739_GGCTTAGGTA	CAAGCAGAAGACGGCATACGAGATGGCTTAGGTAAGATTTGGACCTGCGAGCG
rpp30_R_740_TCTAAGCTCA	CAAGCAGAAGACGGCATACGAGATTCTAAGCTCAAGATTTGGACCTGCGAGCG
rpp30_R_741_CGACTTCTTG	CAAGCAGAAGACGGCATACGAGATCGACTTCTTGAGATTTGGACCTGCGAGCG
rpp30_R_742_GTTGAGATGG	CAAGCAGAAGACGGCATACGAGATGTTGAGATGGAGATTTGGACCTGCGAGCG
rpp30_R_743_TTGGATACAG	CAAGCAGAAGACGGCATACGAGATTTGGATACAGAGATTTGGACCTGCGAGCG
rpp30_R_744_TTATCCAGGA	CAAGCAGAAGACGGCATACGAGATTTATCCAGGAAGATTTGGACCTGCGAGCG
rpp30_R_745_TTGCAACTGT	CAAGCAGAAGACGGCATACGAGATTTGCAACTGTAGATTTGGACCTGCGAGCG
rpp30_R_746_ACGACCGATA	CAAGCAGAAGACGGCATACGAGATACGACCGATAAGATTTGGACCTGCGAGCG
rpp30_R_747_CTCAGGCCTT	CAAGCAGAAGACGGCATACGAGATCTCAGGCCTTAGATTTGGACCTGCGAGCG
rpp30_R_748_TTACACGAGG	CAAGCAGAAGACGGCATACGAGATTTACACGAGGAGATTTGGACCTGCGAGCG
rpp30_R_749_TAACTCCTTG	CAAGCAGAAGACGGCATACGAGATTAACTCCTTGAGATTTGGACCTGCGAGCG
rpp30_R_750_CATTCACGAA	CAAGCAGAAGACGGCATACGAGATCATTCACGAAAGATTTGGACCTGCGAGCG
rpp30_R_751_GGTGTCACAA	CAAGCAGAAGACGGCATACGAGATGGTGTCACAAAGATTTGGACCTGCGAGCG
rpp30_R_752_TGTAGACAAC	CAAGCAGAAGACGGCATACGAGATTGTAGACAACAGATTTGGACCTGCGAGCG
rpp30_R_753_TACGGAGTAC	CAAGCAGAAGACGGCATACGAGATTACGGAGTACAGATTTGGACCTGCGAGCG
rpp30_R_754_TTAGCAGTGT	CAAGCAGAAGACGGCATACGAGATTTAGCAGTGTAGATTTGGACCTGCGAGCG
rpp30_R_755_ACTTCATCTC	CAAGCAGAAGACGGCATACGAGATACTTCATCTCAGATTTGGACCTGCGAGCG
rpp30_R_756_CTGTTAGAAC	CAAGCAGAAGACGGCATACGAGATCTGTTAGAACAGATTTGGACCTGCGAGCG
rpp30_R_757_TTCGGTACAT	CAAGCAGAAGACGGCATACGAGATTTCGGTACATAGATTTGGACCTGCGAGCG
rpp30_R_758_TTCGGAACTG	CAAGCAGAAGACGGCATACGAGATTTCGGAACTGAGATTTGGACCTGCGAGCG
rpp30_R_759_GTTAACTGGT	CAAGCAGAAGACGGCATACGAGATGTTAACTGGTAGATTTGGACCTGCGAGCG
rpp30_R_760_TGGTAGGCTC	CAAGCAGAAGACGGCATACGAGATTGGTAGGCTCAGATTTGGACCTGCGAGCG
rpp30_R_761_TTATGGAACC	CAAGCAGAAGACGGCATACGAGATTTATGGAACCAGATTTGGACCTGCGAGCG
rpp30_R_762_GAGGCGTTGT	CAAGCAGAAGACGGCATACGAGATGAGGCGTTGTAGATTTGGACCTGCGAGCG
rpp30_R_763_TACCGGCTAC	CAAGCAGAAGACGGCATACGAGATTACCGGCTACAGATTTGGACCTGCGAGCG
rpp30_R_764_GTTCTAGTGA	CAAGCAGAAGACGGCATACGAGATGTTCTAGTGAAGATTTGGACCTGCGAGCG
rpp30_R_765_GTTGAAGCTC	CAAGCAGAAGACGGCATACGAGATGTTGAAGCTCAGATTTGGACCTGCGAGCG
rpp30_R_766_GGAGTAACTG	CAAGCAGAAGACGGCATACGAGATGGAGTAACTGAGATTTGGACCTGCGAGCG
rpp30_R_767_CTACACTATC	CAAGCAGAAGACGGCATACGAGATCTACACTATCAGATTTGGACCTGCGAGCG
rpp30_R_768_TGCAAGTCCG	CAAGCAGAAGACGGCATACGAGATTGCAAGTCCGAGATTTGGACCTGCGAGCG
rpp30_R_769_CTTCCACCGA	CAAGCAGAAGACGGCATACGAGATCTTCCACCGAAGATTTGGACCTGCGAGCG
rpp30_R_770_TATCCTCACT	CAAGCAGAAGACGGCATACGAGATTATCCTCACTAGATTTGGACCTGCGAGCG
rpp30_R_771_CATCACGTGT	CAAGCAGAAGACGGCATACGAGATCATCACGTGTAGATTTGGACCTGCGAGCG
rpp30_R_772_ATCAGCTCAG	CAAGCAGAAGACGGCATACGAGATATCAGCTCAGAGATTTGGACCTGCGAGCG
rpp30_R_773_TTAGGTGCCT	CAAGCAGAAGACGGCATACGAGATTTAGGTGCCTAGATTTGGACCTGCGAGCG
rpp30_R_774_CTAGCTCAAT	CAAGCAGAAGACGGCATACGAGATCTAGCTCAATAGATTTGGACCTGCGAGCG
rpp30_R_775_CAACGATTGT	CAAGCAGAAGACGGCATACGAGATCAACGATTGTAGATTTGGACCTGCGAGCG
rpp30_R_776_GTCTCCATGC	CAAGCAGAAGACGGCATACGAGATGTCTCCATGCAGATTTGGACCTGCGAGCG
rpp30_R_777_TTCGGACTAA	CAAGCAGAAGACGGCATACGAGATTTCGGACTAAAGATTTGGACCTGCGAGCG
rpp30_R_778_TATGAGGCAT	CAAGCAGAAGACGGCATACGAGATTATGAGGCATAGATTTGGACCTGCGAGCG
rpp30_R_779_GCGTGTGATA	CAAGCAGAAGACGGCATACGAGATGCGTGTGATAAGATTTGGACCTGCGAGCG
rpp30_R_780_TACGCTGAAG	CAAGCAGAAGACGGCATACGAGATTACGCTGAAGAGATTTGGACCTGCGAGCG
rpp30_R_781_TACTGTCTCA	CAAGCAGAAGACGGCATACGAGATTACTGTCTCAAGATTTGGACCTGCGAGCG
rpp30_R_782_GGTTGGTCAC	CAAGCAGAAGACGGCATACGAGATGGTTGGTCACAGATTTGGACCTGCGAGCG
rpp30_R_783_GACACGGTAT	CAAGCAGAAGACGGCATACGAGATGACACGGTATAGATTTGGACCTGCGAGCG
rpp30_R_784_TTCAACCGTG	CAAGCAGAAGACGGCATACGAGATTTCAACCGTGAGATTTGGACCTGCGAGCG
rpp30_R_785_TCCAACAGCG	CAAGCAGAAGACGGCATACGAGATTCCAACAGCGAGATTTGGACCTGCGAGCG
rpp30_R_786_TCTTGTCAGC	CAAGCAGAAGACGGCATACGAGATTCTTGTCAGCAGATTTGGACCTGCGAGCG
rpp30_R_787_TATCGTCATC	CAAGCAGAAGACGGCATACGAGATTATCGTCATCAGATTTGGACCTGCGAGCG
rpp30_R_788_TTAGGATCCA	CAAGCAGAAGACGGCATACGAGATTTAGGATCCAAGATTTGGACCTGCGAGCG
rpp30_R_789_TGTGGTTCTG	CAAGCAGAAGACGGCATACGAGATTGTGGTTCTGAGATTTGGACCTGCGAGCG
rpp30_R_790_TGCGTGGTCA	CAAGCAGAAGACGGCATACGAGATTGCGTGGTCAAGATTTGGACCTGCGAGCG
rpp30_R_791_GGATTCGCTT	CAAGCAGAAGACGGCATACGAGATGGATTCGCTTAGATTTGGACCTGCGAGCG
rpp30_R_792_TTCGCGTTAA	CAAGCAGAAGACGGCATACGAGATTTCGCGTTAAAGATTTGGACCTGCGAGCG
rpp30_R_793_TCATCGTCGA	CAAGCAGAAGACGGCATACGAGATTCATCGTCGAAGATTTGGACCTGCGAGCG
rpp30_R_794_TGTCTTGCTA	CAAGCAGAAGACGGCATACGAGATTGTCTTGCTAAGATTTGGACCTGCGAGCG
rpp30_R_795_CCGAGAAGAA	CAAGCAGAAGACGGCATACGAGATCCGAGAAGAAAGATTTGGACCTGCGAGCG
rpp30_R_796_TTAGACACTC	CAAGCAGAAGACGGCATACGAGATTTAGACACTCAGATTTGGACCTGCGAGCG
rpp30_R_797_TACGTGTAGA	CAAGCAGAAGACGGCATACGAGATTACGTGTAGAAGATTTGGACCTGCGAGCG
rpp30_R_798_TTGCCAGCTT	CAAGCAGAAGACGGCATACGAGATTTGCCAGCTTAGATTTGGACCTGCGAGCG
rpp30_R_799_ACCTCTCGGA	CAAGCAGAAGACGGCATACGAGATACCTCTCGGAAGATTTGGACCTGCGAGCG
rpp30_R_800_GCTTGCTCCT	CAAGCAGAAGACGGCATACGAGATGCTTGCTCCTAGATTTGGACCTGCGAGCG
rpp30_R_801_TCCGATTCTC	CAAGCAGAAGACGGCATACGAGATTCCGATTCTCAGATTTGGACCTGCGAGCG
rpp30_R_802_TTGTGTGCGT	CAAGCAGAAGACGGCATACGAGATTTGTGTGCGTAGATTTGGACCTGCGAGCG
rpp30_R_803_GTTCCACATT	CAAGCAGAAGACGGCATACGAGATGTTCCACATTAGATTTGGACCTGCGAGCG
rpp30_R_804_GGAGAGAATC	CAAGCAGAAGACGGCATACGAGATGGAGAGAATCAGATTTGGACCTGCGAGCG
rpp30_R_805_GTGTAAGCAC	CAAGCAGAAGACGGCATACGAGATGTGTAAGCACAGATTTGGACCTGCGAGCG
rpp30_R_806_GGATTGGACG	CAAGCAGAAGACGGCATACGAGATGGATTGGACGAGATTTGGACCTGCGAGCG
rpp30_R_807_TTCACCAACG	CAAGCAGAAGACGGCATACGAGATTTCACCAACGAGATTTGGACCTGCGAGCG
rpp30_R_808_GTGATAGACG	CAAGCAGAAGACGGCATACGAGATGTGATAGACGAGATTTGGACCTGCGAGCG
rpp30_R_809_TTGTTCGACG	CAAGCAGAAGACGGCATACGAGATTTGTTCGACGAGATTTGGACCTGCGAGCG
rpp30_R_810_TTGGACAACG	CAAGCAGAAGACGGCATACGAGATTTGGACAACGAGATTTGGACCTGCGAGCG
rpp30_R_811_TGCTGTGAGT	CAAGCAGAAGACGGCATACGAGATTGCTGTGAGTAGATTTGGACCTGCGAGCG
rpp30_R_812_GAGTTCGGTA	CAAGCAGAAGACGGCATACGAGATGAGTTCGGTAAGATTTGGACCTGCGAGCG
rpp30_R_813_TACGCGTCGT	CAAGCAGAAGACGGCATACGAGATTACGCGTCGTAGATTTGGACCTGCGAGCG
rpp30_R_814_TTCCAGATCG	CAAGCAGAAGACGGCATACGAGATTTCCAGATCGAGATTTGGACCTGCGAGCG
rpp30_R_815_CACTATCCGA	CAAGCAGAAGACGGCATACGAGATCACTATCCGAAGATTTGGACCTGCGAGCG
rpp30_R_816_GACAGTAAGA	CAAGCAGAAGACGGCATACGAGATGACAGTAAGAAGATTTGGACCTGCGAGCG
rpp30_R_817_TCCATACGAT	CAAGCAGAAGACGGCATACGAGATTCCATACGATAGATTTGGACCTGCGAGCG
rpp30_R_818_TCGTGGAGTG	CAAGCAGAAGACGGCATACGAGATTCGTGGAGTGAGATTTGGACCTGCGAGCG
rpp30_R_819_TCTCACGAGT	CAAGCAGAAGACGGCATACGAGATTCTCACGAGTAGATTTGGACCTGCGAGCG
rpp30_R_820_TGATTCCAGG	CAAGCAGAAGACGGCATACGAGATTGATTCCAGGAGATTTGGACCTGCGAGCG
rpp30_R_821_TCCGGTTCGA	CAAGCAGAAGACGGCATACGAGATTCCGGTTCGAAGATTTGGACCTGCGAGCG
rpp30_R_822_CTAATGCGAC	CAAGCAGAAGACGGCATACGAGATCTAATGCGACAGATTTGGACCTGCGAGCG
rpp30_R_823_TAGGTGTGGC	CAAGCAGAAGACGGCATACGAGATTAGGTGTGGCAGATTTGGACCTGCGAGCG
rpp30_R_824_GTTACACGGC	CAAGCAGAAGACGGCATACGAGATGTTACACGGCAGATTTGGACCTGCGAGCG
rpp30_R_825_TGGAATCGGC	CAAGCAGAAGACGGCATACGAGATTGGAATCGGCAGATTTGGACCTGCGAGCG
rpp30_R_826_ATCCGTGAGT	CAAGCAGAAGACGGCATACGAGATATCCGTGAGTAGATTTGGACCTGCGAGCG
rpp30_R_827_CCGTACGCTT	CAAGCAGAAGACGGCATACGAGATCCGTACGCTTAGATTTGGACCTGCGAGCG
rpp30_R_828_TGAGAAGGTC	CAAGCAGAAGACGGCATACGAGATTGAGAAGGTCAGATTTGGACCTGCGAGCG
rpp30_R_829_TAAGGCCTAT	CAAGCAGAAGACGGCATACGAGATTAAGGCCTATAGATTTGGACCTGCGAGCG
rpp30_R_830_GGTAGGCCAT	CAAGCAGAAGACGGCATACGAGATGGTAGGCCATAGATTTGGACCTGCGAGCG
rpp30_R_831_GGCCTTCAAC	CAAGCAGAAGACGGCATACGAGATGGCCTTCAACAGATTTGGACCTGCGAGCG
rpp30_R_832_CCGAATTGAA	CAAGCAGAAGACGGCATACGAGATCCGAATTGAAAGATTTGGACCTGCGAGCG
rpp30_R_833_TATTGGTGTC	CAAGCAGAAGACGGCATACGAGATTATTGGTGTCAGATTTGGACCTGCGAGCG
rpp30_R_834_CAAGCGGTGT	CAAGCAGAAGACGGCATACGAGATCAAGCGGTGTAGATTTGGACCTGCGAGCG
rpp30_R_835_TGTCGAACAG	CAAGCAGAAGACGGCATACGAGATTGTCGAACAGAGATTTGGACCTGCGAGCG
rpp30_R_836_CTATTCCTAC	CAAGCAGAAGACGGCATACGAGATCTATTCCTACAGATTTGGACCTGCGAGCG
rpp30_R_837_TGTCGATGAT	CAAGCAGAAGACGGCATACGAGATTGTCGATGATAGATTTGGACCTGCGAGCG
rpp30_R_838_CATCGCGTTC	CAAGCAGAAGACGGCATACGAGATCATCGCGTTCAGATTTGGACCTGCGAGCG
rpp30_R_839_ATCCGCCTAT	CAAGCAGAAGACGGCATACGAGATATCCGCCTATAGATTTGGACCTGCGAGCG
rpp30_R_840_GAATGCGGAG	CAAGCAGAAGACGGCATACGAGATGAATGCGGAGAGATTTGGACCTGCGAGCG
rpp30_R_841_AGTTGGCAGT	CAAGCAGAAGACGGCATACGAGATAGTTGGCAGTAGATTTGGACCTGCGAGCG
rpp30_R_842_TCGTGTACTT	CAAGCAGAAGACGGCATACGAGATTCGTGTACTTAGATTTGGACCTGCGAGCG
rpp30_R_843_TTGAGCTGGT	CAAGCAGAAGACGGCATACGAGATTTGAGCTGGTAGATTTGGACCTGCGAGCG
rpp30_R_844_GTGCGGAGTT	CAAGCAGAAGACGGCATACGAGATGTGCGGAGTTAGATTTGGACCTGCGAGCG
rpp30_R_845_AGGCTGAATG	CAAGCAGAAGACGGCATACGAGATAGGCTGAATGAGATTTGGACCTGCGAGCG
rpp30_R_846_CTGTTCCTGG	CAAGCAGAAGACGGCATACGAGATCTGTTCCTGGAGATTTGGACCTGCGAGCG
rpp30_R_847_GGAGTCGACA	CAAGCAGAAGACGGCATACGAGATGGAGTCGACAAGATTTGGACCTGCGAGCG
rpp30_R_848_TCGCCTAATG	CAAGCAGAAGACGGCATACGAGATTCGCCTAATGAGATTTGGACCTGCGAGCG
rpp30_R_849_ACGGTGAGAG	CAAGCAGAAGACGGCATACGAGATACGGTGAGAGAGATTTGGACCTGCGAGCG
rpp30_R_850_GGTCATTAGT	CAAGCAGAAGACGGCATACGAGATGGTCATTAGTAGATTTGGACCTGCGAGCG
rpp30_R_851_TGGTGGACCT	CAAGCAGAAGACGGCATACGAGATTGGTGGACCTAGATTTGGACCTGCGAGCG
rpp30_R_852_CCAGTAGCAT	CAAGCAGAAGACGGCATACGAGATCCAGTAGCATAGATTTGGACCTGCGAGCG
rpp30_R_853_CCGCCATAGT	CAAGCAGAAGACGGCATACGAGATCCGCCATAGTAGATTTGGACCTGCGAGCG
rpp30_R_854_GAACACAGTT	CAAGCAGAAGACGGCATACGAGATGAACACAGTTAGATTTGGACCTGCGAGCG
rpp30_R_855_GACAGGCTCT	CAAGCAGAAGACGGCATACGAGATGACAGGCTCTAGATTTGGACCTGCGAGCG
rpp30_R_856_GTTACTCCTT	CAAGCAGAAGACGGCATACGAGATGTTACTCCTTAGATTTGGACCTGCGAGCG
rpp30_R_857_GATGTCGGAA	CAAGCAGAAGACGGCATACGAGATGATGTCGGAAAGATTTGGACCTGCGAGCG
rpp30_R_858_TGCCTTCTCC	CAAGCAGAAGACGGCATACGAGATTGCCTTCTCCAGATTTGGACCTGCGAGCG
rpp30_R_859_TATCAAGACG	CAAGCAGAAGACGGCATACGAGATTATCAAGACGAGATTTGGACCTGCGAGCG
rpp30_R_860_CAACATGTCC	CAAGCAGAAGACGGCATACGAGATCAACATGTCCAGATTTGGACCTGCGAGCG
rpp30_R_861_GGTCATCTTC	CAAGCAGAAGACGGCATACGAGATGGTCATCTTCAGATTTGGACCTGCGAGCG
rpp30_R_862_TAGACATCGA	CAAGCAGAAGACGGCATACGAGATTAGACATCGAAGATTTGGACCTGCGAGCG
rpp30_R_863_GCTTCGCCTA	CAAGCAGAAGACGGCATACGAGATGCTTCGCCTAAGATTTGGACCTGCGAGCG
rpp30_R_864_CAGATGGAGG	CAAGCAGAAGACGGCATACGAGATCAGATGGAGGAGATTTGGACCTGCGAGCG
rpp30_R_865_GTGATGGCTC	CAAGCAGAAGACGGCATACGAGATGTGATGGCTCAGATTTGGACCTGCGAGCG
rpp30_R_866_TAGCAGAAGA	CAAGCAGAAGACGGCATACGAGATTAGCAGAAGAAGATTTGGACCTGCGAGCG
rpp30_R_867_AGTCTCGCCA	CAAGCAGAAGACGGCATACGAGATAGTCTCGCCAAGATTTGGACCTGCGAGCG
rpp30_R_868_TAGTGTAAGC	CAAGCAGAAGACGGCATACGAGATTAGTGTAAGCAGATTTGGACCTGCGAGCG
rpp30_R_869_TTGTAGGAGC	CAAGCAGAAGACGGCATACGAGATTTGTAGGAGCAGATTTGGACCTGCGAGCG
rpp30_R_870_TCATGGCTCA	CAAGCAGAAGACGGCATACGAGATTCATGGCTCAAGATTTGGACCTGCGAGCG
rpp30_R_871_GATGACACTT	CAAGCAGAAGACGGCATACGAGATGATGACACTTAGATTTGGACCTGCGAGCG
rpp30_R_872_TGTGAGAGGT	CAAGCAGAAGACGGCATACGAGATTGTGAGAGGTAGATTTGGACCTGCGAGCG
rpp30_R_873_CAACGGAGTT	CAAGCAGAAGACGGCATACGAGATCAACGGAGTTAGATTTGGACCTGCGAGCG
rpp30_R_874_GTTCCGCTAA	CAAGCAGAAGACGGCATACGAGATGTTCCGCTAAAGATTTGGACCTGCGAGCG
rpp30_R_875_CCTCCGAGAT	CAAGCAGAAGACGGCATACGAGATCCTCCGAGATAGATTTGGACCTGCGAGCG
rpp30_R_876_CAATGGAAGC	CAAGCAGAAGACGGCATACGAGATCAATGGAAGCAGATTTGGACCTGCGAGCG
rpp30_R_877_TGTTCCAGCT	CAAGCAGAAGACGGCATACGAGATTGTTCCAGCTAGATTTGGACCTGCGAGCG
rpp30_R_878_CTGAACGGCT	CAAGCAGAAGACGGCATACGAGATCTGAACGGCTAGATTTGGACCTGCGAGCG
rpp30_R_879_TGCCATCCTC	CAAGCAGAAGACGGCATACGAGATTGCCATCCTCAGATTTGGACCTGCGAGCG
rpp30_R_880_GGCACAACTA	CAAGCAGAAGACGGCATACGAGATGGCACAACTAAGATTTGGACCTGCGAGCG
rpp30_R_881_TACGCCATCC	CAAGCAGAAGACGGCATACGAGATTACGCCATCCAGATTTGGACCTGCGAGCG
rpp30_R_882_GGTCGGTAAT	CAAGCAGAAGACGGCATACGAGATGGTCGGTAATAGATTTGGACCTGCGAGCG
rpp30_R_883_GGTCTATGAC	CAAGCAGAAGACGGCATACGAGATGGTCTATGACAGATTTGGACCTGCGAGCG
rpp30_R_884_TGTCGACCGA	CAAGCAGAAGACGGCATACGAGATTGTCGACCGAAGATTTGGACCTGCGAGCG
rpp30_R_885_AGTATTCGCC	CAAGCAGAAGACGGCATACGAGATAGTATTCGCCAGATTTGGACCTGCGAGCG
rpp30_R_886_TGCGTCTCTC	CAAGCAGAAGACGGCATACGAGATTGCGTCTCTCAGATTTGGACCTGCGAGCG
rpp30_R_887_GCGTGAAGGA	CAAGCAGAAGACGGCATACGAGATGCGTGAAGGAAGATTTGGACCTGCGAGCG
rpp30_R_888_TCACACGATC	CAAGCAGAAGACGGCATACGAGATTCACACGATCAGATTTGGACCTGCGAGCG
rpp30_R_889_GATCTGCAAT	CAAGCAGAAGACGGCATACGAGATGATCTGCAATAGATTTGGACCTGCGAGCG
rpp30_R_890_TGCCATACAA	CAAGCAGAAGACGGCATACGAGATTGCCATACAAAGATTTGGACCTGCGAGCG
rpp30_R_891_ATCGCCATCG	CAAGCAGAAGACGGCATACGAGATATCGCCATCGAGATTTGGACCTGCGAGCG
rpp30_R_892_TGGAACGGAG	CAAGCAGAAGACGGCATACGAGATTGGAACGGAGAGATTTGGACCTGCGAGCG
rpp30_R_893_CAACACGGTC	CAAGCAGAAGACGGCATACGAGATCAACACGGTCAGATTTGGACCTGCGAGCG
rpp30_R_894_GGAATACGAC	CAAGCAGAAGACGGCATACGAGATGGAATACGACAGATTTGGACCTGCGAGCG
rpp30_R_895_TTACGTGATG	CAAGCAGAAGACGGCATACGAGATTTACGTGATGAGATTTGGACCTGCGAGCG
rpp30_R_896_GATCGCTATA	CAAGCAGAAGACGGCATACGAGATGATCGCTATAAGATTTGGACCTGCGAGCG
rpp30_R_897_GAACTTGTGT	CAAGCAGAAGACGGCATACGAGATGAACTTGTGTAGATTTGGACCTGCGAGCG
rpp30_R_898_CTATTCCAGT	CAAGCAGAAGACGGCATACGAGATCTATTCCAGTAGATTTGGACCTGCGAGCG
rpp30_R_899_GAATGCCATA	CAAGCAGAAGACGGCATACGAGATGAATGCCATAAGATTTGGACCTGCGAGCG
rpp30_R_900_TTAATGGAGG	CAAGCAGAAGACGGCATACGAGATTTAATGGAGGAGATTTGGACCTGCGAGCG
rpp30_R_901_TACTGCGAGG	CAAGCAGAAGACGGCATACGAGATTACTGCGAGGAGATTTGGACCTGCGAGCG
rpp30_R_902_TGGTGCTATA	CAAGCAGAAGACGGCATACGAGATTGGTGCTATAAGATTTGGACCTGCGAGCG
rpp30_R_903_GCTAACAAGT	CAAGCAGAAGACGGCATACGAGATGCTAACAAGTAGATTTGGACCTGCGAGCG
rpp30_R_904_TCGACACGAA	CAAGCAGAAGACGGCATACGAGATTCGACACGAAAGATTTGGACCTGCGAGCG
rpp30_R_905_ATACCTTGCC	CAAGCAGAAGACGGCATACGAGATATACCTTGCCAGATTTGGACCTGCGAGCG
rpp30_R_906_GTGACGACTA	CAAGCAGAAGACGGCATACGAGATGTGACGACTAAGATTTGGACCTGCGAGCG
rpp30_R_907_TAGGCGTACA	CAAGCAGAAGACGGCATACGAGATTAGGCGTACAAGATTTGGACCTGCGAGCG
rpp30_R_908_CGGATTGAAC	CAAGCAGAAGACGGCATACGAGATCGGATTGAACAGATTTGGACCTGCGAGCG
rpp30_R_909_CTAACGGCAC	CAAGCAGAAGACGGCATACGAGATCTAACGGCACAGATTTGGACCTGCGAGCG
rpp30_R_910_CATAGGCTAC	CAAGCAGAAGACGGCATACGAGATCATAGGCTACAGATTTGGACCTGCGAGCG
rpp30_R_911_TGAGCGCTTA	CAAGCAGAAGACGGCATACGAGATTGAGCGCTTAAGATTTGGACCTGCGAGCG
rpp30_R_912_GACACGACGA	CAAGCAGAAGACGGCATACGAGATGACACGACGAAGATTTGGACCTGCGAGCG
rpp30_R_913_GTCATACTGA	CAAGCAGAAGACGGCATACGAGATGTCATACTGAAGATTTGGACCTGCGAGCG
rpp30_R_914_GAGGAATTGC	CAAGCAGAAGACGGCATACGAGATGAGGAATTGCAGATTTGGACCTGCGAGCG
rpp30_R_915_TAGGCATGAG	CAAGCAGAAGACGGCATACGAGATTAGGCATGAGAGATTTGGACCTGCGAGCG
rpp30_R_916_AGAACGTGCC	CAAGCAGAAGACGGCATACGAGATAGAACGTGCCAGATTTGGACCTGCGAGCG
rpp30_R_917_TACAGGTTGT	CAAGCAGAAGACGGCATACGAGATTACAGGTTGTAGATTTGGACCTGCGAGCG
rpp30_R_918_TCTTCCACAT	CAAGCAGAAGACGGCATACGAGATTCTTCCACATAGATTTGGACCTGCGAGCG
rpp30_R_919_GCTTGCTGAC	CAAGCAGAAGACGGCATACGAGATGCTTGCTGACAGATTTGGACCTGCGAGCG
rpp30_R_920_CCTTCAGTGG	CAAGCAGAAGACGGCATACGAGATCCTTCAGTGGAGATTTGGACCTGCGAGCG
rpp30_R_921_CGTCGGTTCT	CAAGCAGAAGACGGCATACGAGATCGTCGGTTCTAGATTTGGACCTGCGAGCG
rpp30_R_922_CATTCGACTA	CAAGCAGAAGACGGCATACGAGATCATTCGACTAAGATTTGGACCTGCGAGCG
rpp30_R_923_GGAGGAACAT	CAAGCAGAAGACGGCATACGAGATGGAGGAACATAGATTTGGACCTGCGAGCG
rpp30_R_924_GTCACACATA	CAAGCAGAAGACGGCATACGAGATGTCACACATAAGATTTGGACCTGCGAGCG
rpp30_R_925_TGGTTACTGG	CAAGCAGAAGACGGCATACGAGATTGGTTACTGGAGATTTGGACCTGCGAGCG
rpp30_R_926_TGTAAGTGCT	CAAGCAGAAGACGGCATACGAGATTGTAAGTGCTAGATTTGGACCTGCGAGCG
rpp30_R_927_CTGTCTGAGT	CAAGCAGAAGACGGCATACGAGATCTGTCTGAGTAGATTTGGACCTGCGAGCG
rpp30_R_928_TTAGCCTCCT	CAAGCAGAAGACGGCATACGAGATTTAGCCTCCTAGATTTGGACCTGCGAGCG
rpp30_R_929_GTATCGTGAC	CAAGCAGAAGACGGCATACGAGATGTATCGTGACAGATTTGGACCTGCGAGCG
rpp30_R_930_TAGGTACACA	CAAGCAGAAGACGGCATACGAGATTAGGTACACAAGATTTGGACCTGCGAGCG
rpp30_R_931_GAGCTTCGTT	CAAGCAGAAGACGGCATACGAGATGAGCTTCGTTAGATTTGGACCTGCGAGCG
rpp30_R_932_CTACTTCGGC	CAAGCAGAAGACGGCATACGAGATCTACTTCGGCAGATTTGGACCTGCGAGCG
rpp30_R_933_GTCCAGATTC	CAAGCAGAAGACGGCATACGAGATGTCCAGATTCAGATTTGGACCTGCGAGCG
rpp30_R_934_GTCTGGAAGA	CAAGCAGAAGACGGCATACGAGATGTCTGGAAGAAGATTTGGACCTGCGAGCG
rpp30_R_935_TAGCGGAGAG	CAAGCAGAAGACGGCATACGAGATTAGCGGAGAGAGATTTGGACCTGCGAGCG
rpp30_R_936_CCACCTACAG	CAAGCAGAAGACGGCATACGAGATCCACCTACAGAGATTTGGACCTGCGAGCG
rpp30_R_937_TAAGCGACAG	CAAGCAGAAGACGGCATACGAGATTAAGCGACAGAGATTTGGACCTGCGAGCG
rpp30_R_938_TCGGCCTAGT	CAAGCAGAAGACGGCATACGAGATTCGGCCTAGTAGATTTGGACCTGCGAGCG
rpp30_R_939_TGAGTACTCC	CAAGCAGAAGACGGCATACGAGATTGAGTACTCCAGATTTGGACCTGCGAGCG
rpp30_R_940_GTGAACGTCG	CAAGCAGAAGACGGCATACGAGATGTGAACGTCGAGATTTGGACCTGCGAGCG
rpp30_R_941_TGTAGAAGCG	CAAGCAGAAGACGGCATACGAGATTGTAGAAGCGAGATTTGGACCTGCGAGCG
rpp30_R_942_TGAGCGACCA	CAAGCAGAAGACGGCATACGAGATTGAGCGACCAAGATTTGGACCTGCGAGCG
rpp30_R_943_TGCGACGACA	CAAGCAGAAGACGGCATACGAGATTGCGACGACAAGATTTGGACCTGCGAGCG
rpp30_R_944_GTCACCAGGA	CAAGCAGAAGACGGCATACGAGATGTCACCAGGAAGATTTGGACCTGCGAGCG
rpp30_R_945_GCTAACGCTT	CAAGCAGAAGACGGCATACGAGATGCTAACGCTTAGATTTGGACCTGCGAGCG
rpp30_R_946_TCTGAGCGAT	CAAGCAGAAGACGGCATACGAGATTCTGAGCGATAGATTTGGACCTGCGAGCG
rpp30_R_947_TGGAACAAGT	CAAGCAGAAGACGGCATACGAGATTGGAACAAGTAGATTTGGACCTGCGAGCG
rpp30_R_948_GGTTGCACTG	CAAGCAGAAGACGGCATACGAGATGGTTGCACTGAGATTTGGACCTGCGAGCG
rpp30_R_949_ACTTACGCTA	CAAGCAGAAGACGGCATACGAGATACTTACGCTAAGATTTGGACCTGCGAGCG
rpp30_R_950_GGAGTAGTCG	CAAGCAGAAGACGGCATACGAGATGGAGTAGTCGAGATTTGGACCTGCGAGCG
rpp30_R_951_GTGTCTGCTT	CAAGCAGAAGACGGCATACGAGATGTGTCTGCTTAGATTTGGACCTGCGAGCG
rpp30_R_952_TACCACCTTC	CAAGCAGAAGACGGCATACGAGATTACCACCTTCAGATTTGGACCTGCGAGCG
rpp30_R_953_GACATCACTG	CAAGCAGAAGACGGCATACGAGATGACATCACTGAGATTTGGACCTGCGAGCG
rpp30_R_954_TGAATCTGAC	CAAGCAGAAGACGGCATACGAGATTGAATCTGACAGATTTGGACCTGCGAGCG
rpp30_R_955_GAGACTACTC	CAAGCAGAAGACGGCATACGAGATGAGACTACTCAGATTTGGACCTGCGAGCG
rpp30_R_956_TACAGCGCAC	CAAGCAGAAGACGGCATACGAGATTACAGCGCACAGATTTGGACCTGCGAGCG
rpp30_R_957_CTTCCGGTGT	CAAGCAGAAGACGGCATACGAGATCTTCCGGTGTAGATTTGGACCTGCGAGCG
rpp30_R_958_GTACTACAGT	CAAGCAGAAGACGGCATACGAGATGTACTACAGTAGATTTGGACCTGCGAGCG
rpp30_R_959_CCAAGGCTCT	CAAGCAGAAGACGGCATACGAGATCCAAGGCTCTAGATTTGGACCTGCGAGCG
rpp30_R_960_TCCGGAGCAT	CAAGCAGAAGACGGCATACGAGATTCCGGAGCATAGATTTGGACCTGCGAGCG
rpp30_R_961_GACACATTGG	CAAGCAGAAGACGGCATACGAGATGACACATTGGAGATTTGGACCTGCGAGCG
rpp30_R_962_TTGAAGCGTT	CAAGCAGAAGACGGCATACGAGATTTGAAGCGTTAGATTTGGACCTGCGAGCG
rpp30_R_963_GATAGCCAGT	CAAGCAGAAGACGGCATACGAGATGATAGCCAGTAGATTTGGACCTGCGAGCG
rpp30_R_964_TCAACAGACC	CAAGCAGAAGACGGCATACGAGATTCAACAGACCAGATTTGGACCTGCGAGCG
rpp30_R_965_GGAGTGATAC	CAAGCAGAAGACGGCATACGAGATGGAGTGATACAGATTTGGACCTGCGAGCG
rpp30_R_966_TTGATCTGTC	CAAGCAGAAGACGGCATACGAGATTTGATCTGTCAGATTTGGACCTGCGAGCG
rpp30_R_967_TTCGCATCTC	CAAGCAGAAGACGGCATACGAGATTTCGCATCTCAGATTTGGACCTGCGAGCG
rpp30_R_968_GAGGAAGGAC	CAAGCAGAAGACGGCATACGAGATGAGGAAGGACAGATTTGGACCTGCGAGCG
rpp30_R_969_GGTATGTACA	CAAGCAGAAGACGGCATACGAGATGGTATGTACAAGATTTGGACCTGCGAGCG
rpp30_R_970_GAGAGGTGAC	CAAGCAGAAGACGGCATACGAGATGAGAGGTGACAGATTTGGACCTGCGAGCG
rpp30_R_971_GATGTCTCAC	CAAGCAGAAGACGGCATACGAGATGATGTCTCACAGATTTGGACCTGCGAGCG
rpp30_R_972_TGGTAGACGA	CAAGCAGAAGACGGCATACGAGATTGGTAGACGAAGATTTGGACCTGCGAGCG
rpp30_R_973_CTAGTCGCAC	CAAGCAGAAGACGGCATACGAGATCTAGTCGCACAGATTTGGACCTGCGAGCG
rpp30_R_974_GAACGAGCTG	CAAGCAGAAGACGGCATACGAGATGAACGAGCTGAGATTTGGACCTGCGAGCG
rpp30_R_975_CTTGGACATT	CAAGCAGAAGACGGCATACGAGATCTTGGACATTAGATTTGGACCTGCGAGCG
rpp30_R_976_CAAGTCGCCA	CAAGCAGAAGACGGCATACGAGATCAAGTCGCCAAGATTTGGACCTGCGAGCG
rpp30_R_977_CGATAAGTGT	CAAGCAGAAGACGGCATACGAGATCGATAAGTGTAGATTTGGACCTGCGAGCG
rpp30_R_978_TCCGCAATTC	CAAGCAGAAGACGGCATACGAGATTCCGCAATTCAGATTTGGACCTGCGAGCG
rpp30_R_979_CTAAGAGACC	CAAGCAGAAGACGGCATACGAGATCTAAGAGACCAGATTTGGACCTGCGAGCG
rpp30_R_980_GCTAAGTTGT	CAAGCAGAAGACGGCATACGAGATGCTAAGTTGTAGATTTGGACCTGCGAGCG
rpp30_R_981_CTGACCAACC	CAAGCAGAAGACGGCATACGAGATCTGACCAACCAGATTTGGACCTGCGAGCG
rpp30_R_982_TGTTACGATG	CAAGCAGAAGACGGCATACGAGATTGTTACGATGAGATTTGGACCTGCGAGCG
rpp30_R_983_GAGAGTCTGA	CAAGCAGAAGACGGCATACGAGATGAGAGTCTGAAGATTTGGACCTGCGAGCG
rpp30_R_984_AGCAGACCGA	CAAGCAGAAGACGGCATACGAGATAGCAGACCGAAGATTTGGACCTGCGAGCG
rpp30_R_985_TAGTCGAAGG	CAAGCAGAAGACGGCATACGAGATTAGTCGAAGGAGATTTGGACCTGCGAGCG
rpp30_R_986_AGAGCGACAC	CAAGCAGAAGACGGCATACGAGATAGAGCGACACAGATTTGGACCTGCGAGCG
rpp30_R_987_TCTGACGCAC	CAAGCAGAAGACGGCATACGAGATTCTGACGCACAGATTTGGACCTGCGAGCG
rpp30_R_988_GTCGCATCAT	CAAGCAGAAGACGGCATACGAGATGTCGCATCATAGATTTGGACCTGCGAGCG
rpp30_R_989_GTCGCAAGTA	CAAGCAGAAGACGGCATACGAGATGTCGCAAGTAAGATTTGGACCTGCGAGCG
rpp30_R_990_TAAGCACACT	CAAGCAGAAGACGGCATACGAGATTAAGCACACTAGATTTGGACCTGCGAGCG
rpp30_R_991_CCTCACAAGC	CAAGCAGAAGACGGCATACGAGATCCTCACAAGCAGATTTGGACCTGCGAGCG
rpp30_R_992_ATGCGATCAC	CAAGCAGAAGACGGCATACGAGATATGCGATCACAGATTTGGACCTGCGAGCG
rpp30_R_993_TTACGAGACT	CAAGCAGAAGACGGCATACGAGATTTACGAGACTAGATTTGGACCTGCGAGCG
rpp30_R_994_GTAAGATGCC	CAAGCAGAAGACGGCATACGAGATGTAAGATGCCAGATTTGGACCTGCGAGCG
rpp30_R_995_CGTATCTCTC	CAAGCAGAAGACGGCATACGAGATCGTATCTCTCAGATTTGGACCTGCGAGCG
rpp30_R_996_TTAGACGCCA	CAAGCAGAAGACGGCATACGAGATTTAGACGCCAAGATTTGGACCTGCGAGCG
rpp30_R_997_CTGCCTTCAC	CAAGCAGAAGACGGCATACGAGATCTGCCTTCACAGATTTGGACCTGCGAGCG
rpp30_R_998_CCTCTGTGAA	CAAGCAGAAGACGGCATACGAGATCCTCTGTGAAAGATTTGGACCTGCGAGCG
rpp30_R_999_GTAACGAACA	CAAGCAGAAGACGGCATACGAGATGTAACGAACAAGATTTGGACCTGCGAGCG
rpp30_R_1000_TTCCTGGCTG	CAAGCAGAAGACGGCATACGAGATTTCCTGGCTGAGATTTGGACCTGCGAGCG
rpp30_R_1001_GTAGGTCATA	CAAGCAGAAGACGGCATACGAGATGTAGGTCATAAGATTTGGACCTGCGAGCG
rpp30_R_1002_TTGCCTGTCT	CAAGCAGAAGACGGCATACGAGATTTGCCTGTCTAGATTTGGACCTGCGAGCG
rpp30_R_1003_TAGACTCAGC	CAAGCAGAAGACGGCATACGAGATTAGACTCAGCAGATTTGGACCTGCGAGCG
rpp30_R_1004_GCATGTAGAT	CAAGCAGAAGACGGCATACGAGATGCATGTAGATAGATTTGGACCTGCGAGCG
rpp30_R_1005_GTGAAGGACT	CAAGCAGAAGACGGCATACGAGATGTGAAGGACTAGATTTGGACCTGCGAGCG
rpp30_R_1006_TGGAGTTCAA	CAAGCAGAAGACGGCATACGAGATTGGAGTTCAAAGATTTGGACCTGCGAGCG
rpp30_R_1007_GTCAGCTAAT	CAAGCAGAAGACGGCATACGAGATGTCAGCTAATAGATTTGGACCTGCGAGCG
rpp30_R_1008_CAACGACATA	CAAGCAGAAGACGGCATACGAGATCAACGACATAAGATTTGGACCTGCGAGCG
rpp30_R_1009_CCGAGACATA	CAAGCAGAAGACGGCATACGAGATCCGAGACATAAGATTTGGACCTGCGAGCG
rpp30_R_1010_CTTCAAGCTG	CAAGCAGAAGACGGCATACGAGATCTTCAAGCTGAGATTTGGACCTGCGAGCG
rpp30_R_1011_TCCTGCTCAA	CAAGCAGAAGACGGCATACGAGATTCCTGCTCAAAGATTTGGACCTGCGAGCG
rpp30_R_1012_CATACGTCAG	CAAGCAGAAGACGGCATACGAGATCATACGTCAGAGATTTGGACCTGCGAGCG
rpp30_R_1013_GAGAAGGCAA	CAAGCAGAAGACGGCATACGAGATGAGAAGGCAAAGATTTGGACCTGCGAGCG
rpp30_R_1014_ATTGTGCTCG	CAAGCAGAAGACGGCATACGAGATATTGTGCTCGAGATTTGGACCTGCGAGCG
rpp30_R_1015_TCCAATGATC	CAAGCAGAAGACGGCATACGAGATTCCAATGATCAGATTTGGACCTGCGAGCG
rpp30_R_1016_GCACTCATGG	CAAGCAGAAGACGGCATACGAGATGCACTCATGGAGATTTGGACCTGCGAGCG
rpp30_R_1017_CTTAGTCAGG	CAAGCAGAAGACGGCATACGAGATCTTAGTCAGGAGATTTGGACCTGCGAGCG
rpp30_R_1018_GACGCATTCA	CAAGCAGAAGACGGCATACGAGATGACGCATTCAAGATTTGGACCTGCGAGCG
rpp30_R_1019_GCAATAGCTT	CAAGCAGAAGACGGCATACGAGATGCAATAGCTTAGATTTGGACCTGCGAGCG
rpp30_R_1020_CACCATAACA	CAAGCAGAAGACGGCATACGAGATCACCATAACAAGATTTGGACCTGCGAGCG
rpp30_R_1021_TTGGCAAGGC	CAAGCAGAAGACGGCATACGAGATTTGGCAAGGCAGATTTGGACCTGCGAGCG
rpp30_R_1022_CAACGTCGCT	CAAGCAGAAGACGGCATACGAGATCAACGTCGCTAGATTTGGACCTGCGAGCG
rpp30_R_1023_GGATACTCTC	CAAGCAGAAGACGGCATACGAGATGGATACTCTCAGATTTGGACCTGCGAGCG
rpp30_R_1024_CCGATGTAAC	CAAGCAGAAGACGGCATACGAGATCCGATGTAACAGATTTGGACCTGCGAGCG
rpp30_R_1025_GACCAGTTAA	CAAGCAGAAGACGGCATACGAGATGACCAGTTAAAGATTTGGACCTGCGAGCG
rpp30_R_1026_TACACGGAGC	CAAGCAGAAGACGGCATACGAGATTACACGGAGCAGATTTGGACCTGCGAGCG
rpp30_R_1027_TGTATCGACC	CAAGCAGAAGACGGCATACGAGATTGTATCGACCAGATTTGGACCTGCGAGCG
rpp30_R_1028_TGACTCGAGT	CAAGCAGAAGACGGCATACGAGATTGACTCGAGTAGATTTGGACCTGCGAGCG
rpp30_R_1029_GGTGTGGTAA	CAAGCAGAAGACGGCATACGAGATGGTGTGGTAAAGATTTGGACCTGCGAGCG
rpp30_R_1030_AGGTTACGGT	CAAGCAGAAGACGGCATACGAGATAGGTTACGGTAGATTTGGACCTGCGAGCG
rpp30_R_1031_CACGGACTTC	CAAGCAGAAGACGGCATACGAGATCACGGACTTCAGATTTGGACCTGCGAGCG
rpp30_R_1032_TTCATCGATC	CAAGCAGAAGACGGCATACGAGATTTCATCGATCAGATTTGGACCTGCGAGCG
rpp30_R_1033_AGTGCTGTGA	CAAGCAGAAGACGGCATACGAGATAGTGCTGTGAAGATTTGGACCTGCGAGCG
rpp30_R_1034_TTCGAGTCAG	CAAGCAGAAGACGGCATACGAGATTTCGAGTCAGAGATTTGGACCTGCGAGCG
rpp30_R_1035_TTACTACGTG	CAAGCAGAAGACGGCATACGAGATTTACTACGTGAGATTTGGACCTGCGAGCG
rpp30_R_1036_TTAGAACGAC	CAAGCAGAAGACGGCATACGAGATTTAGAACGACAGATTTGGACCTGCGAGCG
rpp30_R_1037_CCAAGGCATG	CAAGCAGAAGACGGCATACGAGATCCAAGGCATGAGATTTGGACCTGCGAGCG
rpp30_R_1038_TTCTTCGTCT	CAAGCAGAAGACGGCATACGAGATTTCTTCGTCTAGATTTGGACCTGCGAGCG
rpp30_R_1039_TTCGAGGTGT	CAAGCAGAAGACGGCATACGAGATTTCGAGGTGTAGATTTGGACCTGCGAGCG
rpp30_R_1040_GACAAGCACA	CAAGCAGAAGACGGCATACGAGATGACAAGCACAAGATTTGGACCTGCGAGCG
rpp30_R_1041_GTAGCAATCC	CAAGCAGAAGACGGCATACGAGATGTAGCAATCCAGATTTGGACCTGCGAGCG
rpp30_R_1042_CGCATGGCTT	CAAGCAGAAGACGGCATACGAGATCGCATGGCTTAGATTTGGACCTGCGAGCG
rpp30_R_1043_CGACCATTCT	CAAGCAGAAGACGGCATACGAGATCGACCATTCTAGATTTGGACCTGCGAGCG
rpp30_R_1044_CTGTTGGTAA	CAAGCAGAAGACGGCATACGAGATCTGTTGGTAAAGATTTGGACCTGCGAGCG
rpp30_R_1045_CTACACTCCT	CAAGCAGAAGACGGCATACGAGATCTACACTCCTAGATTTGGACCTGCGAGCG
rpp30_R_1046_GCATAGCTGG	CAAGCAGAAGACGGCATACGAGATGCATAGCTGGAGATTTGGACCTGCGAGCG
rpp30_R_1047_GTCGATCGAG	CAAGCAGAAGACGGCATACGAGATGTCGATCGAGAGATTTGGACCTGCGAGCG
rpp30_R_1048_CGATCGGTAT	CAAGCAGAAGACGGCATACGAGATCGATCGGTATAGATTTGGACCTGCGAGCG
rpp30_R_1049_TTCGACCATC	CAAGCAGAAGACGGCATACGAGATTTCGACCATCAGATTTGGACCTGCGAGCG
rpp30_R_1050_CGTTCTGTGT	CAAGCAGAAGACGGCATACGAGATCGTTCTGTGTAGATTTGGACCTGCGAGCG
rpp30_R_1051_AAGCGAACCA	CAAGCAGAAGACGGCATACGAGATAAGCGAACCAAGATTTGGACCTGCGAGCG
rpp30_R_1052_ATGCTAAGCC	CAAGCAGAAGACGGCATACGAGATATGCTAAGCCAGATTTGGACCTGCGAGCG
rpp30_R_1053_GAAGCCACTG	CAAGCAGAAGACGGCATACGAGATGAAGCCACTGAGATTTGGACCTGCGAGCG
rpp30_R_1054_GAAGCATCAC	CAAGCAGAAGACGGCATACGAGATGAAGCATCACAGATTTGGACCTGCGAGCG
rpp30_R_1055_GACCATGATA	CAAGCAGAAGACGGCATACGAGATGACCATGATAAGATTTGGACCTGCGAGCG
rpp30_R_1056_GCATACCTCA	CAAGCAGAAGACGGCATACGAGATGCATACCTCAAGATTTGGACCTGCGAGCG
rpp30_R_1057_TGAACTCACC	CAAGCAGAAGACGGCATACGAGATTGAACTCACCAGATTTGGACCTGCGAGCG
rpp30_R_1058_TCCACCATAG	CAAGCAGAAGACGGCATACGAGATTCCACCATAGAGATTTGGACCTGCGAGCG
rpp30_R_1059_TAGCAACGTC	CAAGCAGAAGACGGCATACGAGATTAGCAACGTCAGATTTGGACCTGCGAGCG
rpp30_R_1060_TCCATGCCAG	CAAGCAGAAGACGGCATACGAGATTCCATGCCAGAGATTTGGACCTGCGAGCG
rpp30_R_1061_TCAGAACCGA	CAAGCAGAAGACGGCATACGAGATTCAGAACCGAAGATTTGGACCTGCGAGCG
rpp30_R_1062_TTGCTAACGA	CAAGCAGAAGACGGCATACGAGATTTGCTAACGAAGATTTGGACCTGCGAGCG
rpp30_R_1063_TAAGTCCTCA	CAAGCAGAAGACGGCATACGAGATTAAGTCCTCAAGATTTGGACCTGCGAGCG
rpp30_R_1064_TGCAACCTAC	CAAGCAGAAGACGGCATACGAGATTGCAACCTACAGATTTGGACCTGCGAGCG
rpp30_R_1065_TCTAACACTG	CAAGCAGAAGACGGCATACGAGATTCTAACACTGAGATTTGGACCTGCGAGCG
rpp30_R_1066_TCTGACAGGA	CAAGCAGAAGACGGCATACGAGATTCTGACAGGAAGATTTGGACCTGCGAGCG
rpp30_R_1067_TGGATAGGAC	CAAGCAGAAGACGGCATACGAGATTGGATAGGACAGATTTGGACCTGCGAGCG
rpp30_R_1068_TGTGAACCTT	CAAGCAGAAGACGGCATACGAGATTGTGAACCTTAGATTTGGACCTGCGAGCG
rpp30_R_1069_TTCGAACACT	CAAGCAGAAGACGGCATACGAGATTTCGAACACTAGATTTGGACCTGCGAGCG
rpp30_R_1070_TTGACGGTTG	CAAGCAGAAGACGGCATACGAGATTTGACGGTTGAGATTTGGACCTGCGAGCG
rpp30_R_1071_TTAGATTGCC	CAAGCAGAAGACGGCATACGAGATTTAGATTGCCAGATTTGGACCTGCGAGCG
rpp30_R_1072_TTAACGTGTC	CAAGCAGAAGACGGCATACGAGATTTAACGTGTCAGATTTGGACCTGCGAGCG
rpp30_R_1073_CTGTGAGTGT	CAAGCAGAAGACGGCATACGAGATCTGTGAGTGTAGATTTGGACCTGCGAGCG
rpp30_R_1074_CACCATGCGT	CAAGCAGAAGACGGCATACGAGATCACCATGCGTAGATTTGGACCTGCGAGCG
rpp30_R_1075_CGTACCTGGT	CAAGCAGAAGACGGCATACGAGATCGTACCTGGTAGATTTGGACCTGCGAGCG
rpp30_R_1076_TAAGTGCATG	CAAGCAGAAGACGGCATACGAGATTAAGTGCATGAGATTTGGACCTGCGAGCG
rpp30_R_1077_GCTACACCGT	CAAGCAGAAGACGGCATACGAGATGCTACACCGTAGATTTGGACCTGCGAGCG
rpp30_R_1078_TTATCGGCTC	CAAGCAGAAGACGGCATACGAGATTTATCGGCTCAGATTTGGACCTGCGAGCG
rpp30_R_1079_TCAGCTACAC	CAAGCAGAAGACGGCATACGAGATTCAGCTACACAGATTTGGACCTGCGAGCG
rpp30_R_1080_TATGCATGTC	CAAGCAGAAGACGGCATACGAGATTATGCATGTCAGATTTGGACCTGCGAGCG
rpp30_R_1081_TGATGAATCC	CAAGCAGAAGACGGCATACGAGATTGATGAATCCAGATTTGGACCTGCGAGCG
rpp30_R_1082_GCAAGTTAGA	CAAGCAGAAGACGGCATACGAGATGCAAGTTAGAAGATTTGGACCTGCGAGCG
rpp30_R_1083_CCGTTCCATT	CAAGCAGAAGACGGCATACGAGATCCGTTCCATTAGATTTGGACCTGCGAGCG
rpp30_R_1084_TTCGTAGCCT	CAAGCAGAAGACGGCATACGAGATTTCGTAGCCTAGATTTGGACCTGCGAGCG
rpp30_R_1085_GCTAATATGC	CAAGCAGAAGACGGCATACGAGATGCTAATATGCAGATTTGGACCTGCGAGCG
rpp30_R_1086_TGAGAGTAAC	CAAGCAGAAGACGGCATACGAGATTGAGAGTAACAGATTTGGACCTGCGAGCG
rpp30_R_1087_ATCCTCGTCA	CAAGCAGAAGACGGCATACGAGATATCCTCGTCAAGATTTGGACCTGCGAGCG
rpp30_R_1088_TCAGCGTAGC	CAAGCAGAAGACGGCATACGAGATTCAGCGTAGCAGATTTGGACCTGCGAGCG
rpp30_R_1089_GCTACAGATA	CAAGCAGAAGACGGCATACGAGATGCTACAGATAAGATTTGGACCTGCGAGCG
rpp30_R_1090_TGAATCACAG	CAAGCAGAAGACGGCATACGAGATTGAATCACAGAGATTTGGACCTGCGAGCG
rpp30_R_1091_TAGCCACCAC	CAAGCAGAAGACGGCATACGAGATTAGCCACCACAGATTTGGACCTGCGAGCG
rpp30_R_1092_TTAGAAGTCC	CAAGCAGAAGACGGCATACGAGATTTAGAAGTCCAGATTTGGACCTGCGAGCG
rpp30_R_1093_GTGAACATTC	CAAGCAGAAGACGGCATACGAGATGTGAACATTCAGATTTGGACCTGCGAGCG
rpp30_R_1094_TATGCGACTC	CAAGCAGAAGACGGCATACGAGATTATGCGACTCAGATTTGGACCTGCGAGCG
rpp30_R_1095_TCAGACATAC	CAAGCAGAAGACGGCATACGAGATTCAGACATACAGATTTGGACCTGCGAGCG
rpp30_R_1096_GTAGCCAGAA	CAAGCAGAAGACGGCATACGAGATGTAGCCAGAAAGATTTGGACCTGCGAGCG
rpp30_R_1097_GTGGATATAC	CAAGCAGAAGACGGCATACGAGATGTGGATATACAGATTTGGACCTGCGAGCG
rpp30_R_1098_TTGTCTCACA	CAAGCAGAAGACGGCATACGAGATTTGTCTCACAAGATTTGGACCTGCGAGCG
rpp30_R_1099_GGCAGTGGTA	CAAGCAGAAGACGGCATACGAGATGGCAGTGGTAAGATTTGGACCTGCGAGCG
rpp30_R_1100_GCGAACTGTC	CAAGCAGAAGACGGCATACGAGATGCGAACTGTCAGATTTGGACCTGCGAGCG
rpp30_R_1101_GTCTAAGGTC	CAAGCAGAAGACGGCATACGAGATGTCTAAGGTCAGATTTGGACCTGCGAGCG
rpp30_R_1102_TGTTGCGAAT	CAAGCAGAAGACGGCATACGAGATTGTTGCGAATAGATTTGGACCTGCGAGCG
rpp30_R_1103_TAATGACAGG	CAAGCAGAAGACGGCATACGAGATTAATGACAGGAGATTTGGACCTGCGAGCG
rpp30_R_1104_TTCGCCTCGA	CAAGCAGAAGACGGCATACGAGATTTCGCCTCGAAGATTTGGACCTGCGAGCG
rpp30_R_1105_GTACTAGCAA	CAAGCAGAAGACGGCATACGAGATGTACTAGCAAAGATTTGGACCTGCGAGCG
rpp30_R_1106_TATGCCATGA	CAAGCAGAAGACGGCATACGAGATTATGCCATGAAGATTTGGACCTGCGAGCG
rpp30_R_1107_AGAAGCGATA	CAAGCAGAAGACGGCATACGAGATAGAAGCGATAAGATTTGGACCTGCGAGCG
rpp30_R_1108_GTTGTGGCAC	CAAGCAGAAGACGGCATACGAGATGTTGTGGCACAGATTTGGACCTGCGAGCG
rpp30_R_1109_AGGACCTTCA	CAAGCAGAAGACGGCATACGAGATAGGACCTTCAAGATTTGGACCTGCGAGCG
rpp30_R_1110_CACTATGAAC	CAAGCAGAAGACGGCATACGAGATCACTATGAACAGATTTGGACCTGCGAGCG
rpp30_R_1111_GTGATCTTAC	CAAGCAGAAGACGGCATACGAGATGTGATCTTACAGATTTGGACCTGCGAGCG
rpp30_R_1112_CCAAGCCAGA	CAAGCAGAAGACGGCATACGAGATCCAAGCCAGAAGATTTGGACCTGCGAGCG
rpp30_R_1113_CACTAGGTGG	CAAGCAGAAGACGGCATACGAGATCACTAGGTGGAGATTTGGACCTGCGAGCG
rpp30_R_1114_TCCTAGTTGA	CAAGCAGAAGACGGCATACGAGATTCCTAGTTGAAGATTTGGACCTGCGAGCG
rpp30_R_1115_ACCGTTCGAG	CAAGCAGAAGACGGCATACGAGATACCGTTCGAGAGATTTGGACCTGCGAGCG
rpp30_R_1116_TTAGCTGGAC	CAAGCAGAAGACGGCATACGAGATTTAGCTGGACAGATTTGGACCTGCGAGCG
rpp30_R_1117_TACTCGGTTA	CAAGCAGAAGACGGCATACGAGATTACTCGGTTAAGATTTGGACCTGCGAGCG
rpp30_R_1118_GAAGCAGAGT	CAAGCAGAAGACGGCATACGAGATGAAGCAGAGTAGATTTGGACCTGCGAGCG
rpp30_R_1119_TTAACCACAC	CAAGCAGAAGACGGCATACGAGATTTAACCACACAGATTTGGACCTGCGAGCG
rpp30_R_1120_GTTAGGAAGG	CAAGCAGAAGACGGCATACGAGATGTTAGGAAGGAGATTTGGACCTGCGAGCG
rpp30_R_1121_GATCCTACGA	CAAGCAGAAGACGGCATACGAGATGATCCTACGAAGATTTGGACCTGCGAGCG
rpp30_R_1122_TCTAGACACA	CAAGCAGAAGACGGCATACGAGATTCTAGACACAAGATTTGGACCTGCGAGCG
rpp30_R_1123_CGTCTGATCA	CAAGCAGAAGACGGCATACGAGATCGTCTGATCAAGATTTGGACCTGCGAGCG
rpp30_R_1124_GCATTCAACC	CAAGCAGAAGACGGCATACGAGATGCATTCAACCAGATTTGGACCTGCGAGCG
rpp30_R_1125_GTAACTACTG	CAAGCAGAAGACGGCATACGAGATGTAACTACTGAGATTTGGACCTGCGAGCG
rpp30_R_1126_CTGGCTGAAC	CAAGCAGAAGACGGCATACGAGATCTGGCTGAACAGATTTGGACCTGCGAGCG
rpp30_R_1127_CCATTAATCC	CAAGCAGAAGACGGCATACGAGATCCATTAATCCAGATTTGGACCTGCGAGCG
rpp30_R_1128_AGCTTGAGCT	CAAGCAGAAGACGGCATACGAGATAGCTTGAGCTAGATTTGGACCTGCGAGCG
rpp30_R_1129_AGTCCGAGTA	CAAGCAGAAGACGGCATACGAGATAGTCCGAGTAAGATTTGGACCTGCGAGCG
rpp30_R_1130_GACCTGGACA	CAAGCAGAAGACGGCATACGAGATGACCTGGACAAGATTTGGACCTGCGAGCG
rpp30_R_1131_GCAAGGTAAC	CAAGCAGAAGACGGCATACGAGATGCAAGGTAACAGATTTGGACCTGCGAGCG
rpp30_R_1132_TGCTAAGTTC	CAAGCAGAAGACGGCATACGAGATTGCTAAGTTCAGATTTGGACCTGCGAGCG
rpp30_R_1133_ATACAAGCAC	CAAGCAGAAGACGGCATACGAGATATACAAGCACAGATTTGGACCTGCGAGCG
rpp30_R_1134_TGACATGCAG	CAAGCAGAAGACGGCATACGAGATTGACATGCAGAGATTTGGACCTGCGAGCG
rpp30_R_1135_CACGTAGTTG	CAAGCAGAAGACGGCATACGAGATCACGTAGTTGAGATTTGGACCTGCGAGCG
rpp30_R_1136_CTTACTAGGA	CAAGCAGAAGACGGCATACGAGATCTTACTAGGAAGATTTGGACCTGCGAGCG
rpp30_R_1137_ATTCTTGTGG	CAAGCAGAAGACGGCATACGAGATATTCTTGTGGAGATTTGGACCTGCGAGCG
rpp30_R_1138_GCAAGGAATT	CAAGCAGAAGACGGCATACGAGATGCAAGGAATTAGATTTGGACCTGCGAGCG
rpp30_R_1139_GATTCAAGGC	CAAGCAGAAGACGGCATACGAGATGATTCAAGGCAGATTTGGACCTGCGAGCG
rpp30_R_1140_GACCAACCTC	CAAGCAGAAGACGGCATACGAGATGACCAACCTCAGATTTGGACCTGCGAGCG
rpp30_R_1141_GGTAAGTCGG	CAAGCAGAAGACGGCATACGAGATGGTAAGTCGGAGATTTGGACCTGCGAGCG
rpp30_R_1142_ATCAGATGGT	CAAGCAGAAGACGGCATACGAGATATCAGATGGTAGATTTGGACCTGCGAGCG
rpp30_R_1143_TTCCACGACC	CAAGCAGAAGACGGCATACGAGATTTCCACGACCAGATTTGGACCTGCGAGCG
rpp30_R_1144_CCGACAACGA	CAAGCAGAAGACGGCATACGAGATCCGACAACGAAGATTTGGACCTGCGAGCG
rpp30_R_1145_CACTTCCACC	CAAGCAGAAGACGGCATACGAGATCACTTCCACCAGATTTGGACCTGCGAGCG
rpp30_R_1146_CACCACAATG	CAAGCAGAAGACGGCATACGAGATCACCACAATGAGATTTGGACCTGCGAGCG
rpp30_R_1147_TTACGTTAGC	CAAGCAGAAGACGGCATACGAGATTTACGTTAGCAGATTTGGACCTGCGAGCG
rpp30_R_1148_TAGGATGGAA	CAAGCAGAAGACGGCATACGAGATTAGGATGGAAAGATTTGGACCTGCGAGCG
rpp30_R_1149_TAGGAACTCC	CAAGCAGAAGACGGCATACGAGATTAGGAACTCCAGATTTGGACCTGCGAGCG
rpp30_R_1150_GACCTTGCAC	CAAGCAGAAGACGGCATACGAGATGACCTTGCACAGATTTGGACCTGCGAGCG
rpp30_R_1151_CAGACCTATA	CAAGCAGAAGACGGCATACGAGATCAGACCTATAAGATTTGGACCTGCGAGCG
rpp30_R_1152_TTAGGAACGT	CAAGCAGAAGACGGCATACGAGATTTAGGAACGTAGATTTGGACCTGCGAGCG
rpp30_R_1153_CAGTAATCCG	CAAGCAGAAGACGGCATACGAGATCAGTAATCCGAGATTTGGACCTGCGAGCG
rpp30_R_1154_GTTAAGTAGC	CAAGCAGAAGACGGCATACGAGATGTTAAGTAGCAGATTTGGACCTGCGAGCG
rpp30_R_1155_TTCTCTCGTA	CAAGCAGAAGACGGCATACGAGATTTCTCTCGTAAGATTTGGACCTGCGAGCG
rpp30_R_1156_TTAGTCAGCT	CAAGCAGAAGACGGCATACGAGATTTAGTCAGCTAGATTTGGACCTGCGAGCG
rpp30_R_1157_CCGACTGTTC	CAAGCAGAAGACGGCATACGAGATCCGACTGTTCAGATTTGGACCTGCGAGCG
rpp30_R_1158_TATACAGCTC	CAAGCAGAAGACGGCATACGAGATTATACAGCTCAGATTTGGACCTGCGAGCG
rpp30_R_1159_CAGTTGCGTC	CAAGCAGAAGACGGCATACGAGATCAGTTGCGTCAGATTTGGACCTGCGAGCG
rpp30_R_1160_TTAGGACATG	CAAGCAGAAGACGGCATACGAGATTTAGGACATGAGATTTGGACCTGCGAGCG
rpp30_R_1161_TACAAGGTCG	CAAGCAGAAGACGGCATACGAGATTACAAGGTCGAGATTTGGACCTGCGAGCG
rpp30_R_1162_CCATGCAATT	CAAGCAGAAGACGGCATACGAGATCCATGCAATTAGATTTGGACCTGCGAGCG
rpp30_R_1163_GTCAGTACAG	CAAGCAGAAGACGGCATACGAGATGTCAGTACAGAGATTTGGACCTGCGAGCG
rpp30_R_1164_TCTAAGACCT	CAAGCAGAAGACGGCATACGAGATTCTAAGACCTAGATTTGGACCTGCGAGCG
rpp30_R_1165_GATGCCTAAT	CAAGCAGAAGACGGCATACGAGATGATGCCTAATAGATTTGGACCTGCGAGCG
rpp30_R_1166_ACTACGATAG	CAAGCAGAAGACGGCATACGAGATACTACGATAGAGATTTGGACCTGCGAGCG
rpp30_R_1167_AGGACAATGC	CAAGCAGAAGACGGCATACGAGATAGGACAATGCAGATTTGGACCTGCGAGCG
rpp30_R_1168_ACATCTCTCA	CAAGCAGAAGACGGCATACGAGATACATCTCTCAAGATTTGGACCTGCGAGCG
rpp30_R_1169_CGGACATTAC	CAAGCAGAAGACGGCATACGAGATCGGACATTACAGATTTGGACCTGCGAGCG
rpp30_R_1170_CCTAGTGACC	CAAGCAGAAGACGGCATACGAGATCCTAGTGACCAGATTTGGACCTGCGAGCG
rpp30_R_1171_TTCGTTATCC	CAAGCAGAAGACGGCATACGAGATTTCGTTATCCAGATTTGGACCTGCGAGCG
rpp30_R_1172_GCAGTTACTC	CAAGCAGAAGACGGCATACGAGATGCAGTTACTCAGATTTGGACCTGCGAGCG
rpp30_R_1173_TTGGCGTTGG	CAAGCAGAAGACGGCATACGAGATTTGGCGTTGGAGATTTGGACCTGCGAGCG
rpp30_R_1174_CTAACACCTT	CAAGCAGAAGACGGCATACGAGATCTAACACCTTAGATTTGGACCTGCGAGCG
rpp30_R_1175_TCACCATTGC	CAAGCAGAAGACGGCATACGAGATTCACCATTGCAGATTTGGACCTGCGAGCG
rpp30_R_1176_CATACAATGC	CAAGCAGAAGACGGCATACGAGATCATACAATGCAGATTTGGACCTGCGAGCG
rpp30_R_1177_TAGGATCCTC	CAAGCAGAAGACGGCATACGAGATTAGGATCCTCAGATTTGGACCTGCGAGCG
rpp30_R_1178_TAGTACCACC	CAAGCAGAAGACGGCATACGAGATTAGTACCACCAGATTTGGACCTGCGAGCG
rpp30_R_1179_GTTCAAGAGG	CAAGCAGAAGACGGCATACGAGATGTTCAAGAGGAGATTTGGACCTGCGAGCG
rpp30_R_1180_TAAGTCAGAG	CAAGCAGAAGACGGCATACGAGATTAAGTCAGAGAGATTTGGACCTGCGAGCG
rpp30_R_1181_CCAAGTGATA	CAAGCAGAAGACGGCATACGAGATCCAAGTGATAAGATTTGGACCTGCGAGCG
rpp30_R_1182_CTCTCCGAAC	CAAGCAGAAGACGGCATACGAGATCTCTCCGAACAGATTTGGACCTGCGAGCG
rpp30_R_1183_TGTCAAGCCT	CAAGCAGAAGACGGCATACGAGATTGTCAAGCCTAGATTTGGACCTGCGAGCG
rpp30_R_1184_GCACACTTCC	CAAGCAGAAGACGGCATACGAGATGCACACTTCCAGATTTGGACCTGCGAGCG
rpp30_R_1185_TCAAGGTTGC	CAAGCAGAAGACGGCATACGAGATTCAAGGTTGCAGATTTGGACCTGCGAGCG
rpp30_R_1186_TCAGACTATG	CAAGCAGAAGACGGCATACGAGATTCAGACTATGAGATTTGGACCTGCGAGCG
rpp30_R_1187_TACATGCCTT	CAAGCAGAAGACGGCATACGAGATTACATGCCTTAGATTTGGACCTGCGAGCG
rpp30_R_1188_CTGGTGTTAG	CAAGCAGAAGACGGCATACGAGATCTGGTGTTAGAGATTTGGACCTGCGAGCG
rpp30_R_1189_TGATAGCCAC	CAAGCAGAAGACGGCATACGAGATTGATAGCCACAGATTTGGACCTGCGAGCG
rpp30_R_1190_TAGGACGAAC	CAAGCAGAAGACGGCATACGAGATTAGGACGAACAGATTTGGACCTGCGAGCG
rpp30_R_1191_TAAGAGTTCC	CAAGCAGAAGACGGCATACGAGATTAAGAGTTCCAGATTTGGACCTGCGAGCG
rpp30_R_1192_TCATAGGATG	CAAGCAGAAGACGGCATACGAGATTCATAGGATGAGATTTGGACCTGCGAGCG
rpp30_R_1193_TTGATCAGCG	CAAGCAGAAGACGGCATACGAGATTTGATCAGCGAGATTTGGACCTGCGAGCG
rpp30_R_1194_TATCTAAGGC	CAAGCAGAAGACGGCATACGAGATTATCTAAGGCAGATTTGGACCTGCGAGCG
rpp30_R_1195_GGATTACGTG	CAAGCAGAAGACGGCATACGAGATGGATTACGTGAGATTTGGACCTGCGAGCG
rpp30_R_1196_CATAAGCGGT	CAAGCAGAAGACGGCATACGAGATCATAAGCGGTAGATTTGGACCTGCGAGCG
rpp30_R_1197_TTACTCTACC	CAAGCAGAAGACGGCATACGAGATTTACTCTACCAGATTTGGACCTGCGAGCG
rpp30_R_1198_CATGTGCCTA	CAAGCAGAAGACGGCATACGAGATCATGTGCCTAAGATTTGGACCTGCGAGCG
rpp30_R_1199_TTGTGATCGG	CAAGCAGAAGACGGCATACGAGATTTGTGATCGGAGATTTGGACCTGCGAGCG
rpp30_R_1200_GAGGACTGAT	CAAGCAGAAGACGGCATACGAGATGAGGACTGATAGATTTGGACCTGCGAGCG
rpp30_R_1201_GCGTGCCTTA	CAAGCAGAAGACGGCATACGAGATGCGTGCCTTAAGATTTGGACCTGCGAGCG
rpp30_R_1202_CGAGCGAATA	CAAGCAGAAGACGGCATACGAGATCGAGCGAATAAGATTTGGACCTGCGAGCG
rpp30_R_1203_TCTAGACTGG	CAAGCAGAAGACGGCATACGAGATTCTAGACTGGAGATTTGGACCTGCGAGCG
rpp30_R_1204_TCGCCAACGT	CAAGCAGAAGACGGCATACGAGATTCGCCAACGTAGATTTGGACCTGCGAGCG
rpp30_R_1205_TGATTGGCAT	CAAGCAGAAGACGGCATACGAGATTGATTGGCATAGATTTGGACCTGCGAGCG
rpp30_R_1206_TATCCAGTTG	CAAGCAGAAGACGGCATACGAGATTATCCAGTTGAGATTTGGACCTGCGAGCG
rpp30_R_1207_TCACCATACT	CAAGCAGAAGACGGCATACGAGATTCACCATACTAGATTTGGACCTGCGAGCG
rpp30_R_1208_CATACGGTGA	CAAGCAGAAGACGGCATACGAGATCATACGGTGAAGATTTGGACCTGCGAGCG
rpp30_R_1209_GTCGGTTACC	CAAGCAGAAGACGGCATACGAGATGTCGGTTACCAGATTTGGACCTGCGAGCG
rpp30_R_1210_TTGTCCACTG	CAAGCAGAAGACGGCATACGAGATTTGTCCACTGAGATTTGGACCTGCGAGCG
rpp30_R_1211_TGCGACCTTG	CAAGCAGAAGACGGCATACGAGATTGCGACCTTGAGATTTGGACCTGCGAGCG
rpp30_R_1212_GCATCTTAGC	CAAGCAGAAGACGGCATACGAGATGCATCTTAGCAGATTTGGACCTGCGAGCG
rpp30_R_1213_AGCGGTGTAT	CAAGCAGAAGACGGCATACGAGATAGCGGTGTATAGATTTGGACCTGCGAGCG
rpp30_R_1214_TCAATTGGCG	CAAGCAGAAGACGGCATACGAGATTCAATTGGCGAGATTTGGACCTGCGAGCG
rpp30_R_1215_GATCGGTGAA	CAAGCAGAAGACGGCATACGAGATGATCGGTGAAAGATTTGGACCTGCGAGCG
rpp30_R_1216_GAGGTGAGAC	CAAGCAGAAGACGGCATACGAGATGAGGTGAGACAGATTTGGACCTGCGAGCG
rpp30_R_1217_CACTGACTGG	CAAGCAGAAGACGGCATACGAGATCACTGACTGGAGATTTGGACCTGCGAGCG
rpp30_R_1218_ATGCAAGGTT	CAAGCAGAAGACGGCATACGAGATATGCAAGGTTAGATTTGGACCTGCGAGCG
rpp30_R_1219_GAGATAGTGA	CAAGCAGAAGACGGCATACGAGATGAGATAGTGAAGATTTGGACCTGCGAGCG
rpp30_R_1220_TCGAGTTAAC	CAAGCAGAAGACGGCATACGAGATTCGAGTTAACAGATTTGGACCTGCGAGCG
rpp30_R_1221_AGTCACAACA	CAAGCAGAAGACGGCATACGAGATAGTCACAACAAGATTTGGACCTGCGAGCG
rpp30_R_1222_GTCAAGCATT	CAAGCAGAAGACGGCATACGAGATGTCAAGCATTAGATTTGGACCTGCGAGCG
rpp30_R_1223_GACAACGGAC	CAAGCAGAAGACGGCATACGAGATGACAACGGACAGATTTGGACCTGCGAGCG
rpp30_R_1224_ATGCATGACA	CAAGCAGAAGACGGCATACGAGATATGCATGACAAGATTTGGACCTGCGAGCG
rpp30_R_1225_CTATGCACAC	CAAGCAGAAGACGGCATACGAGATCTATGCACACAGATTTGGACCTGCGAGCG
rpp30_R_1226_CTACCAAGGA	CAAGCAGAAGACGGCATACGAGATCTACCAAGGAAGATTTGGACCTGCGAGCG
rpp30_R_1227_TACTTACCGA	CAAGCAGAAGACGGCATACGAGATTACTTACCGAAGATTTGGACCTGCGAGCG
rpp30_R_1228_AAGCGAGGAG	CAAGCAGAAGACGGCATACGAGATAAGCGAGGAGAGATTTGGACCTGCGAGCG
rpp30_R_1229_TGAAGCAAGA	CAAGCAGAAGACGGCATACGAGATTGAAGCAAGAAGATTTGGACCTGCGAGCG
rpp30_R_1230_ATGACTTCCA	CAAGCAGAAGACGGCATACGAGATATGACTTCCAAGATTTGGACCTGCGAGCG
rpp30_R_1231_GTCTCTGAAT	CAAGCAGAAGACGGCATACGAGATGTCTCTGAATAGATTTGGACCTGCGAGCG
rpp30_R_1232_GTAGCTTGAG	CAAGCAGAAGACGGCATACGAGATGTAGCTTGAGAGATTTGGACCTGCGAGCG
rpp30_R_1233_GCTACGTAGG	CAAGCAGAAGACGGCATACGAGATGCTACGTAGGAGATTTGGACCTGCGAGCG
rpp30_R_1234_TACGCAATGT	CAAGCAGAAGACGGCATACGAGATTACGCAATGTAGATTTGGACCTGCGAGCG
rpp30_R_1235_GCTTCTCCAG	CAAGCAGAAGACGGCATACGAGATGCTTCTCCAGAGATTTGGACCTGCGAGCG
rpp30_R_1236_TATATGCGGC	CAAGCAGAAGACGGCATACGAGATTATATGCGGCAGATTTGGACCTGCGAGCG
rpp30_R_1237_CTCCAACCTT	CAAGCAGAAGACGGCATACGAGATCTCCAACCTTAGATTTGGACCTGCGAGCG
rpp30_R_1238_CACACAGATA	CAAGCAGAAGACGGCATACGAGATCACACAGATAAGATTTGGACCTGCGAGCG
rpp30_R_1239_AGAGCTGATT	CAAGCAGAAGACGGCATACGAGATAGAGCTGATTAGATTTGGACCTGCGAGCG
rpp30_R_1240_GAGAGCATAG	CAAGCAGAAGACGGCATACGAGATGAGAGCATAGAGATTTGGACCTGCGAGCG
rpp30_R_1241_TCTGTGTGCC	CAAGCAGAAGACGGCATACGAGATTCTGTGTGCCAGATTTGGACCTGCGAGCG
rpp30_R_1242_CAACAAGCGA	CAAGCAGAAGACGGCATACGAGATCAACAAGCGAAGATTTGGACCTGCGAGCG
rpp30_R_1243_GAGTTAGTAG	CAAGCAGAAGACGGCATACGAGATGAGTTAGTAGAGATTTGGACCTGCGAGCG
rpp30_R_1244_GATAGCAATG	CAAGCAGAAGACGGCATACGAGATGATAGCAATGAGATTTGGACCTGCGAGCG
rpp30_R_1245_TCATAACGGC	CAAGCAGAAGACGGCATACGAGATTCATAACGGCAGATTTGGACCTGCGAGCG
rpp30_R_1246_TCGACATTCC	CAAGCAGAAGACGGCATACGAGATTCGACATTCCAGATTTGGACCTGCGAGCG
rpp30_R_1247_ACCAGAGATA	CAAGCAGAAGACGGCATACGAGATACCAGAGATAAGATTTGGACCTGCGAGCG
rpp30_R_1248_TGTTGCAACG	CAAGCAGAAGACGGCATACGAGATTGTTGCAACGAGATTTGGACCTGCGAGCG
rpp30_R_1249_CGTGCAGTAT	CAAGCAGAAGACGGCATACGAGATCGTGCAGTATAGATTTGGACCTGCGAGCG
rpp30_R_1250_TGAGAGCGAA	CAAGCAGAAGACGGCATACGAGATTGAGAGCGAAAGATTTGGACCTGCGAGCG
rpp30_R_1251_CATATCCTCC	CAAGCAGAAGACGGCATACGAGATCATATCCTCCAGATTTGGACCTGCGAGCG
rpp30_R_1252_CTGGTGAAGG	CAAGCAGAAGACGGCATACGAGATCTGGTGAAGGAGATTTGGACCTGCGAGCG
rpp30_R_1253_GCCTAGTGTC	CAAGCAGAAGACGGCATACGAGATGCCTAGTGTCAGATTTGGACCTGCGAGCG
rpp30_R_1254_GACTAAGCTG	CAAGCAGAAGACGGCATACGAGATGACTAAGCTGAGATTTGGACCTGCGAGCG
rpp30_R_1255_CCTATACCAT	CAAGCAGAAGACGGCATACGAGATCCTATACCATAGATTTGGACCTGCGAGCG
rpp30_R_1256_AGCCTAACAA	CAAGCAGAAGACGGCATACGAGATAGCCTAACAAAGATTTGGACCTGCGAGCG
rpp30_R_1257_CACTCGCTAT	CAAGCAGAAGACGGCATACGAGATCACTCGCTATAGATTTGGACCTGCGAGCG
rpp30_R_1258_ACCGACTAAT	CAAGCAGAAGACGGCATACGAGATACCGACTAATAGATTTGGACCTGCGAGCG
rpp30_R_1259_ATCTACCTAC	CAAGCAGAAGACGGCATACGAGATATCTACCTACAGATTTGGACCTGCGAGCG
rpp30_R_1260_CCTCACTTAT	CAAGCAGAAGACGGCATACGAGATCCTCACTTATAGATTTGGACCTGCGAGCG
rpp30_R_1261_TAGCGAGCGT	CAAGCAGAAGACGGCATACGAGATTAGCGAGCGTAGATTTGGACCTGCGAGCG
rpp30_R_1262_GCATACAGCG	CAAGCAGAAGACGGCATACGAGATGCATACAGCGAGATTTGGACCTGCGAGCG
rpp30_R_1263_CACGCTCATA	CAAGCAGAAGACGGCATACGAGATCACGCTCATAAGATTTGGACCTGCGAGCG
rpp30_R_1264_CAATAGCTCC	CAAGCAGAAGACGGCATACGAGATCAATAGCTCCAGATTTGGACCTGCGAGCG
rpp30_R_1265_CTTCACTGTT	CAAGCAGAAGACGGCATACGAGATCTTCACTGTTAGATTTGGACCTGCGAGCG
rpp30_R_1266_ATCGCCACAT	CAAGCAGAAGACGGCATACGAGATATCGCCACATAGATTTGGACCTGCGAGCG
rpp30_R_1267_CAACTCAGAA	CAAGCAGAAGACGGCATACGAGATCAACTCAGAAAGATTTGGACCTGCGAGCG
rpp30_R_1268_GCGGTATAGC	CAAGCAGAAGACGGCATACGAGATGCGGTATAGCAGATTTGGACCTGCGAGCG
rpp30_R_1269_TTGAAGTGGC	CAAGCAGAAGACGGCATACGAGATTTGAAGTGGCAGATTTGGACCTGCGAGCG
rpp30_R_1270_CCGATGATGA	CAAGCAGAAGACGGCATACGAGATCCGATGATGAAGATTTGGACCTGCGAGCG
rpp30_R_1271_GGTCCTACTC	CAAGCAGAAGACGGCATACGAGATGGTCCTACTCAGATTTGGACCTGCGAGCG
rpp30_R_1272_CCGTTACTCT	CAAGCAGAAGACGGCATACGAGATCCGTTACTCTAGATTTGGACCTGCGAGCG
rpp30_R_1273_AACCTAGACC	CAAGCAGAAGACGGCATACGAGATAACCTAGACCAGATTTGGACCTGCGAGCG
rpp30_R_1274_CGCAAGAATA	CAAGCAGAAGACGGCATACGAGATCGCAAGAATAAGATTTGGACCTGCGAGCG
rpp30_R_1275_TACGATCACC	CAAGCAGAAGACGGCATACGAGATTACGATCACCAGATTTGGACCTGCGAGCG
rpp30_R_1276_CCACAAGTAT	CAAGCAGAAGACGGCATACGAGATCCACAAGTATAGATTTGGACCTGCGAGCG
rpp30_R_1277_GATCCTGACC	CAAGCAGAAGACGGCATACGAGATGATCCTGACCAGATTTGGACCTGCGAGCG
rpp30_R_1278_AGCTAACGAG	CAAGCAGAAGACGGCATACGAGATAGCTAACGAGAGATTTGGACCTGCGAGCG
rpp30_R_1279_CTTGTCCATA	CAAGCAGAAGACGGCATACGAGATCTTGTCCATAAGATTTGGACCTGCGAGCG
rpp30_R_1280_TGGAGTCTTA	CAAGCAGAAGACGGCATACGAGATTGGAGTCTTAAGATTTGGACCTGCGAGCG
rpp30_R_1281_CCAACACGAT	CAAGCAGAAGACGGCATACGAGATCCAACACGATAGATTTGGACCTGCGAGCG
rpp30_R_1282_ACTAGTCAAG	CAAGCAGAAGACGGCATACGAGATACTAGTCAAGAGATTTGGACCTGCGAGCG
rpp30_R_1283_TGAAGGAGAG	CAAGCAGAAGACGGCATACGAGATTGAAGGAGAGAGATTTGGACCTGCGAGCG
rpp30_R_1284_GCTATGACTC	CAAGCAGAAGACGGCATACGAGATGCTATGACTCAGATTTGGACCTGCGAGCG
rpp30_R_1285_GCACTAGTCA	CAAGCAGAAGACGGCATACGAGATGCACTAGTCAAGATTTGGACCTGCGAGCG
rpp30_R_1286_GTCGGCCATT	CAAGCAGAAGACGGCATACGAGATGTCGGCCATTAGATTTGGACCTGCGAGCG
rpp30_R_1287_TTCGACAGAT	CAAGCAGAAGACGGCATACGAGATTTCGACAGATAGATTTGGACCTGCGAGCG
rpp30_R_1288_CGACTAGCAG	CAAGCAGAAGACGGCATACGAGATCGACTAGCAGAGATTTGGACCTGCGAGCG
rpp30_R_1289_CACGTTGCTT	CAAGCAGAAGACGGCATACGAGATCACGTTGCTTAGATTTGGACCTGCGAGCG
rpp30_R_1290_GTACGAGGAC	CAAGCAGAAGACGGCATACGAGATGTACGAGGACAGATTTGGACCTGCGAGCG
rpp30_R_1291_ATGGACATCT	CAAGCAGAAGACGGCATACGAGATATGGACATCTAGATTTGGACCTGCGAGCG
rpp30_R_1292_GCAAGTCCTA	CAAGCAGAAGACGGCATACGAGATGCAAGTCCTAAGATTTGGACCTGCGAGCG
rpp30_R_1293_GGAAGTCGAT	CAAGCAGAAGACGGCATACGAGATGGAAGTCGATAGATTTGGACCTGCGAGCG
rpp30_R_1294_TAGGACTTGG	CAAGCAGAAGACGGCATACGAGATTAGGACTTGGAGATTTGGACCTGCGAGCG
rpp30_R_1295_GCAGACATGT	CAAGCAGAAGACGGCATACGAGATGCAGACATGTAGATTTGGACCTGCGAGCG
rpp30_R_1296_CTCCTGTCTT	CAAGCAGAAGACGGCATACGAGATCTCCTGTCTTAGATTTGGACCTGCGAGCG
rpp30_R_1297_TAGTCCAGGC	CAAGCAGAAGACGGCATACGAGATTAGTCCAGGCAGATTTGGACCTGCGAGCG
rpp30_R_1298_TCCACAGCTT	CAAGCAGAAGACGGCATACGAGATTCCACAGCTTAGATTTGGACCTGCGAGCG
rpp30_R_1299_TTATGCAAGG	CAAGCAGAAGACGGCATACGAGATTTATGCAAGGAGATTTGGACCTGCGAGCG
rpp30_R_1300_CAACAGGCTT	CAAGCAGAAGACGGCATACGAGATCAACAGGCTTAGATTTGGACCTGCGAGCG
rpp30_R_1301_TTGCGAGGAT	CAAGCAGAAGACGGCATACGAGATTTGCGAGGATAGATTTGGACCTGCGAGCG
rpp30_R_1302_TGCAATGCTG	CAAGCAGAAGACGGCATACGAGATTGCAATGCTGAGATTTGGACCTGCGAGCG
rpp30_R_1303_CTGACGCATA	CAAGCAGAAGACGGCATACGAGATCTGACGCATAAGATTTGGACCTGCGAGCG
rpp30_R_1304_CTACGTTGAG	CAAGCAGAAGACGGCATACGAGATCTACGTTGAGAGATTTGGACCTGCGAGCG
rpp30_R_1305_CGACTTATGT	CAAGCAGAAGACGGCATACGAGATCGACTTATGTAGATTTGGACCTGCGAGCG
rpp30_R_1306_AGTCAGGTGT	CAAGCAGAAGACGGCATACGAGATAGTCAGGTGTAGATTTGGACCTGCGAGCG
rpp30_R_1307_GCTGCGATCA	CAAGCAGAAGACGGCATACGAGATGCTGCGATCAAGATTTGGACCTGCGAGCG
rpp30_R_1308_CCACCGAACA	CAAGCAGAAGACGGCATACGAGATCCACCGAACAAGATTTGGACCTGCGAGCG
rpp30_R_1309_TTAAGGCCAC	CAAGCAGAAGACGGCATACGAGATTTAAGGCCACAGATTTGGACCTGCGAGCG
rpp30_R_1310_TGGCTCAACC	CAAGCAGAAGACGGCATACGAGATTGGCTCAACCAGATTTGGACCTGCGAGCG
rpp30_R_1311_TCGTAGTACC	CAAGCAGAAGACGGCATACGAGATTCGTAGTACCAGATTTGGACCTGCGAGCG
rpp30_R_1312_CGTGATAGCT	CAAGCAGAAGACGGCATACGAGATCGTGATAGCTAGATTTGGACCTGCGAGCG
rpp30_R_1313_CCAGTCAATG	CAAGCAGAAGACGGCATACGAGATCCAGTCAATGAGATTTGGACCTGCGAGCG
rpp30_R_1314_GTCCTTACAT	CAAGCAGAAGACGGCATACGAGATGTCCTTACATAGATTTGGACCTGCGAGCG
rpp30_R_1315_CTCTCAGTGA	CAAGCAGAAGACGGCATACGAGATCTCTCAGTGAAGATTTGGACCTGCGAGCG
rpp30_R_1316_CTCTAGTCCT	CAAGCAGAAGACGGCATACGAGATCTCTAGTCCTAGATTTGGACCTGCGAGCG
rpp30_R_1317_CTCCGATTGA	CAAGCAGAAGACGGCATACGAGATCTCCGATTGAAGATTTGGACCTGCGAGCG
rpp30_R_1318_CAAGAGGCAA	CAAGCAGAAGACGGCATACGAGATCAAGAGGCAAAGATTTGGACCTGCGAGCG
rpp30_R_1319_CTCTGGATAC	CAAGCAGAAGACGGCATACGAGATCTCTGGATACAGATTTGGACCTGCGAGCG
rpp30_R_1320_GAGCTGCTGT	CAAGCAGAAGACGGCATACGAGATGAGCTGCTGTAGATTTGGACCTGCGAGCG
rpp30_R_1321_GACTAGGCAC	CAAGCAGAAGACGGCATACGAGATGACTAGGCACAGATTTGGACCTGCGAGCG
rpp30_R_1322_CGGTTGCCTT	CAAGCAGAAGACGGCATACGAGATCGGTTGCCTTAGATTTGGACCTGCGAGCG
rpp30_R_1323_CGATGCTAGT	CAAGCAGAAGACGGCATACGAGATCGATGCTAGTAGATTTGGACCTGCGAGCG
rpp30_R_1324_GCGGAGATCT	CAAGCAGAAGACGGCATACGAGATGCGGAGATCTAGATTTGGACCTGCGAGCG
rpp30_R_1325_GCAATGCGGT	CAAGCAGAAGACGGCATACGAGATGCAATGCGGTAGATTTGGACCTGCGAGCG
rpp30_R_1326_GCACACGAAG	CAAGCAGAAGACGGCATACGAGATGCACACGAAGAGATTTGGACCTGCGAGCG
rpp30_R_1327_ACGCTGAACC	CAAGCAGAAGACGGCATACGAGATACGCTGAACCAGATTTGGACCTGCGAGCG
rpp30_R_1328_TGTCTAGCAC	CAAGCAGAAGACGGCATACGAGATTGTCTAGCACAGATTTGGACCTGCGAGCG
rpp30_R_1329_GTCGTTCTAC	CAAGCAGAAGACGGCATACGAGATGTCGTTCTACAGATTTGGACCTGCGAGCG
rpp30_R_1330_CCTAACATCT	CAAGCAGAAGACGGCATACGAGATCCTAACATCTAGATTTGGACCTGCGAGCG
rpp30_R_1331_CAGTGAGCAA	CAAGCAGAAGACGGCATACGAGATCAGTGAGCAAAGATTTGGACCTGCGAGCG
rpp30_R_1332_CCTGCCTACT	CAAGCAGAAGACGGCATACGAGATCCTGCCTACTAGATTTGGACCTGCGAGCG
rpp30_R_1333_GTAACGCATC	CAAGCAGAAGACGGCATACGAGATGTAACGCATCAGATTTGGACCTGCGAGCG
rpp30_R_1334_CATGTACTCA	CAAGCAGAAGACGGCATACGAGATCATGTACTCAAGATTTGGACCTGCGAGCG
rpp30_R_1335_GTATCAGAAC	CAAGCAGAAGACGGCATACGAGATGTATCAGAACAGATTTGGACCTGCGAGCG
rpp30_R_1336_GAACAAGCAT	CAAGCAGAAGACGGCATACGAGATGAACAAGCATAGATTTGGACCTGCGAGCG
rpp30_R_1337_TCAAGAGCAC	CAAGCAGAAGACGGCATACGAGATTCAAGAGCACAGATTTGGACCTGCGAGCG
rpp30_R_1338_GAGATTAGGC	CAAGCAGAAGACGGCATACGAGATGAGATTAGGCAGATTTGGACCTGCGAGCG
rpp30_R_1339_GTATTGAAGC	CAAGCAGAAGACGGCATACGAGATGTATTGAAGCAGATTTGGACCTGCGAGCG
rpp30_R_1340_GGAACTATAC	CAAGCAGAAGACGGCATACGAGATGGAACTATACAGATTTGGACCTGCGAGCG
rpp30_R_1341_ATGCACACTA	CAAGCAGAAGACGGCATACGAGATATGCACACTAAGATTTGGACCTGCGAGCG
rpp30_R_1342_GAATACTCCT	CAAGCAGAAGACGGCATACGAGATGAATACTCCTAGATTTGGACCTGCGAGCG
rpp30_R_1343_ACTAGAGCAA	CAAGCAGAAGACGGCATACGAGATACTAGAGCAAAGATTTGGACCTGCGAGCG
rpp30_R_1344_ACGGAAGCTC	CAAGCAGAAGACGGCATACGAGATACGGAAGCTCAGATTTGGACCTGCGAGCG
rpp30_R_1345_ATAGTGAGGT	CAAGCAGAAGACGGCATACGAGATATAGTGAGGTAGATTTGGACCTGCGAGCG
rpp30_R_1346_CATGAATAGG	CAAGCAGAAGACGGCATACGAGATCATGAATAGGAGATTTGGACCTGCGAGCG
rpp30_R_1347_GAGTTAAGCT	CAAGCAGAAGACGGCATACGAGATGAGTTAAGCTAGATTTGGACCTGCGAGCG
rpp30_R_1348_TGTCGTCGAC	CAAGCAGAAGACGGCATACGAGATTGTCGTCGACAGATTTGGACCTGCGAGCG
rpp30_R_1349_GGATAAGATC	CAAGCAGAAGACGGCATACGAGATGGATAAGATCAGATTTGGACCTGCGAGCG
rpp30_R_1350_CACGAATGAT	CAAGCAGAAGACGGCATACGAGATCACGAATGATAGATTTGGACCTGCGAGCG
rpp30_R_1351_CTAGCTGACG	CAAGCAGAAGACGGCATACGAGATCTAGCTGACGAGATTTGGACCTGCGAGCG
rpp30_R_1352_GACATAGCTA	CAAGCAGAAGACGGCATACGAGATGACATAGCTAAGATTTGGACCTGCGAGCG
rpp30_R_1353_AGGCATCCTA	CAAGCAGAAGACGGCATACGAGATAGGCATCCTAAGATTTGGACCTGCGAGCG
rpp30_R_1354_CGACAGAATG	CAAGCAGAAGACGGCATACGAGATCGACAGAATGAGATTTGGACCTGCGAGCG
rpp30_R_1355_TAGCTTCACC	CAAGCAGAAGACGGCATACGAGATTAGCTTCACCAGATTTGGACCTGCGAGCG
rpp30_R_1356_ATACCATCGA	CAAGCAGAAGACGGCATACGAGATATACCATCGAAGATTTGGACCTGCGAGCG
rpp30_R_1357_CACGAGATTA	CAAGCAGAAGACGGCATACGAGATCACGAGATTAAGATTTGGACCTGCGAGCG
rpp30_R_1358_TACCACAAGC	CAAGCAGAAGACGGCATACGAGATTACCACAAGCAGATTTGGACCTGCGAGCG
rpp30_R_1359_TCACAGGACT	CAAGCAGAAGACGGCATACGAGATTCACAGGACTAGATTTGGACCTGCGAGCG
rpp30_R_1360_TCGTTGCCTG	CAAGCAGAAGACGGCATACGAGATTCGTTGCCTGAGATTTGGACCTGCGAGCG
rpp30_R_1361_TGACTTAGAG	CAAGCAGAAGACGGCATACGAGATTGACTTAGAGAGATTTGGACCTGCGAGCG
rpp30_R_1362_AGTCTATCCT	CAAGCAGAAGACGGCATACGAGATAGTCTATCCTAGATTTGGACCTGCGAGCG
rpp30_R_1363_ATCCATCACC	CAAGCAGAAGACGGCATACGAGATATCCATCACCAGATTTGGACCTGCGAGCG
rpp30_R_1364_CATCTTCGGT	CAAGCAGAAGACGGCATACGAGATCATCTTCGGTAGATTTGGACCTGCGAGCG
rpp30_R_1365_CAATTAGCAC	CAAGCAGAAGACGGCATACGAGATCAATTAGCACAGATTTGGACCTGCGAGCG
rpp30_R_1366_ATTACAGCGT	CAAGCAGAAGACGGCATACGAGATATTACAGCGTAGATTTGGACCTGCGAGCG
rpp30_R_1367_AGGATGCATA	CAAGCAGAAGACGGCATACGAGATAGGATGCATAAGATTTGGACCTGCGAGCG
rpp30_R_1368_CGCTGTATCG	CAAGCAGAAGACGGCATACGAGATCGCTGTATCGAGATTTGGACCTGCGAGCG
rpp30_R_1369_GGTTACCAAC	CAAGCAGAAGACGGCATACGAGATGGTTACCAACAGATTTGGACCTGCGAGCG
rpp30_R_1370_TCTAACTTGC	CAAGCAGAAGACGGCATACGAGATTCTAACTTGCAGATTTGGACCTGCGAGCG
rpp30_R_1371_GAGTTACAGG	CAAGCAGAAGACGGCATACGAGATGAGTTACAGGAGATTTGGACCTGCGAGCG
rpp30_R_1372_CCTAGCAATA	CAAGCAGAAGACGGCATACGAGATCCTAGCAATAAGATTTGGACCTGCGAGCG
rpp30_R_1373_TTCAGTCCTA	CAAGCAGAAGACGGCATACGAGATTTCAGTCCTAAGATTTGGACCTGCGAGCG
rpp30_R_1374_TACCAATCTG	CAAGCAGAAGACGGCATACGAGATTACCAATCTGAGATTTGGACCTGCGAGCG
rpp30_R_1375_ACACAGGCAA	CAAGCAGAAGACGGCATACGAGATACACAGGCAAAGATTTGGACCTGCGAGCG
rpp30_R_1376_ATTCAGGCAG	CAAGCAGAAGACGGCATACGAGATATTCAGGCAGAGATTTGGACCTGCGAGCG
rpp30_R_1377_CTTCGTGACT	CAAGCAGAAGACGGCATACGAGATCTTCGTGACTAGATTTGGACCTGCGAGCG
rpp30_R_1378_GCAATCATAC	CAAGCAGAAGACGGCATACGAGATGCAATCATACAGATTTGGACCTGCGAGCG
rpp30_R_1379_GCAGAGACTG	CAAGCAGAAGACGGCATACGAGATGCAGAGACTGAGATTTGGACCTGCGAGCG
rpp30_R_1380_GCAACTAATC	CAAGCAGAAGACGGCATACGAGATGCAACTAATCAGATTTGGACCTGCGAGCG
rpp30_R_1381_GCACGATTAG	CAAGCAGAAGACGGCATACGAGATGCACGATTAGAGATTTGGACCTGCGAGCG
rpp30_R_1382_GCAATGGCAC	CAAGCAGAAGACGGCATACGAGATGCAATGGCACAGATTTGGACCTGCGAGCG
rpp30_R_1383_GCACGAACAA	CAAGCAGAAGACGGCATACGAGATGCACGAACAAAGATTTGGACCTGCGAGCG
rpp30_R_1384_GCATACGCAA	CAAGCAGAAGACGGCATACGAGATGCATACGCAAAGATTTGGACCTGCGAGCG
rpp30_R_1385_AGCCAATTGC	CAAGCAGAAGACGGCATACGAGATAGCCAATTGCAGATTTGGACCTGCGAGCG
rpp30_R_1386_GTTACCTACT	CAAGCAGAAGACGGCATACGAGATGTTACCTACTAGATTTGGACCTGCGAGCG
rpp30_R_1387_GCGGATGGTT	CAAGCAGAAGACGGCATACGAGATGCGGATGGTTAGATTTGGACCTGCGAGCG
rpp30_R_1388_ATCGGTGCTT	CAAGCAGAAGACGGCATACGAGATATCGGTGCTTAGATTTGGACCTGCGAGCG
rpp30_R_1389_CTCCAAGCAA	CAAGCAGAAGACGGCATACGAGATCTCCAAGCAAAGATTTGGACCTGCGAGCG
rpp30_R_1390_ATCGAAGCTA	CAAGCAGAAGACGGCATACGAGATATCGAAGCTAAGATTTGGACCTGCGAGCG
rpp30_R_1391_GAGTTGTCAT	CAAGCAGAAGACGGCATACGAGATGAGTTGTCATAGATTTGGACCTGCGAGCG
rpp30_R_1392_TCGTCCTCCA	CAAGCAGAAGACGGCATACGAGATTCGTCCTCCAAGATTTGGACCTGCGAGCG
rpp30_R_1393_TCACTGACAG	CAAGCAGAAGACGGCATACGAGATTCACTGACAGAGATTTGGACCTGCGAGCG
rpp30_R_1394_CTCACCGACT	CAAGCAGAAGACGGCATACGAGATCTCACCGACTAGATTTGGACCTGCGAGCG
rpp30_R_1395_GCTACTAACT	CAAGCAGAAGACGGCATACGAGATGCTACTAACTAGATTTGGACCTGCGAGCG
rpp30_R_1396_CGAAGATTGC	CAAGCAGAAGACGGCATACGAGATCGAAGATTGCAGATTTGGACCTGCGAGCG
rpp30_R_1397_CCTATGGCAG	CAAGCAGAAGACGGCATACGAGATCCTATGGCAGAGATTTGGACCTGCGAGCG
rpp30_R_1398_CCTTAAGGTC	CAAGCAGAAGACGGCATACGAGATCCTTAAGGTCAGATTTGGACCTGCGAGCG
rpp30_R_1399_GGCAAGTTAC	CAAGCAGAAGACGGCATACGAGATGGCAAGTTACAGATTTGGACCTGCGAGCG
rpp30_R_1400_GAATGCAACT	CAAGCAGAAGACGGCATACGAGATGAATGCAACTAGATTTGGACCTGCGAGCG
rpp30_R_1401_GCATAACATG	CAAGCAGAAGACGGCATACGAGATGCATAACATGAGATTTGGACCTGCGAGCG
rpp30_R_1402_GAATGTTGGT	CAAGCAGAAGACGGCATACGAGATGAATGTTGGTAGATTTGGACCTGCGAGCG
rpp30_R_1403_GCAATGTTCC	CAAGCAGAAGACGGCATACGAGATGCAATGTTCCAGATTTGGACCTGCGAGCG
rpp30_R_1404_AGCTAGGCAG	CAAGCAGAAGACGGCATACGAGATAGCTAGGCAGAGATTTGGACCTGCGAGCG
rpp30_R_1405_TTCCATTGGC	CAAGCAGAAGACGGCATACGAGATTTCCATTGGCAGATTTGGACCTGCGAGCG
rpp30_R_1406_GGAGAGCACA	CAAGCAGAAGACGGCATACGAGATGGAGAGCACAAGATTTGGACCTGCGAGCG
rpp30_R_1407_CCAACACTCC	CAAGCAGAAGACGGCATACGAGATCCAACACTCCAGATTTGGACCTGCGAGCG
rpp30_R_1408_TCACGAAGAC	CAAGCAGAAGACGGCATACGAGATTCACGAAGACAGATTTGGACCTGCGAGCG
rpp30_R_1409_GTGTCTTCGG	CAAGCAGAAGACGGCATACGAGATGTGTCTTCGGAGATTTGGACCTGCGAGCG
rpp30_R_1410_CTCAGATTAG	CAAGCAGAAGACGGCATACGAGATCTCAGATTAGAGATTTGGACCTGCGAGCG
rpp30_R_1411_CTCAACGGTC	CAAGCAGAAGACGGCATACGAGATCTCAACGGTCAGATTTGGACCTGCGAGCG
rpp30_R_1412_GGAACCTAGC	CAAGCAGAAGACGGCATACGAGATGGAACCTAGCAGATTTGGACCTGCGAGCG
rpp30_R_1413_TATACCTAGC	CAAGCAGAAGACGGCATACGAGATTATACCTAGCAGATTTGGACCTGCGAGCG
rpp30_R_1414_GTTGAACAGC	CAAGCAGAAGACGGCATACGAGATGTTGAACAGCAGATTTGGACCTGCGAGCG
rpp30_R_1415_GCAACATTGA	CAAGCAGAAGACGGCATACGAGATGCAACATTGAAGATTTGGACCTGCGAGCG
rpp30_R_1416_CTATCAGCAA	CAAGCAGAAGACGGCATACGAGATCTATCAGCAAAGATTTGGACCTGCGAGCG
rpp30_R_1417_CTTCTCTTGC	CAAGCAGAAGACGGCATACGAGATCTTCTCTTGCAGATTTGGACCTGCGAGCG
rpp30_R_1418_GTCTCAATCA	CAAGCAGAAGACGGCATACGAGATGTCTCAATCAAGATTTGGACCTGCGAGCG
rpp30_R_1419_CGTGATGAGG	CAAGCAGAAGACGGCATACGAGATCGTGATGAGGAGATTTGGACCTGCGAGCG
rpp30_R_1420_CTCACGATCC	CAAGCAGAAGACGGCATACGAGATCTCACGATCCAGATTTGGACCTGCGAGCG
rpp30_R_1421_ATCCTGCGGT	CAAGCAGAAGACGGCATACGAGATATCCTGCGGTAGATTTGGACCTGCGAGCG
rpp30_R_1422_GCAACGTCTC	CAAGCAGAAGACGGCATACGAGATGCAACGTCTCAGATTTGGACCTGCGAGCG
rpp30_R_1423_GCAGGAGGAT	CAAGCAGAAGACGGCATACGAGATGCAGGAGGATAGATTTGGACCTGCGAGCG
rpp30_R_1424_GCAATCGAGA	CAAGCAGAAGACGGCATACGAGATGCAATCGAGAAGATTTGGACCTGCGAGCG
rpp30_R_1425_GCACATAGAA	CAAGCAGAAGACGGCATACGAGATGCACATAGAAAGATTTGGACCTGCGAGCG
rpp30_R_1426_CTTAGTGCTG	CAAGCAGAAGACGGCATACGAGATCTTAGTGCTGAGATTTGGACCTGCGAGCG
rpp30_R_1427_GACATTCTTC	CAAGCAGAAGACGGCATACGAGATGACATTCTTCAGATTTGGACCTGCGAGCG
rpp30_R_1428_TGATGGTTAC	CAAGCAGAAGACGGCATACGAGATTGATGGTTACAGATTTGGACCTGCGAGCG
rpp30_R_1429_TTGGCGAATC	CAAGCAGAAGACGGCATACGAGATTTGGCGAATCAGATTTGGACCTGCGAGCG
rpp30_R_1430_ATGACGAGTT	CAAGCAGAAGACGGCATACGAGATATGACGAGTTAGATTTGGACCTGCGAGCG
rpp30_R_1431_GACTTAGCAT	CAAGCAGAAGACGGCATACGAGATGACTTAGCATAGATTTGGACCTGCGAGCG
rpp30_R_1432_TCTACACAGC	CAAGCAGAAGACGGCATACGAGATTCTACACAGCAGATTTGGACCTGCGAGCG
rpp30_R_1433_CTCTCCAATA	CAAGCAGAAGACGGCATACGAGATCTCTCCAATAAGATTTGGACCTGCGAGCG
rpp30_R_1434_CTCCACTCTA	CAAGCAGAAGACGGCATACGAGATCTCCACTCTAAGATTTGGACCTGCGAGCG
rpp30_R_1435_GGACATAAGC	CAAGCAGAAGACGGCATACGAGATGGACATAAGCAGATTTGGACCTGCGAGCG
rpp30_R_1436_GGACGACGAA	CAAGCAGAAGACGGCATACGAGATGGACGACGAAAGATTTGGACCTGCGAGCG
rpp30_R_1437_ATAGCGCATT	CAAGCAGAAGACGGCATACGAGATATAGCGCATTAGATTTGGACCTGCGAGCG
rpp30_R_1438_CGTCCTTGTT	CAAGCAGAAGACGGCATACGAGATCGTCCTTGTTAGATTTGGACCTGCGAGCG
rpp30_R_1439_TGAAGACCAA	CAAGCAGAAGACGGCATACGAGATTGAAGACCAAAGATTTGGACCTGCGAGCG
rpp30_R_1440_GAGTCAAGAA	CAAGCAGAAGACGGCATACGAGATGAGTCAAGAAAGATTTGGACCTGCGAGCG
rpp30_R_1441_TGTCTTCAGA	CAAGCAGAAGACGGCATACGAGATTGTCTTCAGAAGATTTGGACCTGCGAGCG
rpp30_R_1442_TGCTAACACC	CAAGCAGAAGACGGCATACGAGATTGCTAACACCAGATTTGGACCTGCGAGCG
rpp30_R_1443_GCTTAACTAG	CAAGCAGAAGACGGCATACGAGATGCTTAACTAGAGATTTGGACCTGCGAGCG
rpp30_R_1444_GGTAACAGCG	CAAGCAGAAGACGGCATACGAGATGGTAACAGCGAGATTTGGACCTGCGAGCG
rpp30_R_1445_GACGGTGAGT	CAAGCAGAAGACGGCATACGAGATGACGGTGAGTAGATTTGGACCTGCGAGCG
rpp30_R_1446_AGGTACAGGA	CAAGCAGAAGACGGCATACGAGATAGGTACAGGAAGATTTGGACCTGCGAGCG
rpp30_R_1447_AGACTAGAGC	CAAGCAGAAGACGGCATACGAGATAGACTAGAGCAGATTTGGACCTGCGAGCG
rpp30_R_1448_GATGCAAGAG	CAAGCAGAAGACGGCATACGAGATGATGCAAGAGAGATTTGGACCTGCGAGCG
rpp30_R_1449_AGTGCAACTT	CAAGCAGAAGACGGCATACGAGATAGTGCAACTTAGATTTGGACCTGCGAGCG
rpp30_R_1450_TGCACACATG	CAAGCAGAAGACGGCATACGAGATTGCACACATGAGATTTGGACCTGCGAGCG
rpp30_R_1451_ACTCTGGCAC	CAAGCAGAAGACGGCATACGAGATACTCTGGCACAGATTTGGACCTGCGAGCG
rpp30_R_1452_TATGTCCAAG	CAAGCAGAAGACGGCATACGAGATTATGTCCAAGAGATTTGGACCTGCGAGCG
rpp30_R_1453_TCTCATGCAA	CAAGCAGAAGACGGCATACGAGATTCTCATGCAAAGATTTGGACCTGCGAGCG
rpp30_R_1454_GATTGCTTGA	CAAGCAGAAGACGGCATACGAGATGATTGCTTGAAGATTTGGACCTGCGAGCG
rpp30_R_1455_CCATCATTAG	CAAGCAGAAGACGGCATACGAGATCCATCATTAGAGATTTGGACCTGCGAGCG
rpp30_R_1456_CTGTTATTGC	CAAGCAGAAGACGGCATACGAGATCTGTTATTGCAGATTTGGACCTGCGAGCG
rpp30_R_1457_TCCGTCAAGC	CAAGCAGAAGACGGCATACGAGATTCCGTCAAGCAGATTTGGACCTGCGAGCG
rpp30_R_1458_TTCTTCTAGC	CAAGCAGAAGACGGCATACGAGATTTCTTCTAGCAGATTTGGACCTGCGAGCG
rpp30_R_1459_TGATACGAGC	CAAGCAGAAGACGGCATACGAGATTGATACGAGCAGATTTGGACCTGCGAGCG
rpp30_R_1460_CCGAATACCT	CAAGCAGAAGACGGCATACGAGATCCGAATACCTAGATTTGGACCTGCGAGCG
rpp30_R_1461_CGACTGACAA	CAAGCAGAAGACGGCATACGAGATCGACTGACAAAGATTTGGACCTGCGAGCG
rpp30_R_1462_TGTGATATGC	CAAGCAGAAGACGGCATACGAGATTGTGATATGCAGATTTGGACCTGCGAGCG
rpp30_R_1463_TACAGCATGC	CAAGCAGAAGACGGCATACGAGATTACAGCATGCAGATTTGGACCTGCGAGCG
rpp30_R_1464_TATCGCTTCC	CAAGCAGAAGACGGCATACGAGATTATCGCTTCCAGATTTGGACCTGCGAGCG
rpp30_R_1465_ACACTCTTGC	CAAGCAGAAGACGGCATACGAGATACACTCTTGCAGATTTGGACCTGCGAGCG
rpp30_R_1466_CTCTCACACT	CAAGCAGAAGACGGCATACGAGATCTCTCACACTAGATTTGGACCTGCGAGCG
rpp30_R_1467_CTCAGAATGC	CAAGCAGAAGACGGCATACGAGATCTCAGAATGCAGATTTGGACCTGCGAGCG
rpp30_R_1468_CTCAACTAGC	CAAGCAGAAGACGGCATACGAGATCTCAACTAGCAGATTTGGACCTGCGAGCG
rpp30_R_1469_CAGGTCATGG	CAAGCAGAAGACGGCATACGAGATCAGGTCATGGAGATTTGGACCTGCGAGCG
rpp30_R_1470_GCAGGATCTC	CAAGCAGAAGACGGCATACGAGATGCAGGATCTCAGATTTGGACCTGCGAGCG
rpp30_R_1471_GCAGAAGAGC	CAAGCAGAAGACGGCATACGAGATGCAGAAGAGCAGATTTGGACCTGCGAGCG
rpp30_R_1472_GCAACTCTAT	CAAGCAGAAGACGGCATACGAGATGCAACTCTATAGATTTGGACCTGCGAGCG
rpp30_R_1473_GCAACGATAA	CAAGCAGAAGACGGCATACGAGATGCAACGATAAAGATTTGGACCTGCGAGCG
rpp30_R_1474_GCACATCTTA	CAAGCAGAAGACGGCATACGAGATGCACATCTTAAGATTTGGACCTGCGAGCG
rpp30_R_1475_GCAACCACAT	CAAGCAGAAGACGGCATACGAGATGCAACCACATAGATTTGGACCTGCGAGCG
rpp30_R_1476_GCATTGACAT	CAAGCAGAAGACGGCATACGAGATGCATTGACATAGATTTGGACCTGCGAGCG
rpp30_R_1477_GCATATGTAC	CAAGCAGAAGACGGCATACGAGATGCATATGTACAGATTTGGACCTGCGAGCG
rpp30_R_1478_GCATGTCTAA	CAAGCAGAAGACGGCATACGAGATGCATGTCTAAAGATTTGGACCTGCGAGCG
rpp30_R_1479_GCAGGATACA	CAAGCAGAAGACGGCATACGAGATGCAGGATACAAGATTTGGACCTGCGAGCG
rpp30_R_1480_GCATCGACCA	CAAGCAGAAGACGGCATACGAGATGCATCGACCAAGATTTGGACCTGCGAGCG
rpp30_R_1481_GCACCTATCT	CAAGCAGAAGACGGCATACGAGATGCACCTATCTAGATTTGGACCTGCGAGCG
rpp30_R_1482_TCCTGACTGC	CAAGCAGAAGACGGCATACGAGATTCCTGACTGCAGATTTGGACCTGCGAGCG
rpp30_R_1483_CGTATAAGCC	CAAGCAGAAGACGGCATACGAGATCGTATAAGCCAGATTTGGACCTGCGAGCG
rpp30_R_1484_GCAGGACAAC	CAAGCAGAAGACGGCATACGAGATGCAGGACAACAGATTTGGACCTGCGAGCG
rpp30_R_1485_CATACTCCTA	CAAGCAGAAGACGGCATACGAGATCATACTCCTAAGATTTGGACCTGCGAGCG
rpp30_R_1486_TTGGTTGCGG	CAAGCAGAAGACGGCATACGAGATTTGGTTGCGGAGATTTGGACCTGCGAGCG
rpp30_R_1487_CATAGCGTAT	CAAGCAGAAGACGGCATACGAGATCATAGCGTATAGATTTGGACCTGCGAGCG
rpp30_R_1488_CGGAGACAAG	CAAGCAGAAGACGGCATACGAGATCGGAGACAAGAGATTTGGACCTGCGAGCG
rpp30_R_1489_TCTCAGGCTC	CAAGCAGAAGACGGCATACGAGATTCTCAGGCTCAGATTTGGACCTGCGAGCG
rpp30_R_1490_CGCAATGCAT	CAAGCAGAAGACGGCATACGAGATCGCAATGCATAGATTTGGACCTGCGAGCG
rpp30_R_1491_GTACAATAGC	CAAGCAGAAGACGGCATACGAGATGTACAATAGCAGATTTGGACCTGCGAGCG
rpp30_R_1492_GTACCGTACG	CAAGCAGAAGACGGCATACGAGATGTACCGTACGAGATTTGGACCTGCGAGCG
rpp30_R_1493_CCGTGCTAAT	CAAGCAGAAGACGGCATACGAGATCCGTGCTAATAGATTTGGACCTGCGAGCG
rpp30_R_1494_AGAGTAGCAC	CAAGCAGAAGACGGCATACGAGATAGAGTAGCACAGATTTGGACCTGCGAGCG
rpp30_R_1495_TGATCCGTCC	CAAGCAGAAGACGGCATACGAGATTGATCCGTCCAGATTTGGACCTGCGAGCG
rpp30_R_1496_ACTGAGAAGC	CAAGCAGAAGACGGCATACGAGATACTGAGAAGCAGATTTGGACCTGCGAGCG
rpp30_R_1497_GTGCTGATAC	CAAGCAGAAGACGGCATACGAGATGTGCTGATACAGATTTGGACCTGCGAGCG
rpp30_R_1498_GAATCCAGAC	CAAGCAGAAGACGGCATACGAGATGAATCCAGACAGATTTGGACCTGCGAGCG
rpp30_R_1499_CACTGTTAGC	CAAGCAGAAGACGGCATACGAGATCACTGTTAGCAGATTTGGACCTGCGAGCG
rpp30_R_1500_TTATAGAGGC	CAAGCAGAAGACGGCATACGAGATTTATAGAGGCAGATTTGGACCTGCGAGCG
rpp30_R_1501_ATAGAGCGAT	CAAGCAGAAGACGGCATACGAGATATAGAGCGATAGATTTGGACCTGCGAGCG
rpp30_R_1502_CTCACTCCGA	CAAGCAGAAGACGGCATACGAGATCTCACTCCGAAGATTTGGACCTGCGAGCG
rpp30_R_1503_TCACTACTCT	CAAGCAGAAGACGGCATACGAGATTCACTACTCTAGATTTGGACCTGCGAGCG
rpp30_R_1504_TTCACATACC	CAAGCAGAAGACGGCATACGAGATTTCACATACCAGATTTGGACCTGCGAGCG
rpp30_R_1505_GCAACACAGG	CAAGCAGAAGACGGCATACGAGATGCAACACAGGAGATTTGGACCTGCGAGCG
rpp30_R_1506_TATAGACCTG	CAAGCAGAAGACGGCATACGAGATTATAGACCTGAGATTTGGACCTGCGAGCG
rpp30_R_1507_TGCTTGAATG	CAAGCAGAAGACGGCATACGAGATTGCTTGAATGAGATTTGGACCTGCGAGCG
rpp30_R_1508_CTAGAACACC	CAAGCAGAAGACGGCATACGAGATCTAGAACACCAGATTTGGACCTGCGAGCG
rpp30_R_1509_TGTCTGTAAC	CAAGCAGAAGACGGCATACGAGATTGTCTGTAACAGATTTGGACCTGCGAGCG
rpp30_R_1510_GAGCATTACT	CAAGCAGAAGACGGCATACGAGATGAGCATTACTAGATTTGGACCTGCGAGCG
rpp30_R_1511_TCACATGGCC	CAAGCAGAAGACGGCATACGAGATTCACATGGCCAGATTTGGACCTGCGAGCG
rpp30_R_1512_TTGCTACATC	CAAGCAGAAGACGGCATACGAGATTTGCTACATCAGATTTGGACCTGCGAGCG
rpp30_R_1513_CTGCATACTC	CAAGCAGAAGACGGCATACGAGATCTGCATACTCAGATTTGGACCTGCGAGCG
rpp30_R_1514_CACTCCAACT	CAAGCAGAAGACGGCATACGAGATCACTCCAACTAGATTTGGACCTGCGAGCG
rpp30_R_1515_CCTCGTCAGA	CAAGCAGAAGACGGCATACGAGATCCTCGTCAGAAGATTTGGACCTGCGAGCG
rpp30_R_1516_TGGTACATAC	CAAGCAGAAGACGGCATACGAGATTGGTACATACAGATTTGGACCTGCGAGCG
rpp30_R_1517_ATCTGATGCC	CAAGCAGAAGACGGCATACGAGATATCTGATGCCAGATTTGGACCTGCGAGCG
rpp30_R_1518_TCACTTCAGC	CAAGCAGAAGACGGCATACGAGATTCACTTCAGCAGATTTGGACCTGCGAGCG
rpp30_R_1519_GTGTCCTAGC	CAAGCAGAAGACGGCATACGAGATGTGTCCTAGCAGATTTGGACCTGCGAGCG
rpp30_R_1520_GAGAGGAAGC	CAAGCAGAAGACGGCATACGAGATGAGAGGAAGCAGATTTGGACCTGCGAGCG
rpp30_R_1521_GAAGACTAGC	CAAGCAGAAGACGGCATACGAGATGAAGACTAGCAGATTTGGACCTGCGAGCG
rpp30_R_1522_GCTTATGAGC	CAAGCAGAAGACGGCATACGAGATGCTTATGAGCAGATTTGGACCTGCGAGCG
rpp30_R_1523_GCTGAACCAC	CAAGCAGAAGACGGCATACGAGATGCTGAACCACAGATTTGGACCTGCGAGCG
rpp30_R_1524_GCTGATTGGC	CAAGCAGAAGACGGCATACGAGATGCTGATTGGCAGATTTGGACCTGCGAGCG
rpp30_R_1525_TGGTTCATCA	CAAGCAGAAGACGGCATACGAGATTGGTTCATCAAGATTTGGACCTGCGAGCG
rpp30_R_1526_TTGTCTGCAG	CAAGCAGAAGACGGCATACGAGATTTGTCTGCAGAGATTTGGACCTGCGAGCG
rpp30_R_1527_CGTGTTGCAC	CAAGCAGAAGACGGCATACGAGATCGTGTTGCACAGATTTGGACCTGCGAGCG
rpp30_R_1528_TGGACTGATT	CAAGCAGAAGACGGCATACGAGATTGGACTGATTAGATTTGGACCTGCGAGCG
rpp30_R_1529_ACTACATTGC	CAAGCAGAAGACGGCATACGAGATACTACATTGCAGATTTGGACCTGCGAGCG
rpp30_R_1530_CAGTCATAGC	CAAGCAGAAGACGGCATACGAGATCAGTCATAGCAGATTTGGACCTGCGAGCG
rpp30_R_1531_GAGCCTGCAA	CAAGCAGAAGACGGCATACGAGATGAGCCTGCAAAGATTTGGACCTGCGAGCG
rpp30_R_1532_TTGTACGCAT	CAAGCAGAAGACGGCATACGAGATTTGTACGCATAGATTTGGACCTGCGAGCG
rpp30_R_1533_AAGCTGGTAT	CAAGCAGAAGACGGCATACGAGATAAGCTGGTATAGATTTGGACCTGCGAGCG
rpp30_R_1534_CACTGGTACT	CAAGCAGAAGACGGCATACGAGATCACTGGTACTAGATTTGGACCTGCGAGCG
rpp30_R_1535_CCTAGGAAGC	CAAGCAGAAGACGGCATACGAGATCCTAGGAAGCAGATTTGGACCTGCGAGCG
rpp30_R_1536_GAGACCAAGT	CAAGCAGAAGACGGCATACGAGATGAGACCAAGTAGATTTGGACCTGCGAGCG

## Sheet: 1536_UDI_rpp30_f(i5)
name	oligo
rpp30_F_1_ATGAGACTTG	AATGATACGGCGACCACCGAGATCTACACATGAGACTTGGAGCGGCTGTCTCCACAAGT
rpp30_F_2_GAGGCTATCT	AATGATACGGCGACCACCGAGATCTACACGAGGCTATCTGAGCGGCTGTCTCCACAAGT
rpp30_F_3_ACGTTGAAGA	AATGATACGGCGACCACCGAGATCTACACACGTTGAAGAGAGCGGCTGTCTCCACAAGT
rpp30_F_4_AGATTCTCTG	AATGATACGGCGACCACCGAGATCTACACAGATTCTCTGGAGCGGCTGTCTCCACAAGT
rpp30_F_5_AACGGCAAGA	AATGATACGGCGACCACCGAGATCTACACAACGGCAAGAGAGCGGCTGTCTCCACAAGT
rpp30_F_6_AGCGATCTAA	AATGATACGGCGACCACCGAGATCTACACAGCGATCTAAGAGCGGCTGTCTCCACAAGT
rpp30_F_7_ATCTGGAACG	AATGATACGGCGACCACCGAGATCTACACATCTGGAACGGAGCGGCTGTCTCCACAAGT
rpp30_F_8_CGATACAACG	AATGATACGGCGACCACCGAGATCTACACCGATACAACGGAGCGGCTGTCTCCACAAGT
rpp30_F_9_GAACTACACG	AATGATACGGCGACCACCGAGATCTACACGAACTACACGGAGCGGCTGTCTCCACAAGT
rpp30_F_10_TAAGGTAACG	AATGATACGGCGACCACCGAGATCTACACTAAGGTAACGGAGCGGCTGTCTCCACAAGT
rpp30_F_11_CAAGAACTAG	AATGATACGGCGACCACCGAGATCTACACCAAGAACTAGGAGCGGCTGTCTCCACAAGT
rpp30_F_12_CGAACTTGCG	AATGATACGGCGACCACCGAGATCTACACCGAACTTGCGGAGCGGCTGTCTCCACAAGT
rpp30_F_13_ACACATAGCG	AATGATACGGCGACCACCGAGATCTACACACACATAGCGGAGCGGCTGTCTCCACAAGT
rpp30_F_14_AGACTATGCG	AATGATACGGCGACCACCGAGATCTACACAGACTATGCGGAGCGGCTGTCTCCACAAGT
rpp30_F_15_CATTGGCTTG	AATGATACGGCGACCACCGAGATCTACACCATTGGCTTGGAGCGGCTGTCTCCACAAGT
rpp30_F_16_CGTTCATAGA	AATGATACGGCGACCACCGAGATCTACACCGTTCATAGAGAGCGGCTGTCTCCACAAGT
rpp30_F_17_CATCTCTGTA	AATGATACGGCGACCACCGAGATCTACACCATCTCTGTAGAGCGGCTGTCTCCACAAGT
rpp30_F_18_ATGGACCATA	AATGATACGGCGACCACCGAGATCTACACATGGACCATAGAGCGGCTGTCTCCACAAGT
rpp30_F_19_ATTGAGCGTA	AATGATACGGCGACCACCGAGATCTACACATTGAGCGTAGAGCGGCTGTCTCCACAAGT
rpp30_F_20_ACCTGATTCG	AATGATACGGCGACCACCGAGATCTACACACCTGATTCGGAGCGGCTGTCTCCACAAGT
rpp30_F_21_AACATAACGG	AATGATACGGCGACCACCGAGATCTACACAACATAACGGGAGCGGCTGTCTCCACAAGT
rpp30_F_22_ACCGATACGG	AATGATACGGCGACCACCGAGATCTACACACCGATACGGGAGCGGCTGTCTCCACAAGT
rpp30_F_23_ACTCTGTTGA	AATGATACGGCGACCACCGAGATCTACACACTCTGTTGAGAGCGGCTGTCTCCACAAGT
rpp30_F_24_TATTGTCACG	AATGATACGGCGACCACCGAGATCTACACTATTGTCACGGAGCGGCTGTCTCCACAAGT
rpp30_F_25_ACAAGATCGT	AATGATACGGCGACCACCGAGATCTACACACAAGATCGTGAGCGGCTGTCTCCACAAGT
rpp30_F_26_ATAGAAGACG	AATGATACGGCGACCACCGAGATCTACACATAGAAGACGGAGCGGCTGTCTCCACAAGT
rpp30_F_27_CACAGGATCG	AATGATACGGCGACCACCGAGATCTACACCACAGGATCGGAGCGGCTGTCTCCACAAGT
rpp30_F_28_CCACGAATCG	AATGATACGGCGACCACCGAGATCTACACCCACGAATCGGAGCGGCTGTCTCCACAAGT
rpp30_F_29_ACGAAGAACG	AATGATACGGCGACCACCGAGATCTACACACGAAGAACGGAGCGGCTGTCTCCACAAGT
rpp30_F_30_AAGTGAGTGA	AATGATACGGCGACCACCGAGATCTACACAAGTGAGTGAGAGCGGCTGTCTCCACAAGT
rpp30_F_31_ACCGCATAGA	AATGATACGGCGACCACCGAGATCTACACACCGCATAGAGAGCGGCTGTCTCCACAAGT
rpp30_F_32_CTATCCTTCG	AATGATACGGCGACCACCGAGATCTACACCTATCCTTCGGAGCGGCTGTCTCCACAAGT
rpp30_F_33_GTATAGAGAG	AATGATACGGCGACCACCGAGATCTACACGTATAGAGAGGAGCGGCTGTCTCCACAAGT
rpp30_F_34_CACACATGTT	AATGATACGGCGACCACCGAGATCTACACCACACATGTTGAGCGGCTGTCTCCACAAGT
rpp30_F_35_ACTCATCTGG	AATGATACGGCGACCACCGAGATCTACACACTCATCTGGGAGCGGCTGTCTCCACAAGT
rpp30_F_36_GATAACCGGA	AATGATACGGCGACCACCGAGATCTACACGATAACCGGAGAGCGGCTGTCTCCACAAGT
rpp30_F_37_ACCTTGGACG	AATGATACGGCGACCACCGAGATCTACACACCTTGGACGGAGCGGCTGTCTCCACAAGT
rpp30_F_38_AGATCCTCGT	AATGATACGGCGACCACCGAGATCTACACAGATCCTCGTGAGCGGCTGTCTCCACAAGT
rpp30_F_39_CTTGTCTACG	AATGATACGGCGACCACCGAGATCTACACCTTGTCTACGGAGCGGCTGTCTCCACAAGT
rpp30_F_40_ACAATGACCG	AATGATACGGCGACCACCGAGATCTACACACAATGACCGGAGCGGCTGTCTCCACAAGT
rpp30_F_41_ACCAATGGTA	AATGATACGGCGACCACCGAGATCTACACACCAATGGTAGAGCGGCTGTCTCCACAAGT
rpp30_F_42_CACTTAGCGG	AATGATACGGCGACCACCGAGATCTACACCACTTAGCGGGAGCGGCTGTCTCCACAAGT
rpp30_F_43_CATATGATGG	AATGATACGGCGACCACCGAGATCTACACCATATGATGGGAGCGGCTGTCTCCACAAGT
rpp30_F_44_CATGTCGTGA	AATGATACGGCGACCACCGAGATCTACACCATGTCGTGAGAGCGGCTGTCTCCACAAGT
rpp30_F_45_ATCTATACCG	AATGATACGGCGACCACCGAGATCTACACATCTATACCGGAGCGGCTGTCTCCACAAGT
rpp30_F_46_GTATCCTGTA	AATGATACGGCGACCACCGAGATCTACACGTATCCTGTAGAGCGGCTGTCTCCACAAGT
rpp30_F_47_CCATGGTGAA	AATGATACGGCGACCACCGAGATCTACACCCATGGTGAAGAGCGGCTGTCTCCACAAGT
rpp30_F_48_ACTGGTTGTA	AATGATACGGCGACCACCGAGATCTACACACTGGTTGTAGAGCGGCTGTCTCCACAAGT
rpp30_F_49_AAGTGATCAG	AATGATACGGCGACCACCGAGATCTACACAAGTGATCAGGAGCGGCTGTCTCCACAAGT
rpp30_F_50_GCGCCATCTT	AATGATACGGCGACCACCGAGATCTACACGCGCCATCTTGAGCGGCTGTCTCCACAAGT
rpp30_F_51_AGAATTGACG	AATGATACGGCGACCACCGAGATCTACACAGAATTGACGGAGCGGCTGTCTCCACAAGT
rpp30_F_52_ATGACAGTCG	AATGATACGGCGACCACCGAGATCTACACATGACAGTCGGAGCGGCTGTCTCCACAAGT
rpp30_F_53_ACTGATAACG	AATGATACGGCGACCACCGAGATCTACACACTGATAACGGAGCGGCTGTCTCCACAAGT
rpp30_F_54_CAGATCACAG	AATGATACGGCGACCACCGAGATCTACACCAGATCACAGGAGCGGCTGTCTCCACAAGT
rpp30_F_55_CATGTCTCTG	AATGATACGGCGACCACCGAGATCTACACCATGTCTCTGGAGCGGCTGTCTCCACAAGT
rpp30_F_56_AATCCTACCG	AATGATACGGCGACCACCGAGATCTACACAATCCTACCGGAGCGGCTGTCTCCACAAGT
rpp30_F_57_CGCAGAGGTT	AATGATACGGCGACCACCGAGATCTACACCGCAGAGGTTGAGCGGCTGTCTCCACAAGT
rpp30_F_58_GAGTATAGGT	AATGATACGGCGACCACCGAGATCTACACGAGTATAGGTGAGCGGCTGTCTCCACAAGT
rpp30_F_59_CTGGTCTCTA	AATGATACGGCGACCACCGAGATCTACACCTGGTCTCTAGAGCGGCTGTCTCCACAAGT
rpp30_F_60_CGCAATTGTA	AATGATACGGCGACCACCGAGATCTACACCGCAATTGTAGAGCGGCTGTCTCCACAAGT
rpp30_F_61_ACAGCGTTGG	AATGATACGGCGACCACCGAGATCTACACACAGCGTTGGGAGCGGCTGTCTCCACAAGT
rpp30_F_62_GATCAACGTA	AATGATACGGCGACCACCGAGATCTACACGATCAACGTAGAGCGGCTGTCTCCACAAGT
rpp30_F_63_AATGGAACGG	AATGATACGGCGACCACCGAGATCTACACAATGGAACGGGAGCGGCTGTCTCCACAAGT
rpp30_F_64_CTAATGAACG	AATGATACGGCGACCACCGAGATCTACACCTAATGAACGGAGCGGCTGTCTCCACAAGT
rpp30_F_65_AACCTTCACG	AATGATACGGCGACCACCGAGATCTACACAACCTTCACGGAGCGGCTGTCTCCACAAGT
rpp30_F_66_AATCTCCGAG	AATGATACGGCGACCACCGAGATCTACACAATCTCCGAGGAGCGGCTGTCTCCACAAGT
rpp30_F_67_CATGTTGTCG	AATGATACGGCGACCACCGAGATCTACACCATGTTGTCGGAGCGGCTGTCTCCACAAGT
rpp30_F_68_AGTGTCTATG	AATGATACGGCGACCACCGAGATCTACACAGTGTCTATGGAGCGGCTGTCTCCACAAGT
rpp30_F_69_GCAAGCTGTT	AATGATACGGCGACCACCGAGATCTACACGCAAGCTGTTGAGCGGCTGTCTCCACAAGT
rpp30_F_70_ACATGGTCTT	AATGATACGGCGACCACCGAGATCTACACACATGGTCTTGAGCGGCTGTCTCCACAAGT
rpp30_F_71_TAGTATACGG	AATGATACGGCGACCACCGAGATCTACACTAGTATACGGGAGCGGCTGTCTCCACAAGT
rpp30_F_72_AAGGCCTCTA	AATGATACGGCGACCACCGAGATCTACACAAGGCCTCTAGAGCGGCTGTCTCCACAAGT
rpp30_F_73_ACGACACACG	AATGATACGGCGACCACCGAGATCTACACACGACACACGGAGCGGCTGTCTCCACAAGT
rpp30_F_74_ATCGAGAAGA	AATGATACGGCGACCACCGAGATCTACACATCGAGAAGAGAGCGGCTGTCTCCACAAGT
rpp30_F_75_ACTAGGTCTA	AATGATACGGCGACCACCGAGATCTACACACTAGGTCTAGAGCGGCTGTCTCCACAAGT
rpp30_F_76_AACGGATCTA	AATGATACGGCGACCACCGAGATCTACACAACGGATCTAGAGCGGCTGTCTCCACAAGT
rpp30_F_77_ATTCTGTCCG	AATGATACGGCGACCACCGAGATCTACACATTCTGTCCGGAGCGGCTGTCTCCACAAGT
rpp30_F_78_ACTGTGGCCT	AATGATACGGCGACCACCGAGATCTACACACTGTGGCCTGAGCGGCTGTCTCCACAAGT
rpp30_F_79_CACACCTGGA	AATGATACGGCGACCACCGAGATCTACACCACACCTGGAGAGCGGCTGTCTCCACAAGT
rpp30_F_80_CACGGTATCA	AATGATACGGCGACCACCGAGATCTACACCACGGTATCAGAGCGGCTGTCTCCACAAGT
rpp30_F_81_TCAAGCAACG	AATGATACGGCGACCACCGAGATCTACACTCAAGCAACGGAGCGGCTGTCTCCACAAGT
rpp30_F_82_ACGAGTTGCG	AATGATACGGCGACCACCGAGATCTACACACGAGTTGCGGAGCGGCTGTCTCCACAAGT
rpp30_F_83_AGATCAGAGG	AATGATACGGCGACCACCGAGATCTACACAGATCAGAGGGAGCGGCTGTCTCCACAAGT
rpp30_F_84_CAATCTAGCG	AATGATACGGCGACCACCGAGATCTACACCAATCTAGCGGAGCGGCTGTCTCCACAAGT
rpp30_F_85_AACGGCCTAA	AATGATACGGCGACCACCGAGATCTACACAACGGCCTAAGAGCGGCTGTCTCCACAAGT
rpp30_F_86_ACGTTCATCG	AATGATACGGCGACCACCGAGATCTACACACGTTCATCGGAGCGGCTGTCTCCACAAGT
rpp30_F_87_AAGACCTTGG	AATGATACGGCGACCACCGAGATCTACACAAGACCTTGGGAGCGGCTGTCTCCACAAGT
rpp30_F_88_CCGATCAGTA	AATGATACGGCGACCACCGAGATCTACACCCGATCAGTAGAGCGGCTGTCTCCACAAGT
rpp30_F_89_AGGTGTCCAG	AATGATACGGCGACCACCGAGATCTACACAGGTGTCCAGGAGCGGCTGTCTCCACAAGT
rpp30_F_90_CTATGTACCG	AATGATACGGCGACCACCGAGATCTACACCTATGTACCGGAGCGGCTGTCTCCACAAGT
rpp30_F_91_ACAGATTCCG	AATGATACGGCGACCACCGAGATCTACACACAGATTCCGGAGCGGCTGTCTCCACAAGT
rpp30_F_92_AAGGAGATCA	AATGATACGGCGACCACCGAGATCTACACAAGGAGATCAGAGCGGCTGTCTCCACAAGT
rpp30_F_93_AATGCACGTA	AATGATACGGCGACCACCGAGATCTACACAATGCACGTAGAGCGGCTGTCTCCACAAGT
rpp30_F_94_GTTCTGGATG	AATGATACGGCGACCACCGAGATCTACACGTTCTGGATGGAGCGGCTGTCTCCACAAGT
rpp30_F_95_ATGGTAGTGG	AATGATACGGCGACCACCGAGATCTACACATGGTAGTGGGAGCGGCTGTCTCCACAAGT
rpp30_F_96_ATAGCTCTCT	AATGATACGGCGACCACCGAGATCTACACATAGCTCTCTGAGCGGCTGTCTCCACAAGT
rpp30_F_97_AAGGTGACGT	AATGATACGGCGACCACCGAGATCTACACAAGGTGACGTGAGCGGCTGTCTCCACAAGT
rpp30_F_98_ATTAGTACGG	AATGATACGGCGACCACCGAGATCTACACATTAGTACGGGAGCGGCTGTCTCCACAAGT
rpp30_F_99_AGACATTGGT	AATGATACGGCGACCACCGAGATCTACACAGACATTGGTGAGCGGCTGTCTCCACAAGT
rpp30_F_100_GATTGTCGTA	AATGATACGGCGACCACCGAGATCTACACGATTGTCGTAGAGCGGCTGTCTCCACAAGT
rpp30_F_101_AACTGTCCGG	AATGATACGGCGACCACCGAGATCTACACAACTGTCCGGGAGCGGCTGTCTCCACAAGT
rpp30_F_102_CGTGTAATTG	AATGATACGGCGACCACCGAGATCTACACCGTGTAATTGGAGCGGCTGTCTCCACAAGT
rpp30_F_103_ATGTCATACG	AATGATACGGCGACCACCGAGATCTACACATGTCATACGGAGCGGCTGTCTCCACAAGT
rpp30_F_104_CACTAGGATA	AATGATACGGCGACCACCGAGATCTACACCACTAGGATAGAGCGGCTGTCTCCACAAGT
rpp30_F_105_AATACGAGCG	AATGATACGGCGACCACCGAGATCTACACAATACGAGCGGAGCGGCTGTCTCCACAAGT
rpp30_F_106_ACACAATTCG	AATGATACGGCGACCACCGAGATCTACACACACAATTCGGAGCGGCTGTCTCCACAAGT
rpp30_F_107_CTGTGTTCAA	AATGATACGGCGACCACCGAGATCTACACCTGTGTTCAAGAGCGGCTGTCTCCACAAGT
rpp30_F_108_AGAAGGTCTG	AATGATACGGCGACCACCGAGATCTACACAGAAGGTCTGGAGCGGCTGTCTCCACAAGT
rpp30_F_109_AGTGCCAACG	AATGATACGGCGACCACCGAGATCTACACAGTGCCAACGGAGCGGCTGTCTCCACAAGT
rpp30_F_110_AGTGTTCTCT	AATGATACGGCGACCACCGAGATCTACACAGTGTTCTCTGAGCGGCTGTCTCCACAAGT
rpp30_F_111_CCGTGTTGTA	AATGATACGGCGACCACCGAGATCTACACCCGTGTTGTAGAGCGGCTGTCTCCACAAGT
rpp30_F_112_ACTGTGACGG	AATGATACGGCGACCACCGAGATCTACACACTGTGACGGGAGCGGCTGTCTCCACAAGT
rpp30_F_113_AACAGTGACG	AATGATACGGCGACCACCGAGATCTACACAACAGTGACGGAGCGGCTGTCTCCACAAGT
rpp30_F_114_CGTAACGTGG	AATGATACGGCGACCACCGAGATCTACACCGTAACGTGGGAGCGGCTGTCTCCACAAGT
rpp30_F_115_ATATGACGGA	AATGATACGGCGACCACCGAGATCTACACATATGACGGAGAGCGGCTGTCTCCACAAGT
rpp30_F_116_TTATCTTGCG	AATGATACGGCGACCACCGAGATCTACACTTATCTTGCGGAGCGGCTGTCTCCACAAGT
rpp30_F_117_CTAGTATTCG	AATGATACGGCGACCACCGAGATCTACACCTAGTATTCGGAGCGGCTGTCTCCACAAGT
rpp30_F_118_AATAGCTACG	AATGATACGGCGACCACCGAGATCTACACAATAGCTACGGAGCGGCTGTCTCCACAAGT
rpp30_F_119_AACGGAGAGG	AATGATACGGCGACCACCGAGATCTACACAACGGAGAGGGAGCGGCTGTCTCCACAAGT
rpp30_F_120_ATGTCGAGAG	AATGATACGGCGACCACCGAGATCTACACATGTCGAGAGGAGCGGCTGTCTCCACAAGT
rpp30_F_121_AGTGAGAGAG	AATGATACGGCGACCACCGAGATCTACACAGTGAGAGAGGAGCGGCTGTCTCCACAAGT
rpp30_F_122_CAACGTCTAA	AATGATACGGCGACCACCGAGATCTACACCAACGTCTAAGAGCGGCTGTCTCCACAAGT
rpp30_F_123_AAGCTTAGGA	AATGATACGGCGACCACCGAGATCTACACAAGCTTAGGAGAGCGGCTGTCTCCACAAGT
rpp30_F_124_GAACAAGTGG	AATGATACGGCGACCACCGAGATCTACACGAACAAGTGGGAGCGGCTGTCTCCACAAGT
rpp30_F_125_CTTGGAACCG	AATGATACGGCGACCACCGAGATCTACACCTTGGAACCGGAGCGGCTGTCTCCACAAGT
rpp30_F_126_ACCATATCGA	AATGATACGGCGACCACCGAGATCTACACACCATATCGAGAGCGGCTGTCTCCACAAGT
rpp30_F_127_ACAGGAAGCG	AATGATACGGCGACCACCGAGATCTACACACAGGAAGCGGAGCGGCTGTCTCCACAAGT
rpp30_F_128_ATGCTTATCG	AATGATACGGCGACCACCGAGATCTACACATGCTTATCGGAGCGGCTGTCTCCACAAGT
rpp30_F_129_ATGAACGGAA	AATGATACGGCGACCACCGAGATCTACACATGAACGGAAGAGCGGCTGTCTCCACAAGT
rpp30_F_130_ACTGTTCTTG	AATGATACGGCGACCACCGAGATCTACACACTGTTCTTGGAGCGGCTGTCTCCACAAGT
rpp30_F_131_CCTTGCTTCG	AATGATACGGCGACCACCGAGATCTACACCCTTGCTTCGGAGCGGCTGTCTCCACAAGT
rpp30_F_132_CGACATACCG	AATGATACGGCGACCACCGAGATCTACACCGACATACCGGAGCGGCTGTCTCCACAAGT
rpp30_F_133_ACTATTAGCG	AATGATACGGCGACCACCGAGATCTACACACTATTAGCGGAGCGGCTGTCTCCACAAGT
rpp30_F_134_AGTTAGATCG	AATGATACGGCGACCACCGAGATCTACACAGTTAGATCGGAGCGGCTGTCTCCACAAGT
rpp30_F_135_AGGAACATCG	AATGATACGGCGACCACCGAGATCTACACAGGAACATCGGAGCGGCTGTCTCCACAAGT
rpp30_F_136_CAGTGTATCT	AATGATACGGCGACCACCGAGATCTACACCAGTGTATCTGAGCGGCTGTCTCCACAAGT
rpp30_F_137_CTAATCGGTA	AATGATACGGCGACCACCGAGATCTACACCTAATCGGTAGAGCGGCTGTCTCCACAAGT
rpp30_F_138_ATCAGTGTTG	AATGATACGGCGACCACCGAGATCTACACATCAGTGTTGGAGCGGCTGTCTCCACAAGT
rpp30_F_139_TCTAGTCGGA	AATGATACGGCGACCACCGAGATCTACACTCTAGTCGGAGAGCGGCTGTCTCCACAAGT
rpp30_F_140_GCCTTCATCA	AATGATACGGCGACCACCGAGATCTACACGCCTTCATCAGAGCGGCTGTCTCCACAAGT
rpp30_F_141_CCAACTAACG	AATGATACGGCGACCACCGAGATCTACACCCAACTAACGGAGCGGCTGTCTCCACAAGT
rpp30_F_142_ACTATCTCTG	AATGATACGGCGACCACCGAGATCTACACACTATCTCTGGAGCGGCTGTCTCCACAAGT
rpp30_F_143_CCAGGTTGTT	AATGATACGGCGACCACCGAGATCTACACCCAGGTTGTTGAGCGGCTGTCTCCACAAGT
rpp30_F_144_ACACGGTTAA	AATGATACGGCGACCACCGAGATCTACACACACGGTTAAGAGCGGCTGTCTCCACAAGT
rpp30_F_145_GAAGTGTGTT	AATGATACGGCGACCACCGAGATCTACACGAAGTGTGTTGAGCGGCTGTCTCCACAAGT
rpp30_F_146_AGGAATTCGG	AATGATACGGCGACCACCGAGATCTACACAGGAATTCGGGAGCGGCTGTCTCCACAAGT
rpp30_F_147_AAGTTGAGCG	AATGATACGGCGACCACCGAGATCTACACAAGTTGAGCGGAGCGGCTGTCTCCACAAGT
rpp30_F_148_CTGGATCAGA	AATGATACGGCGACCACCGAGATCTACACCTGGATCAGAGAGCGGCTGTCTCCACAAGT
rpp30_F_149_ATGTTCTGAG	AATGATACGGCGACCACCGAGATCTACACATGTTCTGAGGAGCGGCTGTCTCCACAAGT
rpp30_F_150_CACATGGTCA	AATGATACGGCGACCACCGAGATCTACACCACATGGTCAGAGCGGCTGTCTCCACAAGT
rpp30_F_151_ACTTCGTGCG	AATGATACGGCGACCACCGAGATCTACACACTTCGTGCGGAGCGGCTGTCTCCACAAGT
rpp30_F_152_CAGTACGATG	AATGATACGGCGACCACCGAGATCTACACCAGTACGATGGAGCGGCTGTCTCCACAAGT
rpp30_F_153_ACTTAAGTCG	AATGATACGGCGACCACCGAGATCTACACACTTAAGTCGGAGCGGCTGTCTCCACAAGT
rpp30_F_154_AATGGTCTGA	AATGATACGGCGACCACCGAGATCTACACAATGGTCTGAGAGCGGCTGTCTCCACAAGT
rpp30_F_155_CCAACTGGTT	AATGATACGGCGACCACCGAGATCTACACCCAACTGGTTGAGCGGCTGTCTCCACAAGT
rpp30_F_156_TAGGATTACG	AATGATACGGCGACCACCGAGATCTACACTAGGATTACGGAGCGGCTGTCTCCACAAGT
rpp30_F_157_GTTCGGCTCT	AATGATACGGCGACCACCGAGATCTACACGTTCGGCTCTGAGCGGCTGTCTCCACAAGT
rpp30_F_158_ACATGAGTGG	AATGATACGGCGACCACCGAGATCTACACACATGAGTGGGAGCGGCTGTCTCCACAAGT
rpp30_F_159_ACGCATGGAA	AATGATACGGCGACCACCGAGATCTACACACGCATGGAAGAGCGGCTGTCTCCACAAGT
rpp30_F_160_ACAGCGTGAA	AATGATACGGCGACCACCGAGATCTACACACAGCGTGAAGAGCGGCTGTCTCCACAAGT
rpp30_F_161_CACGTATCGT	AATGATACGGCGACCACCGAGATCTACACCACGTATCGTGAGCGGCTGTCTCCACAAGT
rpp30_F_162_ATGTTGCGGA	AATGATACGGCGACCACCGAGATCTACACATGTTGCGGAGAGCGGCTGTCTCCACAAGT
rpp30_F_163_AATCGTGAGA	AATGATACGGCGACCACCGAGATCTACACAATCGTGAGAGAGCGGCTGTCTCCACAAGT
rpp30_F_164_CAGTGAACGG	AATGATACGGCGACCACCGAGATCTACACCAGTGAACGGGAGCGGCTGTCTCCACAAGT
rpp30_F_165_CGGATAATGG	AATGATACGGCGACCACCGAGATCTACACCGGATAATGGGAGCGGCTGTCTCCACAAGT
rpp30_F_166_CACCTTATCG	AATGATACGGCGACCACCGAGATCTACACCACCTTATCGGAGCGGCTGTCTCCACAAGT
rpp30_F_167_AAGCGTACGG	AATGATACGGCGACCACCGAGATCTACACAAGCGTACGGGAGCGGCTGTCTCCACAAGT
rpp30_F_168_AACGTCAACG	AATGATACGGCGACCACCGAGATCTACACAACGTCAACGGAGCGGCTGTCTCCACAAGT
rpp30_F_169_TACGAGGTAA	AATGATACGGCGACCACCGAGATCTACACTACGAGGTAAGAGCGGCTGTCTCCACAAGT
rpp30_F_170_CCGAGTGCAA	AATGATACGGCGACCACCGAGATCTACACCCGAGTGCAAGAGCGGCTGTCTCCACAAGT
rpp30_F_171_CCACTGATCT	AATGATACGGCGACCACCGAGATCTACACCCACTGATCTGAGCGGCTGTCTCCACAAGT
rpp30_F_172_ACATACCACG	AATGATACGGCGACCACCGAGATCTACACACATACCACGGAGCGGCTGTCTCCACAAGT
rpp30_F_173_GGATCATTGG	AATGATACGGCGACCACCGAGATCTACACGGATCATTGGGAGCGGCTGTCTCCACAAGT
rpp30_F_174_ATCGTTCGTA	AATGATACGGCGACCACCGAGATCTACACATCGTTCGTAGAGCGGCTGTCTCCACAAGT
rpp30_F_175_ATATGCGACG	AATGATACGGCGACCACCGAGATCTACACATATGCGACGGAGCGGCTGTCTCCACAAGT
rpp30_F_176_AGGAGAGGTA	AATGATACGGCGACCACCGAGATCTACACAGGAGAGGTAGAGCGGCTGTCTCCACAAGT
rpp30_F_177_GACATAATCG	AATGATACGGCGACCACCGAGATCTACACGACATAATCGGAGCGGCTGTCTCCACAAGT
rpp30_F_178_ATGGATCTCA	AATGATACGGCGACCACCGAGATCTACACATGGATCTCAGAGCGGCTGTCTCCACAAGT
rpp30_F_179_GATCTGAGGA	AATGATACGGCGACCACCGAGATCTACACGATCTGAGGAGAGCGGCTGTCTCCACAAGT
rpp30_F_180_ATGTTGTTGG	AATGATACGGCGACCACCGAGATCTACACATGTTGTTGGGAGCGGCTGTCTCCACAAGT
rpp30_F_181_GTTCTCATCG	AATGATACGGCGACCACCGAGATCTACACGTTCTCATCGGAGCGGCTGTCTCCACAAGT
rpp30_F_182_ACAGGTGTTA	AATGATACGGCGACCACCGAGATCTACACACAGGTGTTAGAGCGGCTGTCTCCACAAGT
rpp30_F_183_CATCGATCAA	AATGATACGGCGACCACCGAGATCTACACCATCGATCAAGAGCGGCTGTCTCCACAAGT
rpp30_F_184_AACATTCGGA	AATGATACGGCGACCACCGAGATCTACACAACATTCGGAGAGCGGCTGTCTCCACAAGT
rpp30_F_185_AACGGCTTGG	AATGATACGGCGACCACCGAGATCTACACAACGGCTTGGGAGCGGCTGTCTCCACAAGT
rpp30_F_186_TGGTCTATCG	AATGATACGGCGACCACCGAGATCTACACTGGTCTATCGGAGCGGCTGTCTCCACAAGT
rpp30_F_187_AATGCAATCG	AATGATACGGCGACCACCGAGATCTACACAATGCAATCGGAGCGGCTGTCTCCACAAGT
rpp30_F_188_CAACACTTCG	AATGATACGGCGACCACCGAGATCTACACCAACACTTCGGAGCGGCTGTCTCCACAAGT
rpp30_F_189_ATATCACCGT	AATGATACGGCGACCACCGAGATCTACACATATCACCGTGAGCGGCTGTCTCCACAAGT
rpp30_F_190_GAACCTGTCG	AATGATACGGCGACCACCGAGATCTACACGAACCTGTCGGAGCGGCTGTCTCCACAAGT
rpp30_F_191_ACACAGCGTA	AATGATACGGCGACCACCGAGATCTACACACACAGCGTAGAGCGGCTGTCTCCACAAGT
rpp30_F_192_TGAGGATAGA	AATGATACGGCGACCACCGAGATCTACACTGAGGATAGAGAGCGGCTGTCTCCACAAGT
rpp30_F_193_ATCGACTGTT	AATGATACGGCGACCACCGAGATCTACACATCGACTGTTGAGCGGCTGTCTCCACAAGT
rpp30_F_194_AGACTTACGG	AATGATACGGCGACCACCGAGATCTACACAGACTTACGGGAGCGGCTGTCTCCACAAGT
rpp30_F_195_ACATCATCCG	AATGATACGGCGACCACCGAGATCTACACACATCATCCGGAGCGGCTGTCTCCACAAGT
rpp30_F_196_AATCAGAACG	AATGATACGGCGACCACCGAGATCTACACAATCAGAACGGAGCGGCTGTCTCCACAAGT
rpp30_F_197_AGTAGTTGGT	AATGATACGGCGACCACCGAGATCTACACAGTAGTTGGTGAGCGGCTGTCTCCACAAGT
rpp30_F_198_GAGATTCCGG	AATGATACGGCGACCACCGAGATCTACACGAGATTCCGGGAGCGGCTGTCTCCACAAGT
rpp30_F_199_CAGTAGAGTT	AATGATACGGCGACCACCGAGATCTACACCAGTAGAGTTGAGCGGCTGTCTCCACAAGT
rpp30_F_200_GAGTTCTATC	AATGATACGGCGACCACCGAGATCTACACGAGTTCTATCGAGCGGCTGTCTCCACAAGT
rpp30_F_201_ATAGATGCGG	AATGATACGGCGACCACCGAGATCTACACATAGATGCGGGAGCGGCTGTCTCCACAAGT
rpp30_F_202_AGATCGGCCA	AATGATACGGCGACCACCGAGATCTACACAGATCGGCCAGAGCGGCTGTCTCCACAAGT
rpp30_F_203_AGCTAGTGAT	AATGATACGGCGACCACCGAGATCTACACAGCTAGTGATGAGCGGCTGTCTCCACAAGT
rpp30_F_204_ACTCACTACG	AATGATACGGCGACCACCGAGATCTACACACTCACTACGGAGCGGCTGTCTCCACAAGT
rpp30_F_205_AGGTGAGGAT	AATGATACGGCGACCACCGAGATCTACACAGGTGAGGATGAGCGGCTGTCTCCACAAGT
rpp30_F_206_AAGCTGTCTA	AATGATACGGCGACCACCGAGATCTACACAAGCTGTCTAGAGCGGCTGTCTCCACAAGT
rpp30_F_207_CCACGCATGA	AATGATACGGCGACCACCGAGATCTACACCCACGCATGAGAGCGGCTGTCTCCACAAGT
rpp30_F_208_AGACGGATAG	AATGATACGGCGACCACCGAGATCTACACAGACGGATAGGAGCGGCTGTCTCCACAAGT
rpp30_F_209_CTCCTATACG	AATGATACGGCGACCACCGAGATCTACACCTCCTATACGGAGCGGCTGTCTCCACAAGT
rpp30_F_210_GTAAGATTGG	AATGATACGGCGACCACCGAGATCTACACGTAAGATTGGGAGCGGCTGTCTCCACAAGT
rpp30_F_211_AAGCTATCCG	AATGATACGGCGACCACCGAGATCTACACAAGCTATCCGGAGCGGCTGTCTCCACAAGT
rpp30_F_212_CAACTGGTAA	AATGATACGGCGACCACCGAGATCTACACCAACTGGTAAGAGCGGCTGTCTCCACAAGT
rpp30_F_213_GTAATGGCCA	AATGATACGGCGACCACCGAGATCTACACGTAATGGCCAGAGCGGCTGTCTCCACAAGT
rpp30_F_214_GACTGTAGCG	AATGATACGGCGACCACCGAGATCTACACGACTGTAGCGGAGCGGCTGTCTCCACAAGT
rpp30_F_215_ACATGTCAGA	AATGATACGGCGACCACCGAGATCTACACACATGTCAGAGAGCGGCTGTCTCCACAAGT
rpp30_F_216_ACGGCTATAA	AATGATACGGCGACCACCGAGATCTACACACGGCTATAAGAGCGGCTGTCTCCACAAGT
rpp30_F_217_GGCTAATCCT	AATGATACGGCGACCACCGAGATCTACACGGCTAATCCTGAGCGGCTGTCTCCACAAGT
rpp30_F_218_GGCTACGAAG	AATGATACGGCGACCACCGAGATCTACACGGCTACGAAGGAGCGGCTGTCTCCACAAGT
rpp30_F_219_GGCTTCCTAT	AATGATACGGCGACCACCGAGATCTACACGGCTTCCTATGAGCGGCTGTCTCCACAAGT
rpp30_F_220_ACATTGTTCG	AATGATACGGCGACCACCGAGATCTACACACATTGTTCGGAGCGGCTGTCTCCACAAGT
rpp30_F_221_ACTCCGGTAA	AATGATACGGCGACCACCGAGATCTACACACTCCGGTAAGAGCGGCTGTCTCCACAAGT
rpp30_F_222_CCGTGGATCA	AATGATACGGCGACCACCGAGATCTACACCCGTGGATCAGAGCGGCTGTCTCCACAAGT
rpp30_F_223_AAGACCAACG	AATGATACGGCGACCACCGAGATCTACACAAGACCAACGGAGCGGCTGTCTCCACAAGT
rpp30_F_224_TCTAAGGACG	AATGATACGGCGACCACCGAGATCTACACTCTAAGGACGGAGCGGCTGTCTCCACAAGT
rpp30_F_225_CGAGATCTTA	AATGATACGGCGACCACCGAGATCTACACCGAGATCTTAGAGCGGCTGTCTCCACAAGT
rpp30_F_226_GAATGTTACG	AATGATACGGCGACCACCGAGATCTACACGAATGTTACGGAGCGGCTGTCTCCACAAGT
rpp30_F_227_GTATAGCTCT	AATGATACGGCGACCACCGAGATCTACACGTATAGCTCTGAGCGGCTGTCTCCACAAGT
rpp30_F_228_CGTAAGCGTA	AATGATACGGCGACCACCGAGATCTACACCGTAAGCGTAGAGCGGCTGTCTCCACAAGT
rpp30_F_229_TCCTTCCACG	AATGATACGGCGACCACCGAGATCTACACTCCTTCCACGGAGCGGCTGTCTCCACAAGT
rpp30_F_230_ACGAGGTTGA	AATGATACGGCGACCACCGAGATCTACACACGAGGTTGAGAGCGGCTGTCTCCACAAGT
rpp30_F_231_CGTATAGCGG	AATGATACGGCGACCACCGAGATCTACACCGTATAGCGGGAGCGGCTGTCTCCACAAGT
rpp30_F_232_TAACCGTTCG	AATGATACGGCGACCACCGAGATCTACACTAACCGTTCGGAGCGGCTGTCTCCACAAGT
rpp30_F_233_AAGTTCTACG	AATGATACGGCGACCACCGAGATCTACACAAGTTCTACGGAGCGGCTGTCTCCACAAGT
rpp30_F_234_AGAGCGATCG	AATGATACGGCGACCACCGAGATCTACACAGAGCGATCGGAGCGGCTGTCTCCACAAGT
rpp30_F_235_CAAGCTTCCT	AATGATACGGCGACCACCGAGATCTACACCAAGCTTCCTGAGCGGCTGTCTCCACAAGT
rpp30_F_236_CACGCATACG	AATGATACGGCGACCACCGAGATCTACACCACGCATACGGAGCGGCTGTCTCCACAAGT
rpp30_F_237_ACATTCACGG	AATGATACGGCGACCACCGAGATCTACACACATTCACGGGAGCGGCTGTCTCCACAAGT
rpp30_F_238_AACTCTCTGT	AATGATACGGCGACCACCGAGATCTACACAACTCTCTGTGAGCGGCTGTCTCCACAAGT
rpp30_F_239_AGCAGTAGAG	AATGATACGGCGACCACCGAGATCTACACAGCAGTAGAGGAGCGGCTGTCTCCACAAGT
rpp30_F_240_ATCGGACAAG	AATGATACGGCGACCACCGAGATCTACACATCGGACAAGGAGCGGCTGTCTCCACAAGT
rpp30_F_241_ATCACCGTAA	AATGATACGGCGACCACCGAGATCTACACATCACCGTAAGAGCGGCTGTCTCCACAAGT
rpp30_F_242_CCAGTATGTA	AATGATACGGCGACCACCGAGATCTACACCCAGTATGTAGAGCGGCTGTCTCCACAAGT
rpp30_F_243_CGGTTCCTAA	AATGATACGGCGACCACCGAGATCTACACCGGTTCCTAAGAGCGGCTGTCTCCACAAGT
rpp30_F_244_CATAACACCG	AATGATACGGCGACCACCGAGATCTACACCATAACACCGGAGCGGCTGTCTCCACAAGT
rpp30_F_245_AACCACGACG	AATGATACGGCGACCACCGAGATCTACACAACCACGACGGAGCGGCTGTCTCCACAAGT
rpp30_F_246_AGCTAATGGA	AATGATACGGCGACCACCGAGATCTACACAGCTAATGGAGAGCGGCTGTCTCCACAAGT
rpp30_F_247_CGAGGTAGAG	AATGATACGGCGACCACCGAGATCTACACCGAGGTAGAGGAGCGGCTGTCTCCACAAGT
rpp30_F_248_GGATCCAATG	AATGATACGGCGACCACCGAGATCTACACGGATCCAATGGAGCGGCTGTCTCCACAAGT
rpp30_F_249_GGCAATCTTG	AATGATACGGCGACCACCGAGATCTACACGGCAATCTTGGAGCGGCTGTCTCCACAAGT
rpp30_F_250_AATATGGCCA	AATGATACGGCGACCACCGAGATCTACACAATATGGCCAGAGCGGCTGTCTCCACAAGT
rpp30_F_251_TCAAGCGGTA	AATGATACGGCGACCACCGAGATCTACACTCAAGCGGTAGAGCGGCTGTCTCCACAAGT
rpp30_F_252_CTCAATTGGT	AATGATACGGCGACCACCGAGATCTACACCTCAATTGGTGAGCGGCTGTCTCCACAAGT
rpp30_F_253_CAACCGGACT	AATGATACGGCGACCACCGAGATCTACACCAACCGGACTGAGCGGCTGTCTCCACAAGT
rpp30_F_254_ACTTCGGCAT	AATGATACGGCGACCACCGAGATCTACACACTTCGGCATGAGCGGCTGTCTCCACAAGT
rpp30_F_255_CTGATGCAAG	AATGATACGGCGACCACCGAGATCTACACCTGATGCAAGGAGCGGCTGTCTCCACAAGT
rpp30_F_256_AGATAGTCCG	AATGATACGGCGACCACCGAGATCTACACAGATAGTCCGGAGCGGCTGTCTCCACAAGT
rpp30_F_257_ACCAGGCTTA	AATGATACGGCGACCACCGAGATCTACACACCAGGCTTAGAGCGGCTGTCTCCACAAGT
rpp30_F_258_GCATATTCGG	AATGATACGGCGACCACCGAGATCTACACGCATATTCGGGAGCGGCTGTCTCCACAAGT
rpp30_F_259_GACGCACAGA	AATGATACGGCGACCACCGAGATCTACACGACGCACAGAGAGCGGCTGTCTCCACAAGT
rpp30_F_260_GGCCTGCATT	AATGATACGGCGACCACCGAGATCTACACGGCCTGCATTGAGCGGCTGTCTCCACAAGT
rpp30_F_261_GTAGTGTGAA	AATGATACGGCGACCACCGAGATCTACACGTAGTGTGAAGAGCGGCTGTCTCCACAAGT
rpp30_F_262_TACATGGCGG	AATGATACGGCGACCACCGAGATCTACACTACATGGCGGGAGCGGCTGTCTCCACAAGT
rpp30_F_263_GATATGAACG	AATGATACGGCGACCACCGAGATCTACACGATATGAACGGAGCGGCTGTCTCCACAAGT
rpp30_F_264_GGCTCCATTA	AATGATACGGCGACCACCGAGATCTACACGGCTCCATTAGAGCGGCTGTCTCCACAAGT
rpp30_F_265_AGTCGTTACG	AATGATACGGCGACCACCGAGATCTACACAGTCGTTACGGAGCGGCTGTCTCCACAAGT
rpp30_F_266_CCATCGGATT	AATGATACGGCGACCACCGAGATCTACACCCATCGGATTGAGCGGCTGTCTCCACAAGT
rpp30_F_267_GTAAGGAGTA	AATGATACGGCGACCACCGAGATCTACACGTAAGGAGTAGAGCGGCTGTCTCCACAAGT
rpp30_F_268_GAAGATGCGT	AATGATACGGCGACCACCGAGATCTACACGAAGATGCGTGAGCGGCTGTCTCCACAAGT
rpp30_F_269_AGATCTTCAG	AATGATACGGCGACCACCGAGATCTACACAGATCTTCAGGAGCGGCTGTCTCCACAAGT
rpp30_F_270_CGATGAGGTA	AATGATACGGCGACCACCGAGATCTACACCGATGAGGTAGAGCGGCTGTCTCCACAAGT
rpp30_F_271_ATTGAATCGG	AATGATACGGCGACCACCGAGATCTACACATTGAATCGGGAGCGGCTGTCTCCACAAGT
rpp30_F_272_CAATCATCGG	AATGATACGGCGACCACCGAGATCTACACCAATCATCGGGAGCGGCTGTCTCCACAAGT
rpp30_F_273_GACCTATCGG	AATGATACGGCGACCACCGAGATCTACACGACCTATCGGGAGCGGCTGTCTCCACAAGT
rpp30_F_274_GAATCGGCAA	AATGATACGGCGACCACCGAGATCTACACGAATCGGCAAGAGCGGCTGTCTCCACAAGT
rpp30_F_275_AGACGTTAGA	AATGATACGGCGACCACCGAGATCTACACAGACGTTAGAGAGCGGCTGTCTCCACAAGT
rpp30_F_276_GGATACCTTG	AATGATACGGCGACCACCGAGATCTACACGGATACCTTGGAGCGGCTGTCTCCACAAGT
rpp30_F_277_TCTCATCACG	AATGATACGGCGACCACCGAGATCTACACTCTCATCACGGAGCGGCTGTCTCCACAAGT
rpp30_F_278_AAGCTTGCGT	AATGATACGGCGACCACCGAGATCTACACAAGCTTGCGTGAGCGGCTGTCTCCACAAGT
rpp30_F_279_CTACTTGTCG	AATGATACGGCGACCACCGAGATCTACACCTACTTGTCGGAGCGGCTGTCTCCACAAGT
rpp30_F_280_AGGAAGGCCT	AATGATACGGCGACCACCGAGATCTACACAGGAAGGCCTGAGCGGCTGTCTCCACAAGT
rpp30_F_281_AGTGATGTAG	AATGATACGGCGACCACCGAGATCTACACAGTGATGTAGGAGCGGCTGTCTCCACAAGT
rpp30_F_282_AGGCATGTCG	AATGATACGGCGACCACCGAGATCTACACAGGCATGTCGGAGCGGCTGTCTCCACAAGT
rpp30_F_283_ACAGACATCG	AATGATACGGCGACCACCGAGATCTACACACAGACATCGGAGCGGCTGTCTCCACAAGT
rpp30_F_284_AGGTAGGTAA	AATGATACGGCGACCACCGAGATCTACACAGGTAGGTAAGAGCGGCTGTCTCCACAAGT
rpp30_F_285_ATCGGCTACT	AATGATACGGCGACCACCGAGATCTACACATCGGCTACTGAGCGGCTGTCTCCACAAGT
rpp30_F_286_ACGGCCACTT	AATGATACGGCGACCACCGAGATCTACACACGGCCACTTGAGCGGCTGTCTCCACAAGT
rpp30_F_287_CAGAGCGGAA	AATGATACGGCGACCACCGAGATCTACACCAGAGCGGAAGAGCGGCTGTCTCCACAAGT
rpp30_F_288_CAAGTCCGTG	AATGATACGGCGACCACCGAGATCTACACCAAGTCCGTGGAGCGGCTGTCTCCACAAGT
rpp30_F_289_CGTCAATGCG	AATGATACGGCGACCACCGAGATCTACACCGTCAATGCGGAGCGGCTGTCTCCACAAGT
rpp30_F_290_GGATCATGCT	AATGATACGGCGACCACCGAGATCTACACGGATCATGCTGAGCGGCTGTCTCCACAAGT
rpp30_F_291_GTGTTAGAGT	AATGATACGGCGACCACCGAGATCTACACGTGTTAGAGTGAGCGGCTGTCTCCACAAGT
rpp30_F_292_ATCAAGCGTC	AATGATACGGCGACCACCGAGATCTACACATCAAGCGTCGAGCGGCTGTCTCCACAAGT
rpp30_F_293_AGGAATGTGA	AATGATACGGCGACCACCGAGATCTACACAGGAATGTGAGAGCGGCTGTCTCCACAAGT
rpp30_F_294_AACATGCGCG	AATGATACGGCGACCACCGAGATCTACACAACATGCGCGGAGCGGCTGTCTCCACAAGT
rpp30_F_295_AACTTAGGCG	AATGATACGGCGACCACCGAGATCTACACAACTTAGGCGGAGCGGCTGTCTCCACAAGT
rpp30_F_296_ATACGTACTG	AATGATACGGCGACCACCGAGATCTACACATACGTACTGGAGCGGCTGTCTCCACAAGT
rpp30_F_297_ATGGATGCCT	AATGATACGGCGACCACCGAGATCTACACATGGATGCCTGAGCGGCTGTCTCCACAAGT
rpp30_F_298_GCTAGATCGA	AATGATACGGCGACCACCGAGATCTACACGCTAGATCGAGAGCGGCTGTCTCCACAAGT
rpp30_F_299_AGTTACCGTA	AATGATACGGCGACCACCGAGATCTACACAGTTACCGTAGAGCGGCTGTCTCCACAAGT
rpp30_F_300_AGACTGCGTG	AATGATACGGCGACCACCGAGATCTACACAGACTGCGTGGAGCGGCTGTCTCCACAAGT
rpp30_F_301_GCATGAACGT	AATGATACGGCGACCACCGAGATCTACACGCATGAACGTGAGCGGCTGTCTCCACAAGT
rpp30_F_302_CGTGAGAACG	AATGATACGGCGACCACCGAGATCTACACCGTGAGAACGGAGCGGCTGTCTCCACAAGT
rpp30_F_303_CAGAGTAACG	AATGATACGGCGACCACCGAGATCTACACCAGAGTAACGGAGCGGCTGTCTCCACAAGT
rpp30_F_304_AGCGGTAAGG	AATGATACGGCGACCACCGAGATCTACACAGCGGTAAGGGAGCGGCTGTCTCCACAAGT
rpp30_F_305_ACATGGAGTA	AATGATACGGCGACCACCGAGATCTACACACATGGAGTAGAGCGGCTGTCTCCACAAGT
rpp30_F_306_GTGAGATTCA	AATGATACGGCGACCACCGAGATCTACACGTGAGATTCAGAGCGGCTGTCTCCACAAGT
rpp30_F_307_GGATAGAGCT	AATGATACGGCGACCACCGAGATCTACACGGATAGAGCTGAGCGGCTGTCTCCACAAGT
rpp30_F_308_ACTACTTCCG	AATGATACGGCGACCACCGAGATCTACACACTACTTCCGGAGCGGCTGTCTCCACAAGT
rpp30_F_309_ATGTATGTCC	AATGATACGGCGACCACCGAGATCTACACATGTATGTCCGAGCGGCTGTCTCCACAAGT
rpp30_F_310_AAGCGGATTG	AATGATACGGCGACCACCGAGATCTACACAAGCGGATTGGAGCGGCTGTCTCCACAAGT
rpp30_F_311_CACGGCTATG	AATGATACGGCGACCACCGAGATCTACACCACGGCTATGGAGCGGCTGTCTCCACAAGT
rpp30_F_312_CCTGCTTAAG	AATGATACGGCGACCACCGAGATCTACACCCTGCTTAAGGAGCGGCTGTCTCCACAAGT
rpp30_F_313_AAGACTTGTC	AATGATACGGCGACCACCGAGATCTACACAAGACTTGTCGAGCGGCTGTCTCCACAAGT
rpp30_F_314_GGCTGTCATA	AATGATACGGCGACCACCGAGATCTACACGGCTGTCATAGAGCGGCTGTCTCCACAAGT
rpp30_F_315_ACAGTATCGG	AATGATACGGCGACCACCGAGATCTACACACAGTATCGGGAGCGGCTGTCTCCACAAGT
rpp30_F_316_AAGCAGTGTT	AATGATACGGCGACCACCGAGATCTACACAAGCAGTGTTGAGCGGCTGTCTCCACAAGT
rpp30_F_317_CGATCTACGG	AATGATACGGCGACCACCGAGATCTACACCGATCTACGGGAGCGGCTGTCTCCACAAGT
rpp30_F_318_ACCTAACCGG	AATGATACGGCGACCACCGAGATCTACACACCTAACCGGGAGCGGCTGTCTCCACAAGT
rpp30_F_319_GGTACACAAG	AATGATACGGCGACCACCGAGATCTACACGGTACACAAGGAGCGGCTGTCTCCACAAGT
rpp30_F_320_ACGTTCGGAA	AATGATACGGCGACCACCGAGATCTACACACGTTCGGAAGAGCGGCTGTCTCCACAAGT
rpp30_F_321_AGGTACGTTG	AATGATACGGCGACCACCGAGATCTACACAGGTACGTTGGAGCGGCTGTCTCCACAAGT
rpp30_F_322_AGACCGGAGT	AATGATACGGCGACCACCGAGATCTACACAGACCGGAGTGAGCGGCTGTCTCCACAAGT
rpp30_F_323_CTGATCATTG	AATGATACGGCGACCACCGAGATCTACACCTGATCATTGGAGCGGCTGTCTCCACAAGT
rpp30_F_324_GGAGTGCCTA	AATGATACGGCGACCACCGAGATCTACACGGAGTGCCTAGAGCGGCTGTCTCCACAAGT
rpp30_F_325_CATCGGAACT	AATGATACGGCGACCACCGAGATCTACACCATCGGAACTGAGCGGCTGTCTCCACAAGT
rpp30_F_326_AGTTGTACCG	AATGATACGGCGACCACCGAGATCTACACAGTTGTACCGGAGCGGCTGTCTCCACAAGT
rpp30_F_327_ATTATCGCGA	AATGATACGGCGACCACCGAGATCTACACATTATCGCGAGAGCGGCTGTCTCCACAAGT
rpp30_F_328_TAATCCAACG	AATGATACGGCGACCACCGAGATCTACACTAATCCAACGGAGCGGCTGTCTCCACAAGT
rpp30_F_329_CTGGAACCAA	AATGATACGGCGACCACCGAGATCTACACCTGGAACCAAGAGCGGCTGTCTCCACAAGT
rpp30_F_330_ACCGAGCTTC	AATGATACGGCGACCACCGAGATCTACACACCGAGCTTCGAGCGGCTGTCTCCACAAGT
rpp30_F_331_AGCGTTGTTG	AATGATACGGCGACCACCGAGATCTACACAGCGTTGTTGGAGCGGCTGTCTCCACAAGT
rpp30_F_332_CACTCCGTTG	AATGATACGGCGACCACCGAGATCTACACCACTCCGTTGGAGCGGCTGTCTCCACAAGT
rpp30_F_333_ATCCTGATCT	AATGATACGGCGACCACCGAGATCTACACATCCTGATCTGAGCGGCTGTCTCCACAAGT
rpp30_F_334_AATTCCGTCG	AATGATACGGCGACCACCGAGATCTACACAATTCCGTCGGAGCGGCTGTCTCCACAAGT
rpp30_F_335_ATGCGATTCG	AATGATACGGCGACCACCGAGATCTACACATGCGATTCGGAGCGGCTGTCTCCACAAGT
rpp30_F_336_ACGGTACATG	AATGATACGGCGACCACCGAGATCTACACACGGTACATGGAGCGGCTGTCTCCACAAGT
rpp30_F_337_ACCAATCACG	AATGATACGGCGACCACCGAGATCTACACACCAATCACGGAGCGGCTGTCTCCACAAGT
rpp30_F_338_AGCATGGTAG	AATGATACGGCGACCACCGAGATCTACACAGCATGGTAGGAGCGGCTGTCTCCACAAGT
rpp30_F_339_CGGTAGACAT	AATGATACGGCGACCACCGAGATCTACACCGGTAGACATGAGCGGCTGTCTCCACAAGT
rpp30_F_340_TAGAATAGCG	AATGATACGGCGACCACCGAGATCTACACTAGAATAGCGGAGCGGCTGTCTCCACAAGT
rpp30_F_341_CTACTAACGG	AATGATACGGCGACCACCGAGATCTACACCTACTAACGGGAGCGGCTGTCTCCACAAGT
rpp30_F_342_GTCAGAATTG	AATGATACGGCGACCACCGAGATCTACACGTCAGAATTGGAGCGGCTGTCTCCACAAGT
rpp30_F_343_CTGCAACAGG	AATGATACGGCGACCACCGAGATCTACACCTGCAACAGGGAGCGGCTGTCTCCACAAGT
rpp30_F_344_TATCTTACGG	AATGATACGGCGACCACCGAGATCTACACTATCTTACGGGAGCGGCTGTCTCCACAAGT
rpp30_F_345_CCTATTCCGG	AATGATACGGCGACCACCGAGATCTACACCCTATTCCGGGAGCGGCTGTCTCCACAAGT
rpp30_F_346_AGAGCTCAGA	AATGATACGGCGACCACCGAGATCTACACAGAGCTCAGAGAGCGGCTGTCTCCACAAGT
rpp30_F_347_CCGTGATCTT	AATGATACGGCGACCACCGAGATCTACACCCGTGATCTTGAGCGGCTGTCTCCACAAGT
rpp30_F_348_CTGCATTCGG	AATGATACGGCGACCACCGAGATCTACACCTGCATTCGGGAGCGGCTGTCTCCACAAGT
rpp30_F_349_GGCTAGAACA	AATGATACGGCGACCACCGAGATCTACACGGCTAGAACAGAGCGGCTGTCTCCACAAGT
rpp30_F_350_CATTAGGTCT	AATGATACGGCGACCACCGAGATCTACACCATTAGGTCTGAGCGGCTGTCTCCACAAGT
rpp30_F_351_ACCAACGTCG	AATGATACGGCGACCACCGAGATCTACACACCAACGTCGGAGCGGCTGTCTCCACAAGT
rpp30_F_352_CGTTGTCGAG	AATGATACGGCGACCACCGAGATCTACACCGTTGTCGAGGAGCGGCTGTCTCCACAAGT
rpp30_F_353_AGGAAGCGGA	AATGATACGGCGACCACCGAGATCTACACAGGAAGCGGAGAGCGGCTGTCTCCACAAGT
rpp30_F_354_CAGATCTACC	AATGATACGGCGACCACCGAGATCTACACCAGATCTACCGAGCGGCTGTCTCCACAAGT
rpp30_F_355_GCTTATACGT	AATGATACGGCGACCACCGAGATCTACACGCTTATACGTGAGCGGCTGTCTCCACAAGT
rpp30_F_356_TCCATGTTCG	AATGATACGGCGACCACCGAGATCTACACTCCATGTTCGGAGCGGCTGTCTCCACAAGT
rpp30_F_357_TCCGATCTAG	AATGATACGGCGACCACCGAGATCTACACTCCGATCTAGGAGCGGCTGTCTCCACAAGT
rpp30_F_358_ATTGTCCGTG	AATGATACGGCGACCACCGAGATCTACACATTGTCCGTGGAGCGGCTGTCTCCACAAGT
rpp30_F_359_CGTGACTATA	AATGATACGGCGACCACCGAGATCTACACCGTGACTATAGAGCGGCTGTCTCCACAAGT
rpp30_F_360_CAGGTAAGAT	AATGATACGGCGACCACCGAGATCTACACCAGGTAAGATGAGCGGCTGTCTCCACAAGT
rpp30_F_361_CCAATCTTCG	AATGATACGGCGACCACCGAGATCTACACCCAATCTTCGGAGCGGCTGTCTCCACAAGT
rpp30_F_362_ATTACCGTGG	AATGATACGGCGACCACCGAGATCTACACATTACCGTGGGAGCGGCTGTCTCCACAAGT
rpp30_F_363_AGCATGTTGA	AATGATACGGCGACCACCGAGATCTACACAGCATGTTGAGAGCGGCTGTCTCCACAAGT
rpp30_F_364_AGTACTACGA	AATGATACGGCGACCACCGAGATCTACACAGTACTACGAGAGCGGCTGTCTCCACAAGT
rpp30_F_365_GTAGCACACG	AATGATACGGCGACCACCGAGATCTACACGTAGCACACGGAGCGGCTGTCTCCACAAGT
rpp30_F_366_CAGTCTTGGA	AATGATACGGCGACCACCGAGATCTACACCAGTCTTGGAGAGCGGCTGTCTCCACAAGT
rpp30_F_367_AAGAGAATCG	AATGATACGGCGACCACCGAGATCTACACAAGAGAATCGGAGCGGCTGTCTCCACAAGT
rpp30_F_368_AGACTGGTTA	AATGATACGGCGACCACCGAGATCTACACAGACTGGTTAGAGCGGCTGTCTCCACAAGT
rpp30_F_369_GCTTCGTTGA	AATGATACGGCGACCACCGAGATCTACACGCTTCGTTGAGAGCGGCTGTCTCCACAAGT
rpp30_F_370_AGTGTCGACT	AATGATACGGCGACCACCGAGATCTACACAGTGTCGACTGAGCGGCTGTCTCCACAAGT
rpp30_F_371_GAAGTGGCCT	AATGATACGGCGACCACCGAGATCTACACGAAGTGGCCTGAGCGGCTGTCTCCACAAGT
rpp30_F_372_ATGCATCGGA	AATGATACGGCGACCACCGAGATCTACACATGCATCGGAGAGCGGCTGTCTCCACAAGT
rpp30_F_373_ACCGGATGAA	AATGATACGGCGACCACCGAGATCTACACACCGGATGAAGAGCGGCTGTCTCCACAAGT
rpp30_F_374_GACGGAAGAA	AATGATACGGCGACCACCGAGATCTACACGACGGAAGAAGAGCGGCTGTCTCCACAAGT
rpp30_F_375_GACGGAGTGA	AATGATACGGCGACCACCGAGATCTACACGACGGAGTGAGAGCGGCTGTCTCCACAAGT
rpp30_F_376_CTGCAGAGAT	AATGATACGGCGACCACCGAGATCTACACCTGCAGAGATGAGCGGCTGTCTCCACAAGT
rpp30_F_377_CATGCATTCT	AATGATACGGCGACCACCGAGATCTACACCATGCATTCTGAGCGGCTGTCTCCACAAGT
rpp30_F_378_ATGTGCTAGG	AATGATACGGCGACCACCGAGATCTACACATGTGCTAGGGAGCGGCTGTCTCCACAAGT
rpp30_F_379_CCGTGGTAGA	AATGATACGGCGACCACCGAGATCTACACCCGTGGTAGAGAGCGGCTGTCTCCACAAGT
rpp30_F_380_CTGTACACCG	AATGATACGGCGACCACCGAGATCTACACCTGTACACCGGAGCGGCTGTCTCCACAAGT
rpp30_F_381_GTACGGCTGA	AATGATACGGCGACCACCGAGATCTACACGTACGGCTGAGAGCGGCTGTCTCCACAAGT
rpp30_F_382_CACGGTCTGT	AATGATACGGCGACCACCGAGATCTACACCACGGTCTGTGAGCGGCTGTCTCCACAAGT
rpp30_F_383_CTGGTCAACT	AATGATACGGCGACCACCGAGATCTACACCTGGTCAACTGAGCGGCTGTCTCCACAAGT
rpp30_F_384_CTCAAGTACG	AATGATACGGCGACCACCGAGATCTACACCTCAAGTACGGAGCGGCTGTCTCCACAAGT
rpp30_F_385_CTGGAATGTA	AATGATACGGCGACCACCGAGATCTACACCTGGAATGTAGAGCGGCTGTCTCCACAAGT
rpp30_F_386_AACTTGCTGG	AATGATACGGCGACCACCGAGATCTACACAACTTGCTGGGAGCGGCTGTCTCCACAAGT
rpp30_F_387_AAGATCGGAC	AATGATACGGCGACCACCGAGATCTACACAAGATCGGACGAGCGGCTGTCTCCACAAGT
rpp30_F_388_CCGGTAGATA	AATGATACGGCGACCACCGAGATCTACACCCGGTAGATAGAGCGGCTGTCTCCACAAGT
rpp30_F_389_CGTGTGTAAG	AATGATACGGCGACCACCGAGATCTACACCGTGTGTAAGGAGCGGCTGTCTCCACAAGT
rpp30_F_390_AGGATCGATG	AATGATACGGCGACCACCGAGATCTACACAGGATCGATGGAGCGGCTGTCTCCACAAGT
rpp30_F_391_GCGCAATTAA	AATGATACGGCGACCACCGAGATCTACACGCGCAATTAAGAGCGGCTGTCTCCACAAGT
rpp30_F_392_CACTTGTGTT	AATGATACGGCGACCACCGAGATCTACACCACTTGTGTTGAGCGGCTGTCTCCACAAGT
rpp30_F_393_CAATGAGATG	AATGATACGGCGACCACCGAGATCTACACCAATGAGATGGAGCGGCTGTCTCCACAAGT
rpp30_F_394_CTGACTATCG	AATGATACGGCGACCACCGAGATCTACACCTGACTATCGGAGCGGCTGTCTCCACAAGT
rpp30_F_395_GTCATTCACG	AATGATACGGCGACCACCGAGATCTACACGTCATTCACGGAGCGGCTGTCTCCACAAGT
rpp30_F_396_CATTGAAGCG	AATGATACGGCGACCACCGAGATCTACACCATTGAAGCGGAGCGGCTGTCTCCACAAGT
rpp30_F_397_CGGATCTTGC	AATGATACGGCGACCACCGAGATCTACACCGGATCTTGCGAGCGGCTGTCTCCACAAGT
rpp30_F_398_GTATCCGCCA	AATGATACGGCGACCACCGAGATCTACACGTATCCGCCAGAGCGGCTGTCTCCACAAGT
rpp30_F_399_CGGAGAAGGT	AATGATACGGCGACCACCGAGATCTACACCGGAGAAGGTGAGCGGCTGTCTCCACAAGT
rpp30_F_400_TGAACAATCG	AATGATACGGCGACCACCGAGATCTACACTGAACAATCGGAGCGGCTGTCTCCACAAGT
rpp30_F_401_GCGCAACCTA	AATGATACGGCGACCACCGAGATCTACACGCGCAACCTAGAGCGGCTGTCTCCACAAGT
rpp30_F_402_CGACGGCTTA	AATGATACGGCGACCACCGAGATCTACACCGACGGCTTAGAGCGGCTGTCTCCACAAGT
rpp30_F_403_ATGGCAAGAT	AATGATACGGCGACCACCGAGATCTACACATGGCAAGATGAGCGGCTGTCTCCACAAGT
rpp30_F_404_AACGGACGGA	AATGATACGGCGACCACCGAGATCTACACAACGGACGGAGAGCGGCTGTCTCCACAAGT
rpp30_F_405_GCTAATACCG	AATGATACGGCGACCACCGAGATCTACACGCTAATACCGGAGCGGCTGTCTCCACAAGT
rpp30_F_406_TGCGGACATT	AATGATACGGCGACCACCGAGATCTACACTGCGGACATTGAGCGGCTGTCTCCACAAGT
rpp30_F_407_ACCTAGATCA	AATGATACGGCGACCACCGAGATCTACACACCTAGATCAGAGCGGCTGTCTCCACAAGT
rpp30_F_408_GTAGGATGGT	AATGATACGGCGACCACCGAGATCTACACGTAGGATGGTGAGCGGCTGTCTCCACAAGT
rpp30_F_409_CAAGAGATCT	AATGATACGGCGACCACCGAGATCTACACCAAGAGATCTGAGCGGCTGTCTCCACAAGT
rpp30_F_410_ATCACTTGCG	AATGATACGGCGACCACCGAGATCTACACATCACTTGCGGAGCGGCTGTCTCCACAAGT
rpp30_F_411_GTTGGAGTAG	AATGATACGGCGACCACCGAGATCTACACGTTGGAGTAGGAGCGGCTGTCTCCACAAGT
rpp30_F_412_ACGTCGGATG	AATGATACGGCGACCACCGAGATCTACACACGTCGGATGGAGCGGCTGTCTCCACAAGT
rpp30_F_413_AGCGCTTCTT	AATGATACGGCGACCACCGAGATCTACACAGCGCTTCTTGAGCGGCTGTCTCCACAAGT
rpp30_F_414_AGCGCAGATA	AATGATACGGCGACCACCGAGATCTACACAGCGCAGATAGAGCGGCTGTCTCCACAAGT
rpp30_F_415_CATTCGGATG	AATGATACGGCGACCACCGAGATCTACACCATTCGGATGGAGCGGCTGTCTCCACAAGT
rpp30_F_416_CGAGAACGTG	AATGATACGGCGACCACCGAGATCTACACCGAGAACGTGGAGCGGCTGTCTCCACAAGT
rpp30_F_417_GTAGAGTAAG	AATGATACGGCGACCACCGAGATCTACACGTAGAGTAAGGAGCGGCTGTCTCCACAAGT
rpp30_F_418_GATCCATGGT	AATGATACGGCGACCACCGAGATCTACACGATCCATGGTGAGCGGCTGTCTCCACAAGT
rpp30_F_419_CGGAAGATAC	AATGATACGGCGACCACCGAGATCTACACCGGAAGATACGAGCGGCTGTCTCCACAAGT
rpp30_F_420_ATGGTGTCGA	AATGATACGGCGACCACCGAGATCTACACATGGTGTCGAGAGCGGCTGTCTCCACAAGT
rpp30_F_421_GCCTAATGCG	AATGATACGGCGACCACCGAGATCTACACGCCTAATGCGGAGCGGCTGTCTCCACAAGT
rpp30_F_422_GAGGTATGGA	AATGATACGGCGACCACCGAGATCTACACGAGGTATGGAGAGCGGCTGTCTCCACAAGT
rpp30_F_423_ATCGCGTACG	AATGATACGGCGACCACCGAGATCTACACATCGCGTACGGAGCGGCTGTCTCCACAAGT
rpp30_F_424_AACGGTCAAT	AATGATACGGCGACCACCGAGATCTACACAACGGTCAATGAGCGGCTGTCTCCACAAGT
rpp30_F_425_GGATCGAGTA	AATGATACGGCGACCACCGAGATCTACACGGATCGAGTAGAGCGGCTGTCTCCACAAGT
rpp30_F_426_AGGATCCGAA	AATGATACGGCGACCACCGAGATCTACACAGGATCCGAAGAGCGGCTGTCTCCACAAGT
rpp30_F_427_GATACTATCG	AATGATACGGCGACCACCGAGATCTACACGATACTATCGGAGCGGCTGTCTCCACAAGT
rpp30_F_428_GAGATCCGTC	AATGATACGGCGACCACCGAGATCTACACGAGATCCGTCGAGCGGCTGTCTCCACAAGT
rpp30_F_429_ACTCACAGGT	AATGATACGGCGACCACCGAGATCTACACACTCACAGGTGAGCGGCTGTCTCCACAAGT
rpp30_F_430_CTTCGGCACA	AATGATACGGCGACCACCGAGATCTACACCTTCGGCACAGAGCGGCTGTCTCCACAAGT
rpp30_F_431_ATCACGACCG	AATGATACGGCGACCACCGAGATCTACACATCACGACCGGAGCGGCTGTCTCCACAAGT
rpp30_F_432_TGAGCTTCCG	AATGATACGGCGACCACCGAGATCTACACTGAGCTTCCGGAGCGGCTGTCTCCACAAGT
[truncated: 1,104 more rows]

## Sheet: 1536_UDI_n1_r(i7)
name	index	oligo
[truncated: 1,536 more rows]

## Sheet: 1536_UDI_n1_f(i5)
name	index	oligo
[truncated: 1,536 more rows]

## Sheet: platemap_s2_f
1	1	2	3	4	5	6	7	8	9	10	11	12	13	14	15	16	17	18	19	20	21	22	23	24
[truncated: 67 more rows]

[truncated: 3 more sheets: platemap_s2_r, platemap_rpp30_f, platemap_rpp30_r]
